# Supplementary material for: Long Noncoding RNA SCIRT Promotes HUVEC Angiogenesis via Stabilizing VEGFA mRNA Induced by Hypoxia
Source: Oxid Med Cell Longev. 2022 Jun 3;2022:9102978. doi: 10.1155/2022/9102978 (PMC9187973; doi:10.1155/2022/9102978)
Supplement: Supplementary 2 — Table I: siRNA sequence for SCIRT, VEGFA, and HuR. Table II: qRT-PCR primers for SCIRT, VEGFA, and HuR. Table III: HuR targets identified in HUVECs. Table IV: significantly upregulated HuR targets by lncRNA SCIRT knockdown. Table V: significantly downregulated HuR targets by lncRNA SCIRT knockdown. Table VI: normalized mRNA expression values from the microarray data. Table VII: normalized lncRNA expression values from the microarray data. Table VIII: normalized gene expression values from the RNA-seq data. [file 9102978.f2.zip › Table II.txt]

Gene	Forward primer	Reverse primer
SCIRT	GCCACTTCTTCTGGATGCTCTGAC	TGATGACTGGCGGCTGAGGAG
VEGFA	ATCGAGTACATCTTCAAGCCAT	GTGAGGTTTGATCCGCATAATC
HuR	TTGGGCTATGGCTTTGTGAACTACG	GGCGAGCATACGACACCTTAATGG
