# Supplementary material for: Long Noncoding RNA SCIRT Promotes HUVEC Angiogenesis via Stabilizing VEGFA mRNA Induced by Hypoxia
Source: Oxid Med Cell Longev. 2022 Jun 3;2022:9102978. doi: 10.1155/2022/9102978 (PMC9187973; doi:10.1155/2022/9102978)
Supplement: Supplementary 2 — Table I: siRNA sequence for SCIRT, VEGFA, and HuR. Table II: qRT-PCR primers for SCIRT, VEGFA, and HuR. Table III: HuR targets identified in HUVECs. Table IV: significantly upregulated HuR targets by lncRNA SCIRT knockdown. Table V: significantly downregulated HuR targets by lncRNA SCIRT knockdown. Table VI: normalized mRNA expression values from the microarray data. Table VII: normalized lncRNA expression values from the microarray data. Table VIII: normalized gene expression values from the RNA-seq data. [file 9102978.f2.zip › Table III.txt]

A1BG-AS1
AARS
ABCA1
ABCC10
ABCC13
ABCF1
ABHD13
ABHD2
ABHD4
ABL1
ABT1
ACACA
ACAT1
ACBD3
ACIN1
ACKR3
ACOT1
ACOT12
ACOT7
ACRC
ACSS3
ACTL6B
ACTR3C
ACTR6
ACTRT1
ACVR2B
ADAMTS9
ADAMTSL2
ADCY10
ADD1
ADH1A
ADI1
ADIPOQ
ADIPOQ-AS1
ADORA3
ADRA2A
ADRB1
ADRB2
AGBL1-AS1
AGMO
AGO3
AGPAT4
AGTPBP1
AGTRAP
AHSG
AIF1L
AIM1
AIRN
AK5
AKAP9
AKR1A1
ALCAM
ALDH1B1
ALDH1L2
ALDH8A1
ALK
ALOX5AP
ALOXE3
AMER2
AMHR2
AMICA1
AMMECR1L
AMZ2
ANAPC4
ANKRD1
ANKRD26
ANKRD36BP1
ANO2
ANO5
ANO6
ANP32AP1
ANXA10
AOX1
AP2M1
AP5S1
APBB1
APOB
APOBEC3A
APOBEC3D
APOE
APOL6
APOLD1
AQP4
ARAF
ARFGEF1
ARHGAP18
ARHGAP24
ARHGAP26-AS1
ARHGAP44
ARHGEF11
ARHGEF12
ARHGEF28
ARHGEF3
ARHGEF6
ARID2
ARL14
ARL2BP
ARL5B
ARMCX1
ARSB
ARSH
ARX
ASAP1
ASAP2
ASB9
ASH1L-AS1
ASPDH
ASRGL1
ATF6
ATIC
ATP13A2
ATP4A
ATP5EP2
ATP5L
ATP5L2
ATP6AP1L
ATP6V1C2
ATXN7
AURKC
B3GALNT2
B3GALT2
B3GNT4
B4GALT4
B4GALT5
BAAT
BACE1
BACH2
BAI3
BANK1
BANP
BATF3
BBS10
BBS7
BBX
BCAR4
BCAS2
BCAT1
BCHE
BCL11A
BCL6
BCO1
BDNF
BEND2
BEND4
BFSP2
BHLHA15
BHLHE23
BHLHE40-AS1
BICD2
BLOC1S4
BMP3
BMP6
BNC1
BNIP1
BNIP2
BPESC1
BPGM
BPI
BPNT1
BPTF
BRF1
BRI3
BRWD1-AS1
BSX
BTBD1
BTBD2
BTBD3
BTG2
BTLA
C10orf115
C10orf126
C10orf25
C10orf82
C10orf85
C11orf30
C11orf74
C11orf85
C11orf87
C12orf65
C14orf177
C15orf54
C15orf62
C15orf65
C16orf47
C16orf54
C16orf74
C17orf102
C17orf112
C17orf47
C17orf58
C18orf25
C19orf18
C1orf100
C1orf110
C1orf115
C1orf140
C1orf162
C1orf192
C1orf210
C1orf216
C1orf229
C1orf35
C1orf56
C1QL3
C1QTNF5
C20orf197
C20orf78
C20orf85
C22orf31
C22orf39
C2CD4A
C2CD4B
C2orf27A
C2orf47
C3orf14
C3orf20
C3orf55
C3orf70
C3orf79
C5orf15
C5orf30
C5orf47
C5orf55
C6
C6orf118
C6orf120
C6orf163
C6orf222
C6orf226
C6orf47
C7orf62
C7orf65
C7orf66
C7orf71
C8orf4
C8orf58
C8orf88
C9orf153
C9orf24
C9orf47
C9orf53
C9orf57
C9orf66
C9orf84
C9orf9
CABYR
CACNA1A
CACNA2D4
CACNB2
CACNG1
CACNG6
CADM2-AS1
CAMK1D
CAMK2G
CAMK2N2
CAMKK2
CAMLG
CAMSAP2
CAPN10-AS1
CAPN11
CAPN6
CAPZA3
CARD14
CARD9
CASC14
CASC16
CASS4
CATSPER3
CAV1
CBLN2
CBLN4
CBR3
CBX6
CCDC11
CCDC112
CCDC113
CCDC114
CCDC12
CCDC13
CCDC163P
CCDC28B
CCDC3
CCDC67
CCDC77
CCDC8
CCDC85A
CCDC97
CCIN
CCK
CCL11
CCL17
CCL20
CCL22
CCNA2
CCT6B
CD109
CD160
CD27
CD2AP
CD300LB
CD46
CD5L
CD68
CD79A
CD83
CD93
CD96
CD99
CDC34
CDC40
CDC42BPA
CDC42EP4
CDC5L
CDC6
CDH24
CDH26
CDH5
CDH7
CDHR4
CDK6
CDKL3
CDR2L
CEACAM19
CEACAM8
CEBPB
CECR6
CELA1
CELF4
CEMIP
CEND1
CENPA
CENPC
CENPM
CEP170P1
CEP57L1
CEP85
CES3
CES5A
CFAP44
CFAP69
CFDP1
CFL2
CFP
CH25H
CHD1
CHD5
CHI3L1
CHML
CHMP2A
CHMP4B
CHN2
CHODL
CHP2
CHPF
CHRNA10
CHRNB3
CHST10
CHST15
CHST3
CIDECP
CITED2
CKS2
CLASP1
CLCC1
CLCF1
CLCN4
CLDN22
CLDN3
CLDN5
CLLU1
CLLU1OS
CMSS1
CMTM6
CNBD2
CNOT3
CNPY2
CNTF
CNTN1
CNTN4
CNTNAP5
COG7
COL11A1
COL1A2
COL23A1
COL25A1
COL4A2-AS1
COLGALT1
COMMD2
COPRS
CPAMD8
CPNE1
CPNE5
CPO
CPT2
CPXM1
CRCP
CREBL2
CRIM1
CRIPT
CRISP2
CRKL
CROCCP3
CRTC3
CRY1
CRYBB3
CRYGA
CRYGB
CSDC2
CSDE1
CSF2RA
CSF2RB
CSN3
CSRNP3
CSRP3
CSTF2T
CT45A5
CT83
CTAGE10P
CTAGE4
CTAGE6
CTAGE7P
CTCFL
CTDSP2
CTF1
CTGF
CTNNA3
CTNNAL1
CTRC
CTSC
CTSZ
CTTNBP2NL
CUBN
CUEDC1
CUL9
CUX1
CXCL5
CXorf21
CXorf31
CXorf36
CXorf58
CYB561D1
CYB5D2
CYB5R1
CYCSP52
CYP11A1
CYP19A1
CYP1A2
CYP26A1
CYP26B1
CYP2C18
D21S2088E
DAAM1
DACT3
DAG1
DAND5
DAOA
DAOA-AS1
DBIL5P2
DBNDD1
DCAF4L1
DCAF4L2
DCAF8L1
DCD
DCDC2B
DDI1
DDX10
DDX21
DDX39B
DDX50
DDX53
DEC1
DEF8
DEFA5
DEFB1
DEFB107B
DENND4A
DGKD
DGKH
DHRS3
DHX16
DIABLO
DIAPH3-AS1
DIAPH3-AS2
DIP2B
DIP2C
DKFZP434L187
DLAT
DLGAP1
DLX5
DMBX1
DMD
DMRT3
DNAH10
DNAH11
DNAH7
DNAJB5
DNAJB7
DNAJC18
DNAJC21
DNAJC3-AS1
DNAJC4
DNAJC6
DNM1L
DNMBP
DNMT3B
DOCK10
DOCK11
DOK2
DPP10-AS3
DPP6
DPP8
DPP9
DPPA2
DPPA3
DPYD-AS1
DPYSL3
DRC1
DSCAM
DSCR8
DSN1
DSP
DTX3L
DUSP14
DUSP18
DYNC1H1
DYNC1LI2
DYNLL1-AS1
DYNLRB1
DYX1C1
EDDM3A
EDN1
EFCAB14-AS1
EFCAB6-AS1
EFCAB9
EFHC1
EFHD1
EFNB1
EFNB2
EFR3A
EGOT
EGR1
EID2B
EIF1AX
EIF2AK3
EIF4B
EIF4E2
EIF4G2
EIF4H
EIF5AL1
ELF2
ELL3
ELMSAN1
ELSPBP1
ELTD1
EMC6
EMCN
EMX2
ENDOG
ENO3
ENPP5
ENTPD1
EP300
EPAS1
EPHA1
EPHA10
EPHA6
EPHA7
EPHX4
EPM2AIP1
EPRS
EQTN
ERC2
ERCC3
ERCC5
ERCC6L
ERICH5
ERLIN2
ERV3-1
ERVFRD-1
ERVV-2
ESM1
ESPNL
ESRG
ESRRG
EVA1B
EVL
EXOC4
EXOC6
EXOSC6
FAAH
FABP2
FABP6
FAHD1
FAIM
FAM101B
FAM103A1
FAM107B
FAM110A
FAM115C
FAM120C
FAM122A
FAM124B
FAM133A
FAM13A
FAM13A-AS1
FAM156B
FAM178A
FAM181B
FAM186B
FAM19A1
FAM19A2
FAM19A5
FAM200A
FAM213A
FAM218A
FAM229B
FAM43A
FAM47A
FAM47B
FAM49B
FAM50B
FAM72D
FAM76A
FAM83A-AS1
FAM83D
FAM84B
FAM8A1
FAM99B
FAM9A
FAM9B
FARS2
FAS
FAT4
FBLN7
FBN1
FBP1
FBXL17
FBXO17
FBXO21
FBXO22
FBXO24
FBXO39
FBXO45
FBXO6
FBXW10
FBXW11
FBXW7
FBXW9
FCGR2A
FDX1
FDX1L
FDXR
FEM1C
FER1L6-AS2
FEZF1-AS1
FFAR2
FGF18
FGF23
FGF5
FGFBP3
FGL2
FHL5
FIGF
FKBP9
FLG2
FLI1
FLJ16171
FLJ21408
FLJ32790
FLJ41941
FLJ42969
FLRT1
FLT1
FMO9P
FN1
FNDC3A
FNIP1
FNIP2
FOXC1
FOXD2
FOXF1
FOXI1
FOXI2
FOXN3-AS2
FOXO1
FREM3
FRG2C
FRMD3
FRMD6
FRMD7
FRMD8P1
FRS2
FSTL5
FTHL17
FTMT
FUBP1
FUCA1
FUT3
FZD1
FZD10-AS1
FZD4
FZD5
FZD8
FZD9
GAB1
GABBR1
GABBR2
GABRG2
GABRR2
GAL
GALM
GALNT10
GALNT4
GALR3
GAREML
GAS1
GATA2
GATA3
GCSAML
GDF6
GDPD2
GFI1
GFM1
GFRA4
GFRAL
GGH
GGT1
GHR
GJA10
GJA3
GJB5
GJB6
GJD4
GLIS1
GLRX2
GLTSCR1L
GLTSCR2
GLUD2
GMFB
GMPR
GNA14
GNB5
GNG12-AS1
GOLGA3
GOLGA8B
GOLIM4
GOPC
GORASP2
GOSR1
GP5
GP6
GPC5
GPC6
GPR101
GPR114
GPR115
GPR119
GPR125
GPR171
GPR174
GPR180
GPR182
GPR3
GPR32
GPR52
GPR6
GPR62
GPR64
GPRIN1
GRAMD1C
GRID2
GRIK1-AS2
GRIK2
GRIN3A
GRIPAP1
GRM3
GRM4
GRXCR1
GSDMC
GSTM4
GSTT1
GTF2A1
GTF2E2
GTF3C1
GTPBP6
GTSCR1
GTSE1
GUCY1A2
GYPA
H3F3C
HARS
HAUS6
HAX1
HCFC1R1
HCG17
HCG23
HDAC8
HDHD3
HECA
HELB
HEPN1
HEXIM1
HEY1
HFE2
HHIPL2
HIATL1
HIST1H2BD
HIST1H2BE
HIST1H2BO
HIST1H3F
HIST1H4B
HIST1H4H
HIST1H4K
HIST2H2AB
HLTF-AS1
HMHB1
HMX3
HN1L
HNF1A-AS1
HNF4G
HNMT
HNRNPA0
HNRNPA1L2
HNRNPA2B1
HNRNPK
HNRNPM
HNRNPU-AS1
HNRNPUL1
HOTAIR
HOXA-AS3
HOXB-AS3
HOXC13-AS
HOXC9
HPS6
HRASLS2
HRH1
HRH2
HS3ST3A1
HS3ST5
HSD3B7
HSF5
HSFY1
HSPA12A
HSPA5
HSPA6
HSPG2
HTATSF1
HTR2B
HTR3B
HTR3C
HTT
HYAL4
HYLS1
ICAM2
ICAM3
ICAM4
IER3IP1
IFIT2
IFNA1
IFNA14
IFNAR2
IFT74-AS1
IFT80
IGFBP4
IGLL1
IGSF6
IHH
IKBKAP
IL13RA2
IL18BP
IL19
IL1RL1
IL21R-AS1
IL22RA1
IL23A
IL26
IL6R
IL7R
ILF3-AS1
IMMT
IMPG2
INHBB
INO80
INO80D
INPP4B
INPP5B
INSL3
INSM1
INTS2
IQGAP3
IRF2BP2
IRF2BPL
IRF8
IRG1
IRX2
IRX5
ISX-AS1
ISY1
ITGA2
ITGAV
ITPK1-AS1
ITSN2
IZUMO1
JAG1
JAK1
JAM3
JARID2
JAZF1
JRKL
JUN
KCNA10
KCNA4
KCNAB1
KCND1
KCND2
KCNH5
KCNJ11
KCNJ14
KCNJ16
KCNJ2
KCNMB3
KCNQ1OT1
KCNRG
KCNV2
KCTD12
KCTD6
KDELC2
KDELR2
KDF1
KDM1A
KDM4E
KDR
KHDRBS2
KIAA0087
KIAA0319
KIAA0355
KIAA0368
KIAA0556
KIAA0754
KIAA1109
KIAA1210
KIAA1244
KIAA1279
KIAA1328
KIAA1462
KIAA1522
KIAA1549
KIAA1586
KIAA1644
KIAA1683
KIAA2018
KIF14
KIF1A
KIF27
KIRREL3-AS3
KIT
KLF10
KLF11
KLF3
KLF9
KLHDC7A
KLHL1
KLHL11
KLHL14
KLHL25
KLHL34
KLHL41
KLHL7-AS1
KLK5
KLK7
KPNA2
KPNA3
KPNA6
KPNA7
KRBA2
KRT18
KRT19P2
KRT2
KRT38
KRT42P
KRT73-AS1
KRTAP4-9
KRTAP5-4
KRTAP8-1
LACC1
LACTB2
LAD1
LAMB3
LAMTOR3
LARP1B
LAT2
LATS1
LAX1
LCA5L
LCMT1-AS2
LCT
LDHAL6A
LDLRAD4
LDLRAP1
LEMD1-AS1
LENG9
LEP
LGALS12
LHX1
LHX9
LIG4
LIMA1
LIN54
LINC00032
LINC00102
LINC00184
LINC00189
LINC00242
LINC00261
LINC00273
LINC00278
LINC00324
LINC00330
LINC00336
LINC00341
LINC00382
LINC00457
LINC00471
LINC00483
LINC00485
LINC00486
LINC00488
LINC00558
LINC00559
LINC00560
LINC00582
LINC00583
LINC00605
LINC00609
LINC00615
LINC00645
LINC00657
LINC00678
LINC00690
LINC00854
LINC00861
LINC00885
LINC00890
LINC00926
LINC00961
LINC00971
LINC00987
LINC00989
LINC01006
LINC01082
LINC01091
LINC01132
LINC01134
LINC01179
LINC01180
LINC01209
LINC01239
LINC01254
LINC01258
LINC01285
LINC01289
LINC01299
LINC01426
LINC01482
LINC01519
LINC01521
LINC01526
LIPA
LIPC
LIPE
LL22NC01-81G9.3
LMNB2
LMOD3
LMTK2
LNX2
LOC100128233
LOC100128325
LOC100128531
LOC100128682
LOC100129138
LOC100129215
LOC100129935
LOC100130698
LOC100130950
LOC100132529
LOC100133077
LOC100287015
LOC100287792
LOC100288570
LOC100288748
LOC100505817
LOC100505853
LOC100506071
LOC100506083
LOC100506100
LOC100506122
LOC100506172
LOC100506178
LOC100506271
LOC100506272
LOC100506474
LOC100506551
LOC100506679
LOC100506691
LOC100506937
LOC100506974
LOC100507002
LOC100507277
LOC100507464
LOC100507480
LOC100507577
LOC100509303
LOC100652770
LOC100652999
LOC100996455
LOC100996478
LOC100996635
LOC101060498
LOC101060542
LOC101243545
LOC101926892
LOC101926942
LOC101926944
LOC101926951
LOC101927082
LOC101927087
LOC101927095
LOC101927135
LOC101927178
LOC101927207
LOC101927230
LOC101927253
LOC101927256
LOC101927274
LOC101927363
LOC101927411
LOC101927419
LOC101927494
LOC101927501
LOC101927542
LOC101927549
LOC101927575
LOC101927598
LOC101927606
LOC101927657
LOC101927692
LOC101927719
LOC101927729
LOC101927780
LOC101927829
LOC101927838
LOC101927845
LOC101927875
LOC101927933
LOC101928014
LOC101928054
LOC101928098
LOC101928123
LOC101928144
LOC101928196
LOC101928205
LOC101928225
LOC101928241
LOC101928245
LOC101928255
LOC101928269
LOC101928273
LOC101928288
LOC101928295
LOC101928298
LOC101928309
LOC101928405
LOC101928475
LOC101928516
LOC101928555
LOC101928583
LOC101928622
LOC101928627
LOC101928700
LOC101928716
LOC101928733
LOC101928778
LOC101928820
LOC101928851
LOC101928855
LOC101928886
LOC101928918
LOC101928921
LOC101928989
LOC101929007
LOC101929133
LOC101929144
LOC101929290
LOC101929331
LOC101929350
LOC101929425
LOC101929427
LOC101929504
LOC101929511
LOC101929577
LOC101929631
LOC101929636
LOC101929637
LOC101929765
LOC146513
LOC146880
LOC151475
LOC153910
LOC155060
LOC221122
LOC255177
LOC283299
LOC283887
LOC284023
LOC284191
LOC284240
LOC284344
LOC284379
LOC284454
LOC284865
LOC285629
LOC285638
LOC285889
LOC286178
LOC286370
LOC339988
LOC340581
LOC344967
LOC389199
LOC400043
LOC400511
LOC400654
LOC400748
LOC400997
LOC401242
LOC440386
LOC440390
LOC440895
LOC441025
LOC613037
LOC644669
LOC645949
LOC648987
LOC652276
LOC728114
LOC728805
LOC729652
LOC729739
LOH12CR2
LPAR1
LPCAT3
LPPR1
LRBA
LRCH2
LRPPRC
LRRC10B
LRRC30
LRRC37A3
LRRC4C
LRRC66
LRRC7
LRRFIP2
LRRIQ4
LRRN4CL
LRTM1
LSG1
LTA4H
LTB4R
LTBP1
LTV1
LUZP4
LYPD4
LYPD5
LYRM4
LZTS1-AS1
MACROD2
MACROD2-AS1
MAD2L1BP
MAGEB1
MAGEC2
MAGED1
MAGOH
MALAT1
MAML1
MAMSTR
MAN2C1
MANF
MAP1LC3A
MAP1LC3C
MAP3K15
MAP3K4
MAP3K5
MAP3K7
MAP4K4
MAP7
MAP7D2
MAPK1
MAPK1IP1L
MAPRE1
MARCH1
MARCH3
MARCKS
MARCKSL1
MASP2
MASTL
MB21D2
MBD3L2
MC5R
MCF2
MCM3AP
MCMDC2
MDFIC
MECOM
MECP2
MED19
MEIS2
MESDC1
METTL21C
METTL7A
MFAP1
MFGE8
MFSD2B
MFSD6
MGAM
MIA3
MIB1
MID1
MIDN
MINA
MIOS
MIR100
MIR1184-3
MIR1207
MIR1257
MIR125B1
MIR125B2
MIR1260B
MIR1261
MIR1273C
MIR1275
MIR1289-1
MIR1299
MIR1303
MIR146A
MIR1471
MIR147B
MIR148A
MIR16-1
MIR17
MIR181A1
MIR181A2HG
MIR181B2
MIR1825
MIR1972-2
MIR199A2
MIR202
MIR21
MIR210
MIR2110
MIR217
MIR221
MIR222
MIR2277
MIR23A
MIR29C
MIR30A
MIR30C2
MIR3123
MIR3135B
MIR3140
MIR3144
MIR3154
MIR3157
MIR3159
MIR3169
MIR3180-1
MIR3180-2
MIR3180-3
MIR3180-4
MIR3198-2
MIR320C2
MIR325
MIR3649
MIR3659
MIR3675
MIR3687-1
MIR3688-1
MIR3713
MIR374B
MIR378B
MIR378C
MIR378I
MIR3908
MIR3910-1
MIR3911
MIR3912
MIR3918
MIR3921
MIR3923
MIR3925
MIR3929
MIR3937
MIR3945
MIR4257
MIR4261
MIR4273
MIR4279
MIR4290
MIR4293
MIR4300
MIR4316
MIR4319
MIR4419A
MIR4424
MIR4435-1
MIR4435-2
MIR4436B2
MIR4460
MIR4463
MIR4468
MIR4472-2
MIR4491
MIR4495
MIR4500HG
MIR4502
MIR4510
MIR4524B
MIR4527
MIR4534
MIR4647
MIR4657
MIR4675
MIR4680
MIR4700
MIR4708
MIR4720
MIR4724
MIR4727
MIR4755
MIR4769
MIR4775
MIR4800
MIR5007
MIR519A2
MIR548A1
MIR548A3
MIR548F4
MIR548U
MIR550A2
MIR550A3
MIR5580
MIR568
MIR5685
MIR5700
MIR5702
MIR5705
MIR572
MIR573
MIR587
MIR596
MIR612
MIR614
MIR621
MIR630
MIR645
MIR646
MIR663B
MIR718
MIR875
MIR9-2
MIR920
MIR922
MIRLET7A2
MIRLET7A3
MIRLET7F1
MIRLET7I
MIS12
MITF
MKI67
MLIP-IT1
MLN
MMAA
MMADHC
MMD2
MMEL1
MMP1
MMP13
MMP17
MMP25
MMP7
MND1
MNT
MOCS3
MOGAT3
MORF4L2
MPP5
MRAP2
MRAS
MRC1
MRGPRD
MRPL1
MRPL35
MRPL45
MRPL57
MRPS10
MRPS18A
MRPS25
MS4A10
MS4A6E
MSRB1
MSX1
MSX2
MT4
MTAP
MTCH2
MTL5
MTPAP
MTPN
MTR
MTRNR2L1
MTRNR2L10
MTRNR2L3
MTRNR2L4
MTRNR2L5
MTRNR2L7
MTRNR2L8
MTRNR2L9
MUC20
MUM1L1
MURC
MVB12B
MX2
MXRA7
MYADML2
MYBBP1A
MYBPC2
MYCN
MYH1
MYH10
MYH11
MYH15
MYL10
MYO16-AS1
MYO18A
MYOG
MYOZ1
MZF1
MZT2B
NAA20
NAALADL2-AS3
NACA2
NACC2
NANOGNB
NANOS2
NAP1L1
NAP1L6
NAT10
NBPF15
NCK2
NCOA1
NCOA5
NCOA7
NCOR1
NDFIP1
NDNL2
NDRG3
NDUFA5
NDUFAF6
NEDD4
NEFH
NEK7
NEU1
NEUROG1
NFATC1
NFE2L3
NFX1
NGB
NHLH1
NHLRC1
NHLRC3
NIN
NINL
NKAP
NKRF
NKX2-1-AS1
NLGN1
NLGN4Y
NLRP13
NLRP5
NME1
NME2
NME6
NMNAT2
NMUR1
NMUR2
NOB1
NOG
NOL11
NOP56
NOTCH2
NOX3
NPAP1
NPC1
NPFFR2
NPIPA3
NPIPB6
NPR3
NPS
NPTX2
NPTXR
NPY4R
NR2C1
NR2F1
NR5A2
NRAS
NRCAM
NRF1
NRIP1
NRN1
NRP1
NSUN6
NSUN7
NT5C
NTAN1
NTM
NTN5
NUAK2
NUBPL
NUCKS1
NUDT15
NUDT16L1
NUFIP1
NUP107
NUP155
NUP210L
NUP214
NUS1
NWD2
NXPH1
OASL
OAZ2
OBSCN
ODF3L1
OGFRP1
OGG1
OIT3
OLFM2
OLIG3
OLR1
OMD
OPA3
OPN1SW
OPRD1
OPTC
OR10AD1
OR10P1
OR13D1
OR1K1
OR1L6
OR2G2
OR51B4
OR5AU1
OR5E1P
OR6B1
OR6C76
OR6S1
OR7C1
OR7D2
OR7E24
OR7E2P
OR8B12
OR9Q2
OSBPL6
OTOP1
OTUD6A
OVCH1
OXT
P2RY1
P2RY13
P4HA3
PA2G4
PABPC1L
PABPC4
PACS1
PACSIN1
PAK2
PAK3
PALMD
PANX1
PAPPA-AS1
PAQR7
PARD3
PARP12
PARP15
PBDC1
PBX1
PCA3
PCAT1
PCCA
PCCB
PCDH11X
PCDH11Y
PCDH17
PCDH20
PCDH8
PCDH9-AS2
PCDHA10
PCDHA13
PCDHB10
PCDHB11
PCDHB2
PCDHGA8
PCDHGB7
PCGF5
PCSK5
PDCD2L
PDE4B
PDE4C
PDE4D
PDE6H
PDE7B
PDGFRL
PDLIM1
PDS5A
PDZK1
PERP
PEX6
PFKP
PGAM4
PHACTR3
PHACTR4
PHF2
PHF3
PHF6
PHIP
PHLDB1
PHYHD1
PHYHIPL
PI15
PI16
PI4K2B
PI4KB
PIDD1
PIF1
PIGM
PIGW
PIK3R4
PIP4K2A
PITPNA-AS1
PIWIL2
PKDCC
PKHD1
PKIA
PKN1
PLA2G10
PLA2G1B
PLAC8L1
PLCB4
PLCH1
PLD6
PLEK
PLEKHB1
PLEKHD1
PLEKHG7
PLIN1
PLN
PLSCR5
PLXNB3
PM20D2
PMAIP1
PMEPA1
PMF1-BGLAP
PMVK
PNMA1
PNMA5
PNMAL2
PNOC
PNPLA4
PODN
POGZ
POLD3
POLN
POLR1B
POLR1D
POLR2D
POLR3A
POLR3B
POM121
POTED
POU3F1
POU3F2
POU4F3
POU5F1B
PP13
PPAP2B
PPAPDC2
PPAPDC3
PPFIA4
PPIAL4C
PPIB
PPIL1
PPM1B
PPOX
PPP1CB
PPP1R15B
PPP1R3D
PPP1R9A
PPP2R1B
PPP2R2C
PPP3R2
PRAMEF12
PRB2
PRC1
PRDM1
PRDM14
PRDM8
PRELP
PREP
PRICKLE2-AS1
PRICKLE2-AS3
PRKAA2
PRKACG
PRKAG1
PRKCH
PRKY
PRL
PRND
PROCR
PRODH2
PROSC
PROSER2-AS1
PRPF4
PRPH2
PRR23A
PRR23B
PRR23C
PRRC2B
PRRG4
PRRT3
PRRT3-AS1
PRY2
PSAT1
PSMA3
PSMB3
PSMC3IP
PSMD14
PSMD3
PSMD6-AS2
PSMG3
PTAFR
PTBP3
PTCHD4
PTF1A
PTGDR
PTGER4
PTGES
PTPN1
PTPN22
PTPN3
PTPRZ1
PTRF
PUM2
QRFP
QRICH2
RAB12
RAB14
RAB28
RAB33A
RAB33B
RAB39A
RAB39B
RAB6C-AS1
RAB9B
RAD21
RADIL
RAET1E-AS1
RALA
RAPGEF1
RAPGEF2
RAPGEF4
RAPGEF6
RASGRP3
RASSF5
RASSF9
RAX2
RB1CC1
RBFADN
RBFOX2
RBM15
RBM15B
RBM24
RBM26
RBM4
RBM47
RCC1
RCC2
RCCD1
RDH14
REEP2
REEP3
REM2
REP15
RERE
RET
RFC3
RFPL1
RGCC
RGL2
RGN
RGS12
RGS16
RGS21
RGS5
RHO
RHOB
RIC8B
RIN2
RIPPLY3
RLTPR
RMND5A
RN7SK
RN7SL2
RNA5S1
RNA5S10
RNA5S11
RNA5S12
RNA5S13
RNA5S14
RNA5S15
RNA5S16
RNA5S17
RNA5S2
RNA5S3
RNA5S4
RNA5S5
RNA5S6
RNA5S7
RNA5S8
RNA5S9
RND3
RNF138
RNF8
RNU11
RNU1-1
RNU12
RNU1-2
RNU1-27P
RNU1-28P
RNU1-3
RNU1-4
RNU4-1
RNU4-2
RNU5A-1
RNU5B-1
RNU5D-1
RNU5E-1
RNU5F-1
RNU6-1
RNU6-14P
RNU6-15P
RNU6-19P
RNU6-33P
RNU6-36P
RNU6-42P
RNU6-45P
RNU6-46P
RNU6-63P
RNU6-67P
RNU6-72P
RNVU1-18
RNVU1-7
RNY1
RNY3
RNY5
ROBO1
ROBO2
ROGDI
ROR1-AS1
RORA
RORB
RP1
RP1L1
RPA4
RPARP-AS1
RPE65
RPEL1
RPL10L
RPL13AP3
RPL22L1
RPL23P8
RPP21
RPP38
RPPH1
RPS13
RPS15A
RPS16
RPS29
RPS3A
RPSAP52
RPUSD2
RRAGA
RRM2
RSC1A1
RSPH10B
RSPRY1
RSRP1
RSU1
RTP1
RUNX1
RYK
RYR2
S100A9
S1PR1
SAC3D1
SAMD5
SAMD9
SAMM50
SAP130
SASH1
SATB1
SBF1P1
SBF2
SCAMP4
SCAND2P
SCARA5
SCARNA15
SCARNA16
SCFD1
SCGB1D2
SCGB2A2
SCGB3A1
SCN10A
SCN1B
SCN2B
SCN8A
SCN9A
SCNN1G
SCTR
SDE2
SEC11A
SEC22C
SELENBP1
SEMA6B
SEMA6D
SENP8
SEPT11
SERBP1
SERINC1
SERPINB5
SERPINB6
SERTAD4-AS1
SERTM1
SESN2
SETD1A
SF3B4
SFRP1
SFRP5
SFXN4
SGCD
SGCE
SGK223
SGPP1
SH2B1
SH2D3C
SH3BGRL2
SH3BP4
SH3BP5-AS1
SH3GLB1
SH3KBP1
SH3PXD2A
SH3RF1
SHCBP1
SHISA2
SHISA5
SHOX
SHROOM1
SIDT2
SIPA1
SIPA1L2
SIX3-AS1
SKI
SKIV2L2
SLA2
SLAIN1
SLC14A2
SLC15A5
SLC16A12
SLC1A6
SLC20A2
SLC22A13
SLC22A15
SLC22A9
SLC24A2
SLC24A5
SLC25A20
SLC25A24
SLC25A25
SLC25A25-AS1
SLC25A26
SLC25A36
SLC26A4
SLC29A3
SLC2A7
SLC30A5
SLC35E1
SLC35G2
SLC35G3
SLC35G5
SLC36A3
SLC39A10
SLC39A12-AS1
SLC44A5
SLC4A11
SLC4A1AP
SLC4A7
SLC52A1
SLC6A16
SLC6A17
SLC7A11
SLC7A2
SLC7A8
SLC9A6
SLC9A7P1
SLC9B1
SLCO1B1
SLCO1C1
SLFN11
SLITRK1
SLITRK3
SLITRK4
SLITRK6
SLMO2
SLTM
SLU7
SMAD6
SMARCA4
SMC5
SMCO3
SMG1P2
SMN1
SMN2
SMOC2
SMPD3
SMYD3
SMYD5
SNAP23
SNCA
SNORA13
SNORA24
SNORA25
SNORA43
SNORA44
SNORA70G
SNORA71E
SNORA73A
SNORA74A
SNORA74B
SNORA76C
SNORA80B
SNORD113-4
SNORD114-18
SNORD114-25
SNORD114-9
SNORD116-10
SNORD116-18
SNORD12
SNORD12B
SNORD12C
SNORD1A
SNORD1C
SNORD22
SNORD3B-2
SNORD3C
SNORD3D
SNORD50A
SNORD6
SNORD64
SNORD65
SNORD76
SNORD79
SNORD84
SNORD93
SNORD99
SNRPB2
SNRPN
SNX18
SNX20
SOCS1
SOCS6
SORBS2
SORL1
SORT1
SOS2
SOST
SOWAHC
SOWAHD
SOX12
SOX17
SOX2
SOX4
SOX9
SP100
SPACA1
SPAG11B
SPATA13
SPATA2
SPATA25
SPDL1
SPDYA
SPDYC
SPDYE1
SPHAR
SPINK5
SPOCK2
SPPL2A
SPRED2
SPRY2
SPTBN1
SPTBN2
SPTSSA
SRD5A3
SREBF2
SRF
SRGN
SRRM2-AS1
SRRM5
SRSF6
SSB
SSR2
SSTR5-AS1
ST13
ST18
ST3GAL4
STAC
STAC3
STAG3L4
STAM2
STARD4-AS1
STARD8
STAU2
STBD1
STC1
STEAP1B
STK33
STK38
STON1-GTF2A1L
STPG1
STRC
STS
STX12
STX19
STXBP1
SUGT1P3
SULT1A1
SUMO4
SUPT5H
SYBU
SYCE1L
SYCN
SYK
SYN3
SYNGR1
SYT4
SYTL1
SYTL2
TAAR2
TAAR5
TAF11
TAF6L
TAGLN3
TAL2
TANC2
TARM1
TAS2R10
TBC1D16
TBC1D2
TBC1D20
TBC1D5
TBC1D7
TBK1
TBX18
TBX3
TCAIM
TCEAL8
TCERG1L
TCF7L2
TCL1B
TDGF1
TDRD3
TECPR2
TEDDM1
TEF
TEX261
TFAP2D
TFDP3
TFF1
TFRC
TGFB2
TGFBR2
THAP1
THAP7-AS1
THRSP
TIAM1
TICRR
TIGD3
TIGD4
TIMM13
TIMP1
TIPRL
TJP1
TKTL2
TLL1
TLL2
TLR8
TM6SF1
TMBIM1
TMC5
TMED2
TMEFF1
TMEM133
TMEM14C
TMEM14E
TMEM163
TMEM17
TMEM170B
TMEM171
TMEM182
TMEM191A
TMEM200B
TMEM200C
TMEM211
TMEM219
TMEM220
TMEM239
TMEM248
TMEM257
TMEM261
TMEM47
TMEM81
TMEM82
TMEM88
TMEM88B
TMIGD1
TMPRSS12
TMSB15A
TNC
TNFAIP8L2
TNFRSF10D
TNFRSF17
TNFRSF21
TNFRSF25
TNR
TNRC6B
TOB1
TOE1
TOMM20
TOMM34
TOP1
TOR1A
TOR4A
TOX
TOX2
TP53BP1
TP63
TPBG
TPST1
TRA2A
TRAPPC13
TRERF1
TRIB3
TRIM11
TRIM25
TRIM3
TRIM37
TRIM38
TRIM47
TRIM68
TRIM69
TRIM9
TRIOBP
TRIP6
TRPC4AP
TRPM3
TRPV1
TRPV2
TRUB1
TSACC
TSFM
TSG101
TSHZ2
TSPO
TSPY1
TSPYL5
TSPYL6
TSR2
TTC3
TTF1
TTLL10
TTPA
TTTY15
TTTY19
TUBA3D
TUSC1
TWIST2
TXLNA
TXN2
TXNDC11
TXNRD3NB
U2AF2
UBAP1
UBE2J1
UBE2K
UBE2W
UBE4A
UBL3
UBL4A
UBOX5-AS1
UBQLN2
UBR5
UBXN6
UCK1
UEVLD
UGGT2
UGT2B7
UMOD
UNC5D
UNQ9370
UPK3BL
USF1
USF2
USP1
USP17L10
USP18
USP34
USP9Y
UST
UTP14C
UTP18
VAMP3
VAPA
VAPB
VAX1
VCL
VCX
VCX2
VCY
VCY1B
VDAC1
VENTX
VGLL2
VHLL
VMA21
VPS4A
VRK2
VRTN
VSIG2
VTRNA1-1
VWA3A
WASF2
WBP4
WBP5
WDR11-AS1
WDR44
WDR45
WDR5B
WDR60
WDR74
WDSUB1
WDTC1
WFDC21P
WFIKKN2
WHSC1
WHSC1L1
WNK1
WNT2
WNT3A
WRAP53
WWTR1
WWTR1-AS1
XG
XIST
XK
XKR8
XPC
XXYLT1
YEATS2
YME1L1
YY2
ZAK
ZBED2
ZBED4
ZBED5
ZBTB18
ZBTB22
ZBTB43
ZBTB8A
ZBTB9
ZC2HC1A
ZC3H12B
ZC3H13
ZC3H4
ZC3H6
ZC3HAV1L
ZDBF2
ZFAT
ZFP3
ZFP36
ZFP36L1
ZFP36L2
ZFP42
ZFYVE9
ZGLP1
ZHX2
ZIC1
ZKSCAN3
ZMAT3
ZMYM4
ZMYM5
ZMYM6NB
ZNF107
ZNF14
ZNF146
ZNF177
ZNF18
ZNF182
ZNF192P1
ZNF197
ZNF212
ZNF222
ZNF280C
ZNF329
ZNF35
ZNF439
ZNF469
ZNF480
ZNF483
ZNF501
ZNF532
ZNF541
ZNF543
ZNF566
ZNF606
ZNF609
ZNF610
ZNF615
ZNF623
ZNF626
ZNF645
ZNF654
ZNF658B
ZNF674-AS1
ZNF70
ZNF700
ZNF702P
ZNF716
ZNF746
ZNF749
ZNF77
ZNF780B
ZNF786
ZNF792
ZNF80
ZNF804A
ZNF804B
ZNF829
ZNF835
ZNF836
ZNF850
ZNF91
ZNF92
ZNRF3-AS1
ZSCAN2
ZSCAN21
ZSCAN4
ZSWIM4
ZXDA
ZXDB
ZYG11A
