# Supplementary material for: Long Noncoding RNA SCIRT Promotes HUVEC Angiogenesis via Stabilizing VEGFA mRNA Induced by Hypoxia
Source: Oxid Med Cell Longev. 2022 Jun 3;2022:9102978. doi: 10.1155/2022/9102978 (PMC9187973; doi:10.1155/2022/9102978)
Supplement: Supplementary 2 — Table I: siRNA sequence for SCIRT, VEGFA, and HuR. Table II: qRT-PCR primers for SCIRT, VEGFA, and HuR. Table III: HuR targets identified in HUVECs. Table IV: significantly upregulated HuR targets by lncRNA SCIRT knockdown. Table V: significantly downregulated HuR targets by lncRNA SCIRT knockdown. Table VI: normalized mRNA expression values from the microarray data. Table VII: normalized lncRNA expression values from the microarray data. Table VIII: normalized gene expression values from the RNA-seq data. [file 9102978.f2.zip › Table IV.txt]

hgnc_symbol	HR_rep1	HR_rep2	HRKD_rep1	HRKD_rep2	logFC.HRKDvsHR	PValue.HRKDvsHR	FDR.HRKDvsHR
ALDH1L2	2.279838671	0.104245877	4.556974058	3.699046838	1.745929182	0.034227443	0.52967165
AP5S1	21.06885392	11.77978409	29.13475217	50.3639454	1.269081622	0.001488734	0.070137472
APOBEC3D	0	0	0.522931449	0	4.732959542	0.03393822	0.526542907
ARHGEF3	12.26395975	8.548161907	21.14137145	26.17786993	1.178678483	0.001811911	0.080495204
ARX	1.021996645	0.312737631	2.091725797	1.612405032	1.412002962	0.032519732	0.513540081
BHLHA15	4.559677341	1.876425784	9.562175072	17.35706593	2.044485163	0.000437653	0.028621104
BTG2	27.20083379	45.1384647	99.28227086	109.6435422	1.532155602	4.53E-06	0.000829973
C1orf115	6.525055506	3.544359815	15.53853449	14.98588206	1.587152315	0.00031237	0.022335574
C1orf210	0.078615127	0	0.224113478	0.853626193	3.315953094	0.022063125	0.41192672
C3orf20	1.886763038	1.146704646	5.005201014	3.604199483	1.486514845	0.010593423	0.26371085
C6orf226	3.930756329	9.79911243	16.73380638	20.86641806	1.46221101	0.00164285	0.074721249
C8orf58	9.826890822	19.70247074	27.71536681	39.74104167	1.195500506	0.003317529	0.124262528
CACNB2	0	0	0.672340435	0.474236774	5.807024126	0.0006329	0.037794037
CASS4	2.594299177	1.250950523	6.79810884	4.173283612	1.494649296	0.015137617	0.329746039
CCDC3	2.358453797	1.042458769	4.781087536	7.68263574	1.84107463	0.001639662	0.074632365
CCT6B	0.864766392	0.416983508	1.942316811	2.37118387	1.693424142	0.008453103	0.227525465
CDH26	0.078615127	0.208491754	1.64349884	0.663931484	3.006314821	0.001370928	0.066557105
CDH7	0.078615127	0.104245877	0.82174942	1.233015613	3.358898761	0.001121775	0.057216177
CFAP44	5.817519366	3.648605692	16.06146594	9.8641249	1.445859393	0.001373636	0.066581728
CITED2	58.33242392	142.7126055	351.2605249	375.4058303	1.854669799	5.60E-06	0.000990489
CLDN3	1.100611772	2.189163415	3.212293188	4.268130966	1.197326584	0.038967575	0.56655044
CNBD2	1.493687405	1.146704646	3.436406666	3.604199483	1.397039906	0.013877985	0.312316611
CSRNP3	0	0	0.224113478	0.284542064	4.644587715	0.010327872	0.259772814
CTAGE7P	0.078615127	0.104245877	0.747044927	0.474236774	2.64140862	0.018267524	0.369454717
CTF1	2.672914304	0.625475261	5.304018985	4.837215095	1.584548864	0.014544406	0.321428855
CUBN	0.471690759	0.208491754	2.838770724	0.758778838	2.344191441	0.004816404	0.159296819
CYB561D1	25.1568405	14.9071604	40.1910171	43.34524115	1.05579942	0.003678901	0.132782871
CYB5D2	13.36457152	9.486374799	27.71536681	56.05478669	1.868208131	5.35E-06	0.000965974
DHRS3	13.9148774	53.79087249	84.93900826	180.7790583	1.974498051	0.0001589	0.013654059
DMBX1	0.23584538	0.208491754	0.672340435	1.233015613	2.01959084	0.01323974	0.303925086
DRC1	0.157230253	0	0.522931449	0.474236774	2.385371466	0.042836825	0.596520541
ERICH5	0.786151266	0.625475261	3.137588695	2.086641806	1.867989459	0.002913564	0.113781336
ERLIN2	38.60002715	17.20056969	59.91300318	58.99505469	1.087520873	0.003972098	0.139845578
FAM13A	5.188598354	9.277883045	25.39952753	28.64390115	1.908637891	2.07E-06	0.000428519
FAM229B	1.336457152	2.084917538	3.286997681	4.173283612	1.130820655	0.042513514	0.594756593
FBXO24	0.23584538	0	0.522931449	1.138168258	2.560868204	0.012769095	0.297202039
FCGR2A	0	0	0.298817971	0.094847355	4.339852973	0.031856831	0.507288736
FDXR	21.61915981	34.60963113	62.52766043	116.8519411	1.674818284	7.59E-06	0.001285444
FGFBP3	5.73890424	3.02313043	9.487470579	12.14046142	1.289087162	0.008065363	0.222476026
GALM	1.886763038	6.880227876	5.304018985	16.40859238	1.315793767	0.029676009	0.489011479
GFI1	0	0.312737631	0.896453913	0.853626193	2.541206437	0.020614824	0.395890939
GJD4	0.157230253	0	0.896453913	0.474236774	2.851914005	0.016985411	0.354670861
GNA14	0	0	0.074704493	0.663931484	5.153721502	0.024195785	0.435092583
GRM4	0.157230253	0.312737631	1.045862898	0.853626193	2.023838938	0.012944797	0.300828535
GUCY1A2	0.471690759	0	1.942316811	2.655725935	3.090659643	4.27E-05	0.004843843
HNF1A-AS1	0	0.208491754	0.224113478	0.663931484	2.105304903	0.049633974	0.647182041
IGFBP4	767.9911715	377.5785662	1156.276139	1828.657001	1.381406271	0.000170395	0.014355881
IL21R-AS1	0.314460506	0.625475261	3.212293188	1.422710322	2.325527933	0.001608412	0.073709134
INSL3	0.707536139	0	1.045862898	1.517557677	1.72404009	0.04676067	0.627292353
KCNJ2	3.537680696	5.629277353	12.92387725	16.40859238	1.683125987	0.000271338	0.020339255
KIAA1522	126.098663	88.40050362	203.9432652	236.833845	1.038315794	0.001589428	0.073210768
KRBA2	0.157230253	0.208491754	1.718203333	2.086641806	3.323522527	2.79E-05	0.003511025
LCA5L	1.100611772	1.042458769	2.764066232	1.991794451	1.146830383	0.048382021	0.638604676
LHX9	0.23584538	0	1.045862898	0.284542064	2.2981002	0.028141479	0.474268795
LINC01239	0.550305886	0.208491754	3.212293188	1.612405032	2.592950318	0.000303656	0.021919757
LRRC37A3	5.50305886	1.876425784	11.28037841	6.165078063	1.227587387	0.033711081	0.52382499
MAP1LC3C	0	0	0.448226956	0.758778838	5.86041981	0.002131917	0.091130662
MAP7	6.918131138	4.795310338	18.30260072	14.41679793	1.475242351	0.000441282	0.028741139
MARCKS	204.2420988	137.0833281	324.441612	383.5627029	1.05209015	0.001561606	0.072326035
MGAM	0.786151266	0.104245877	2.913475217	1.896947096	2.335091873	0.001884312	0.082875775
MRAP2	0.786151266	0.208491754	2.091725797	1.043320903	1.590424241	0.027661896	0.469375423
MSRB1	19.88962702	30.2313043	39.51867666	67.62616398	1.097048618	0.002107452	0.090478361
PBX1	1.336457152	1.250950523	3.80992913	4.837215095	1.725910364	0.000954871	0.050712972
PCCB	14.30795304	15.21989803	22.6354613	38.31833134	1.043735563	0.004683326	0.156004259
PDE4D	38.91448765	144.3805395	436.2742377	337.8462778	2.079409176	1.94E-05	0.00264132
PDE7B	0.471690759	1.042458769	2.539952753	1.422710322	1.432917039	0.016893736	0.353854645
PITPNA-AS1	5.188598354	6.463244369	13.59621768	10.81259845	1.071170116	0.010464437	0.262009406
PLEKHB1	0.157230253	0	0.82174942	1.422710322	3.509373173	0.000385057	0.025909743
PLIN1	0.314460506	0.521229385	2.16643029	0.569084129	1.7341114	0.035652003	0.540561992
PMVK	16.2733312	7.818440768	23.23309725	43.81947792	1.468493862	0.000740152	0.042318765
PNPLA4	1.572302531	1.042458769	2.838770724	3.509352128	1.254141145	0.029186826	0.484782494
PPOX	5.896134493	2.501901046	10.83215145	7.967177804	1.148880372	0.022535788	0.417580775
PSMD6-AS2	1.257842025	1.459442277	7.769267246	3.793894192	2.091384441	0.000650595	0.03847098
PTCHD4	4.638292468	3.231622184	24.05484667	19.34886038	2.451717467	2.10E-09	1.37E-06
QRICH2	6.053364746	3.127376307	13.96974014	7.68263574	1.229746685	0.01868601	0.374227091
RAPGEF2	34.04034981	32.9416971	72.23924449	63.92711714	1.023394075	0.000751615	0.042731871
RASSF9	0.23584538	1.146704646	3.585815652	2.086641806	2.090913449	0.002649884	0.10643877
RBM47	29.24482709	28.56337027	56.10307405	66.67769043	1.085803585	0.000317798	0.022643365
RGS5	2.908759683	1.459442277	6.125768405	4.173283612	1.220600002	0.030129637	0.492991546
ROGDI	2.98737481	7.08871963	9.562175072	17.8313027	1.450347932	0.003791551	0.135134478
RPARP-AS1	16.50917658	18.55576609	39.07044971	41.54314141	1.201428108	0.000322386	0.022889409
SATB1	0.864766392	0.729721138	2.838770724	2.56087858	1.739806268	0.003611028	0.131589338
SENP8	5.817519366	2.606146923	8.366903188	9.579582836	1.075128095	0.031066131	0.500200264
SHISA5	102.8285856	102.5779429	154.040664	266.521067	1.033426906	0.002820942	0.111024337
SLC29A3	8.804894176	9.382128922	15.91205696	22.76336515	1.086482471	0.00402211	0.140867658
SLC44A5	0.550305886	0.938212892	5.602836956	2.655725935	2.487021662	0.000208074	0.016760066
SLC52A1	0.628921013	0	1.269976377	2.086641806	2.255295567	0.004492761	0.151576197
SLITRK6	0.314460506	0.208491754	2.017021304	0.853626193	2.402753684	0.002338606	0.097698185
ST18	0.078615127	0	0.672340435	0.18969471	3.055417726	0.042835007	0.596520541
STBD1	1.808147911	1.146704646	4.407565072	4.362978321	1.547191904	0.00583103	0.18098034
STC1	279.1623145	200.4648213	498.4283756	476.7028053	1.023406521	0.00149465	0.070252038
SYK	0	0	0.224113478	0.284542064	4.652549684	0.047443918	0.632153635
SYTL2	3.930756329	3.857097446	17.33144232	9.579582836	1.788899522	0.000190901	0.015668896
TBC1D5	41.35155658	54.93757713	103.7645404	99.21033313	1.07700465	0.000381196	0.025735859
TCAIM	20.59716316	11.67553821	48.78203377	59.08990205	1.73488467	2.11E-06	0.000435987
TGFB2	16.19471607	16.99207794	35.33522507	32.43779535	1.030466736	0.002288646	0.096075476
TMEM182	4.795522721	2.189163415	9.338061594	7.68263574	1.269384001	0.013450545	0.306690669
TMEM219	28.61590607	18.55576609	39.66808565	62.97864359	1.117686097	0.002170584	0.092532058
TRIB3	184.6669323	108.9369414	414.3858213	748.1559347	1.984678982	3.42E-07	9.29E-05
TRIM68	14.38656816	7.08871963	23.83073319	22.85821251	1.11243795	0.0055315	0.174458564
TRIM69	9.119354683	8.131178399	16.88321536	20.58187599	1.114869786	0.002377796	0.098721793
TRIP6	11.39919335	15.74112741	23.75602869	33.10172683	1.068298578	0.003704839	0.133321296
TSACC	0.471690759	0.104245877	1.344680869	1.138168258	1.995422408	0.013634131	0.308651941
ZC3H6	5.031368101	3.961343323	19.27375913	13.37347703	1.854661205	2.43E-05	0.003159953
ZIC1	0.314460506	0.208491754	0.522931449	1.327862967	1.725342543	0.033542812	0.522418069
ZNF182	5.188598354	3.961343323	9.263357101	9.389888126	1.020924053	0.02928482	0.484990863
ZNF702P	0	0	0.224113478	0.18969471	4.377500418	0.031858591	0.507288736
ZNF91	9.748275695	4.795310338	15.68794348	13.94256116	1.01755552	0.022610011	0.418136593
