# Supplementary material for: Long Noncoding RNA SCIRT Promotes HUVEC Angiogenesis via Stabilizing VEGFA mRNA Induced by Hypoxia
Source: Oxid Med Cell Longev. 2022 Jun 3;2022:9102978. doi: 10.1155/2022/9102978 (PMC9187973; doi:10.1155/2022/9102978)
Supplement: Supplementary 2 — Table I: siRNA sequence for SCIRT, VEGFA, and HuR. Table II: qRT-PCR primers for SCIRT, VEGFA, and HuR. Table III: HuR targets identified in HUVECs. Table IV: significantly upregulated HuR targets by lncRNA SCIRT knockdown. Table V: significantly downregulated HuR targets by lncRNA SCIRT knockdown. Table VI: normalized mRNA expression values from the microarray data. Table VII: normalized lncRNA expression values from the microarray data. Table VIII: normalized gene expression values from the RNA-seq data. [file 9102978.f2.zip › Table V.txt]

hgnc_symbol	HR_rep1	HR_rep2	HRKD_rep1	HRKD_rep2	logFC.HRKDvsHR	PValue.HRKDvsHR	FDR.HRKDvsHR
ABCA1	140.4852312	94.65525624	47.81087536	42.58646231	-1.379236084	1.31E-05	0.001942384
ACBD3	97.3255267	94.65525624	37.0534284	40.78436257	-1.302681378	1.17E-05	0.001776721
ADRB2	16.58779171	10.32034181	2.838770724	4.742367741	-1.835214961	0.000289455	0.021241767
AIF1L	4.874137848	12.30101348	2.315839275	3.129962709	-1.651082099	0.001481935	0.069992124
ALOXE3	12.42119	8.965145414	3.735224637	2.276336515	-1.821412302	0.000646643	0.03829224
AMMECR1L	117.5296142	138.3342787	56.77541449	49.41547186	-1.267809853	2.06E-05	0.002768232
ANKRD1	8.804894176	11.88402997	3.585815652	4.173283612	-1.412331899	0.004091098	0.142229134
ANP32AP1	14.62241354	18.45152021	6.349881884	6.259925418	-1.387384462	0.0002396	0.018677664
APOLD1	6.525055506	2.293409292	1.942316811	1.233015613	-1.469267206	0.019075212	0.378327123
ARL5B	43.08108936	97.46989491	25.77305	15.83950825	-1.751943592	1.60E-05	0.002271812
ARSB	35.06234645	14.59442277	10.90685594	10.43320903	-1.221040888	0.003635731	0.132012738
ASH1L-AS1	3.773526076	1.563688154	1.195271884	0.853626193	-1.377813385	0.031771981	0.506847107
B3GALNT2	15.64441019	30.43979606	9.487470579	8.915651352	-1.319293202	0.001208058	0.06019593
BDNF	19.41793626	31.06527132	12.69976377	10.71775109	-1.103568026	0.004089162	0.142229134
BICD2	166.8212986	98.82509131	61.85532	56.14963405	-1.170990749	0.000372875	0.025405633
BMP6	28.30144557	44.7214812	13.3721042	13.27862967	-1.451463563	6.12E-05	0.006551265
BNC1	25.86437664	16.78358618	3.436406666	1.517557677	-3.086134486	6.73E-09	3.60E-06
BTBD1	167.9219104	204.113427	103.6898359	75.40364707	-1.053945905	0.001334776	0.065168071
CCK	4.245216835	2.918884554	0.149408985	1.612405032	-2.057946987	0.008603222	0.229870187
CCL20	4.166601708	4.795310338	0.373522464	0.379389419	-3.535717251	1.61E-07	4.93E-05
CCNA2	20.59716316	38.67522033	6.648699855	7.30324632	-2.08367072	1.51E-07	4.72E-05
CD83	8.25458829	20.43219187	6.573995362	6.923856901	-1.0819706	0.027244843	0.464867193
CDC6	63.12794664	93.50855159	13.22269522	13.18378232	-2.56655603	1.33E-13	2.78E-10
CDH24	7.311206771	24.91476458	6.499290869	5.216604515	-1.450918463	0.005412301	0.172158125
CDK6	111.7120949	205.9898528	50.42553261	39.4564996	-1.820072461	4.43E-07	0.000117019
CEMIP	3.930756329	0.416983508	0.448226956	0.284542064	-2.538208252	0.009083934	0.238673133
CEND1	0.707536139	5.73352323	0.298817971	0.853626193	-2.475843316	0.002427555	0.099896345
CENPA	8.804894176	15.21989803	1.792907826	1.802099741	-2.728938118	2.51E-08	1.12E-05
CENPM	2.75152943	7.922686645	1.419385362	2.655725935	-1.385840396	0.025523756	0.448662041
CEP85	32.46804727	51.9144467	25.02600507	14.60649264	-1.085325093	0.003311813	0.124223284
CH25H	0.157230253	0.416983508	0	0	-4.789709548	0.013632804	0.308651941
CHD5	5.031368101	0.625475261	0.747044927	0.853626193	-1.827024749	0.032148673	0.510161989
CKS2	35.45542208	64.00696842	20.24491754	24.85000696	-1.140084873	0.001384368	0.066780841
CRKL	108.8819503	211.2021466	73.06099391	66.58284308	-1.195809198	0.000917597	0.049339812
CTNNAL1	28.61590607	63.06875553	17.63026029	23.33244928	-1.161195371	0.003470214	0.128313055
CXorf58	0.157230253	0.208491754	0	0	-4.191067061	0.041119948	0.582945374
CYP19A1	1.572302531	0.208491754	0.224113478	0	-2.817494553	0.029947586	0.491211866
DACT3	1.886763038	1.042458769	0.373522464	0.094847355	-2.54200109	0.001001379	0.052400891
DDX39B	98.89782923	223.5031601	72.83688043	30.16145883	-1.644378645	0.000355632	0.024692312
DNAJB5	6.996746265	10.8415712	1.494089855	2.276336515	-2.243280065	7.47E-06	0.001268779
DNAJC6	24.21345898	33.25443473	13.82033116	12.51985084	-1.12234085	0.001980782	0.086016858
DPYSL3	58.01796341	51.18472556	20.31962203	25.98817522	-1.239363438	9.19E-05	0.008902835
DSN1	16.74502196	11.25855471	4.183451594	4.362978321	-1.713985001	4.16E-05	0.004747727
EFHD1	1.257842025	1.563688154	0.597635942	0.474236774	-1.359379701	0.037957252	0.559040423
EGR1	53.5369012	288.5525873	39.74279014	36.70592631	-2.160858957	0.000119768	0.010964876
ERCC6L	19.18209088	48.89131627	3.361702174	3.319657418	-3.341622596	7.52E-13	1.42E-09
FAM110A	6.367825252	7.922686645	3.212293188	3.793894192	-1.026423719	0.028361222	0.476563072
FAM83D	16.03748582	48.05734926	5.97635942	3.983588902	-2.67545514	6.12E-08	2.31E-05
FGF18	0.707536139	2.918884554	0.074704493	0.284542064	-3.304305737	0.000496406	0.031476528
FGF5	55.50227936	23.66381406	18.5267142	14.98588206	-1.240864831	0.003237739	0.122654186
FNIP2	35.69126746	6.150506738	9.636879565	8.536261933	-1.205384982	0.043580987	0.603272558
FRMD6	195.4372047	242.3716638	74.25626579	69.33341637	-1.607847033	2.40E-07	6.84E-05
FRS2	62.02733487	178.9901707	59.83829869	53.49390811	-1.087331907	0.008633293	0.230470052
FZD8	11.71365386	6.358998492	4.034042608	4.078436257	-1.159011186	0.020326372	0.393592475
GAL	1.257842025	1.772179908	0.597635942	0.379389419	-1.582474763	0.028820129	0.480801781
GATA2	6.446440379	15.94961917	5.15461	4.078436257	-1.267751535	0.013714973	0.309800661
GGH	15.64441019	16.99207794	4.258156087	5.595993934	-1.729861273	1.47E-05	0.002123923
GMPR	0.471690759	0.625475261	0.074704493	0.094847355	-2.552257531	0.010858132	0.267875265
GPR180	28.30144557	19.49397898	9.860993043	4.552673031	-1.721346163	4.94E-05	0.005515182
GTF2E2	28.06560019	38.77946621	11.57919638	17.35706593	-1.209085939	0.000740027	0.042318765
GTSE1	11.00611772	19.59822486	3.511111159	2.56087858	-2.317801324	1.45E-07	4.64E-05
HNRNPA2B1	380.4185975	731.1805807	224.7111142	164.5601606	-1.513374456	3.01E-05	0.003725476
HS3ST3A1	4.716907594	1.563688154	1.120567391	0.569084129	-1.875703526	0.007733818	0.217597267
HSPA6	136.4758597	444.9214027	46.91442145	55.29600785	-2.507628584	1.75E-07	5.27E-05
HSPG2	68.31654499	90.17268353	34.88699811	21.24580748	-1.494158468	9.42E-06	0.0014968
IFIT2	30.81712962	59.42014984	17.63026029	16.88282916	-1.383719534	0.000213736	0.017170429
IL23A	0.157230253	2.189163415	0.224113478	0.094847355	-2.737342664	0.019595957	0.384370497
IL7R	0.786151266	0.104245877	0	0	-5.463706032	0.013619353	0.308651941
INHBB	19.10347576	50.97623381	9.487470579	11.47652993	-1.738730611	8.70E-05	0.008568941
IQGAP3	17.60978835	17.6175532	3.137588695	3.319657418	-2.445357439	1.31E-09	9.22E-07
IRX5	4.323831962	8.548161907	2.838770724	2.086641806	-1.369312657	0.013016119	0.302053262
ITGAV	392.525327	327.6447911	197.4439743	150.6175994	-1.048812717	0.000992555	0.052119495
JAM3	0.23584538	0.521229385	0.074704493	0	-2.868493212	0.02602513	0.453039465
KDR	1.650917658	0.104245877	0	0.094847355	-4.059347004	0.013653914	0.308651941
KIF14	11.79226899	25.22750221	3.884633623	3.129962709	-2.38713346	5.01E-08	1.98E-05
KIF1A	0.314460506	2.189163415	0.224113478	0.18969471	-2.491940241	0.007954977	0.220935115
KLF11	22.95561696	71.82540919	16.5096929	12.61469819	-1.698236632	0.000249437	0.019239387
KLF9	54.00859196	12.1967676	18.60141869	13.94256116	-1.02588843	0.047569744	0.633244189
KLHL11	9.433815189	27.93789501	10.38392449	8.062025159	-1.011542978	0.036686812	0.549010162
KPNA3	92.76584936	78.70563707	33.39290826	39.55134696	-1.234044564	4.92E-05	0.005506465
LYPD5	0.864766392	0.416983508	0.074704493	0	-3.679926459	0.005701913	0.177989643
MAP3K4	17.29532785	20.22370012	8.292198695	9.200193417	-1.10001941	0.002825258	0.111121927
MARCKSL1	28.53729095	16.57509443	13.52151319	7.018704256	-1.131708575	0.006761341	0.19931292
MASP2	2.672914304	1.042458769	0.448226956	0.853626193	-1.540532093	0.033707168	0.52382499
MASTL	16.11610095	24.49778107	5.97635942	6.259925418	-1.726951228	9.43E-06	0.0014968
MIR621	2.358453797	2.189163415	0.82174942	1.138168258	-1.219530963	0.041743855	0.588770364
MIS12	38.83587253	71.19993393	26.29598145	22.95305986	-1.157212727	0.001455474	0.069163022
MKI67	272.5586438	612.4445269	37.50165536	45.71642502	-3.410637581	3.41E-16	1.87E-12
MMP1	17.21671272	1.667934031	1.120567391	0.474236774	-3.536529686	0.000149825	0.013021837
MMP17	9.591045442	24.70627283	7.246335797	6.449620127	-1.315990727	0.00230888	0.096723536
MMP25	16.43056145	6.358998492	5.229314492	2.37118387	-1.577739539	0.007112153	0.205752453
MND1	1.965378164	2.189163415	0.522931449	0	-2.833671532	0.000233715	0.018265999
MRPL35	59.98334158	58.58618282	30.25531956	23.90153341	-1.128916925	0.00024876	0.019218353
MRPS10	67.92346936	60.67110036	21.21607594	28.16966438	-1.382379029	1.27E-05	0.00189468
MX2	0.314460506	0.208491754	0	0	-4.710887917	0.015332132	0.332546202
MZT2B	98.11167796	180.9708423	56.40189203	81.09448836	-1.021156624	0.004033307	0.140867658
NBPF15	6.996746265	8.026932522	3.735224637	3.224810064	-1.103209491	0.017453213	0.358864629
NEK7	44.18170113	49.30829978	17.4808513	14.60649264	-1.540014228	1.07E-06	0.000242943
NFE2L3	37.5780305	54.52059363	25.92245898	19.53855509	-1.014969292	0.001866696	0.08246867
NHLRC3	14.22933791	9.79911243	7.022222318	3.888741547	-1.132471228	0.007582442	0.214736455
NKRF	116.9793083	114.8789564	53.5631213	52.2608925	-1.131373128	0.000100851	0.009637749
NOP56	158.5667103	277.6067702	102.5692685	88.30288733	-1.191609974	0.000712357	0.041000876
NPR3	51.41429278	12.71799698	11.80330985	12.04561406	-1.429294494	0.005464554	0.173250406
NRCAM	164.1483843	25.22750221	18.00378275	11.66622464	-2.672942686	1.46E-05	0.002120819
NUAK2	29.79513297	159.8089293	41.75981145	30.25630618	-1.394897475	0.010553385	0.263147299
NUP107	20.51854804	32.73320535	16.5096929	7.967177804	-1.113922463	0.007902516	0.220396035
OASL	18.08147911	5.629277353	3.884633623	4.742367741	-1.464618008	0.007796833	0.218272809
PIF1	2.122608417	5.525031476	0.597635942	0.569084129	-2.674467265	4.72E-05	0.005302489
PLD6	18.78901525	22.41286354	5.528132463	6.829009546	-1.737533284	2.83E-05	0.003542834
PMAIP1	69.8102324	74.22306436	30.70354652	27.88512231	-1.29668552	2.29E-05	0.003020578
POLD3	19.57516652	32.73320535	8.591016666	7.398093675	-1.703960857	8.30E-06	0.001376685
PPP2R1B	32.46804727	33.67141824	14.19385362	13.75286645	-1.241679351	0.000139853	0.012368434
PRC1	49.9992205	79.74809584	7.096926811	8.441414578	-3.061489269	1.43E-17	1.44E-13
PRDM1	3.773526076	4.0655892	1.120567391	1.517557677	-1.571860545	0.005064065	0.164597057
PSAT1	101.0204376	86.21134021	49.15555623	44.10401999	-1.005316368	0.000731179	0.041924645
PSMC3IP	9.040739556	22.93409292	3.062884203	2.940267999	-2.403797718	4.06E-06	0.000760009
PTGER4	8.333203417	8.026932522	2.017021304	2.276336515	-1.928255763	0.000132793	0.011883033
RAB28	11.47780848	6.880227876	5.005201014	3.319657418	-1.137568498	0.013213313	0.303776601
RAB39A	0.943381519	1.667934031	0.298817971	0.474236774	-1.733078769	0.017175784	0.356462801
RASSF5	3.301835316	6.775981999	2.091725797	0.948473548	-1.693978086	0.003744394	0.134185953
RBM4	4.481062215	33.77566412	4.556974058	5.311451869	-1.949864097	0.003686318	0.132812828
REP15	1.729532785	0.416983508	0.373522464	0.284542064	-1.697803662	0.042924251	0.597050775
RFC3	20.28270266	23.45532231	5.378723478	3.888741547	-2.228546225	9.88E-09	4.86E-06
RGCC	2.75152943	1.772179908	0.896453913	0.569084129	-1.604931187	0.0112138	0.273195809
RNU5F-1	0	0.833967015	0	0	-5.329097726	0.048116549	0.636628673
ROR1-AS1	0.393075633	0.938212892	0	0	-5.985121393	0.000509778	0.031989105
RPA4	1.021996645	2.918884554	0.373522464	0.18969471	-2.7057296	0.000608048	0.036562657
RPL22L1	36.63464898	34.81812289	17.10732884	11.57137729	-1.313349427	0.000188425	0.0154867
RPP38	26.3360674	41.48985901	11.28037841	14.79618735	-1.378683922	0.0002089	0.016804237
RPS15A	23.27007747	93.82128922	17.85437377	20.7715707	-1.598279506	0.001415544	0.067744555
RPS3A	17.60978835	51.70595495	6.349881884	4.837215095	-2.623314397	9.32E-08	3.26E-05
RPSAP52	3.694910949	0.416983508	0.82174942	0.284542064	-1.867860127	0.045714106	0.618782205
RRM2	136.004169	98.30386193	5.528132463	8.346567223	-4.08338626	4.23E-28	2.56E-23
SCNN1G	0.786151266	0.312737631	0	0	-5.750448683	0.006431048	0.19192251
SERBP1	373.1860058	463.7899064	187.5829813	208.4744859	-1.079415703	0.000550885	0.034004194
SESN2	122.1679067	92.36184694	44.67328666	53.01967134	-1.135789262	0.000227105	0.017911353
SFRP1	24.68514974	14.28168514	7.395744782	5.026909805	-1.645721324	7.35E-05	0.007584502
SH3PXD2A	67.37316347	15.01140628	16.5096929	12.14046142	-1.524202081	0.003875111	0.137163973
SHCBP1	34.35481031	37.84125332	6.573995362	5.311451869	-2.596161116	9.39E-13	1.62E-09
SHISA2	10.37719671	3.857097446	1.792907826	1.991794451	-1.914640578	0.001893202	0.083168882
SLAIN1	1.336457152	1.667934031	0.672340435	0.284542064	-1.582849022	0.020291051	0.393160241
SLC25A25	9.748275695	30.12705843	7.694562753	5.595993934	-1.576658012	0.001872098	0.082601704
SLC35G2	93.39477037	72.86786796	43.92624174	31.39447444	-1.141374343	0.000320395	0.022774772
SLC4A7	97.24691157	57.02249467	42.95508333	21.34065483	-1.261129084	0.001053371	0.054555213
SLFN11	7.940127784	8.860899538	1.792907826	2.276336515	-2.045096161	6.46E-05	0.006842612
SNORD12B	0.550305886	3.961343323	0.373522464	0.094847355	-3.139198201	0.001101611	0.056377868
SNORD6	0.471690759	3.02313043	0.448226956	0.094847355	-2.567335453	0.009217828	0.24138739
SNORD99	1.729532785	4.795310338	1.419385362	0.569084129	-1.669919096	0.020511477	0.394982327
SPATA2	20.1254724	49.93377504	13.44680869	12.61469819	-1.422781542	0.000834105	0.046079151
SPDL1	18.55316987	34.50538526	10.53333348	8.156872514	-1.498565327	0.000133806	0.01193833
SPRY2	114.0705487	64.42395193	38.62222275	29.21298528	-1.395491839	7.12E-05	0.007413833
STARD8	5.817519366	2.501901046	1.568794348	1.517557677	-1.435964797	0.011823551	0.282923352
SUMO4	0.157230253	4.899556215	0.074704493	0.379389419	-3.453744177	0.003839517	0.136307061
TFRC	411.5501876	220.6885214	150.0813259	101.7712117	-1.327750349	0.00036898	0.025220747
TICRR	12.89288076	52.74841372	2.913475217	3.224810064	-3.413105237	3.49E-09	2.11E-06
TMEM171	37.18495487	15.32414391	5.453427971	5.785688643	-2.225912304	1.40E-06	0.000302152
TMEM239	0.707536139	0.104245877	0	0	-5.344936859	0.007597461	0.215061114
TNC	73.50514335	11.15430883	13.59621768	16.02920296	-1.516563135	0.012149815	0.287712039
TOE1	17.37394297	42.32382603	10.15981101	10.62290374	-1.518659077	0.00050176	0.031683162
TRIM25	375.780305	197.8586744	105.8562662	94.6576601	-1.516538598	3.19E-05	0.003892448
TRIM37	46.77600031	42.53231778	12.99858174	10.14866696	-1.944549409	7.28E-09	3.83E-06
TRIM47	77.98620556	102.9949264	40.78865304	49.3206245	-1.005961904	0.000993486	0.052123135
TRPV2	5.109983227	2.293409292	0.971158406	2.086641806	-1.298837393	0.034888809	0.534979427
WFDC21P	2.358453797	4.586818584	0.522931449	0.379389419	-2.889386486	2.45E-05	0.003168223
ZFP36	114.1491638	182.6387763	86.88132507	53.68360282	-1.076703009	0.00182899	0.08099506
ZFP36L2	110.8473285	112.5855471	54.23546174	48.65669302	-1.118149828	0.000157088	0.013555708
ZNF35	12.7356505	19.07699547	7.096926811	6.923856901	-1.17761065	0.004886783	0.160837217
ZNF804A	4.716907594	0.729721138	0.074704493	0.379389419	-3.606158769	0.0001959	0.015908996
ZNF850	9.512430315	40.34315436	13.14799072	9.484735481	-1.133770564	0.036661472	0.548942019
