# Supplementary material for: Long Noncoding RNA SCIRT Promotes HUVEC Angiogenesis via Stabilizing VEGFA mRNA Induced by Hypoxia
Source: Oxid Med Cell Longev. 2022 Jun 3;2022:9102978. doi: 10.1155/2022/9102978 (PMC9187973; doi:10.1155/2022/9102978)
Supplement: Supplementary 2 — Table I: siRNA sequence for SCIRT, VEGFA, and HuR. Table II: qRT-PCR primers for SCIRT, VEGFA, and HuR. Table III: HuR targets identified in HUVECs. Table IV: significantly upregulated HuR targets by lncRNA SCIRT knockdown. Table V: significantly downregulated HuR targets by lncRNA SCIRT knockdown. Table VI: normalized mRNA expression values from the microarray data. Table VII: normalized lncRNA expression values from the microarray data. Table VIII: normalized gene expression values from the RNA-seq data. [file 9102978.f2.zip › Table VI.txt]

genes	Con_1	Con_2	Con_3	HR_1	HR_2	HR_3	logFC.HRvsCon	P.Value.HRvsCon	adj.P.Val.HRvsCon
A4GALT	1.562488583	2.261760017	1.995087162	2.432590903	1.998732132	2.163323168	0.258436814	0.219413133	0.34851806
AAAS	3.763644598	3.558731909	3.640491301	3.752010711	3.688754666	3.65439682	0.04409813	0.82664903	0.886018406
AADACL3	3.913901173	3.967788153	4.406154538	4.66461449	4.469527222	4.027345995	0.291214614	0.191223234	0.315161997
AAED1	1.724510732	1.509833471	1.457233726	1.872495925	1.588004505	1.62240518	0.13044256	0.541335625	0.668798529
AAGAB	3.8628851	3.573458642	3.464473137	3.633557423	3.240919494	3.643172284	-0.127722559	0.448814146	0.586274521
AAK1	6.000755585	5.968315578	6.10064738	6.18710057	6.388366268	6.323216773	0.276321689	0.062907979	0.137926483
AAMDC	1.077412411	0.953614737	0.858252503	0.059054322	0.222234229	0.04780591	-0.853395063	0.000765296	0.006351839
AAMP	1.147855313	0.883954546	1.285326686	1.485557699	1.079905422	0.90383007	0.050718882	0.813360752	0.876463401
AANAT	0.204672219	0.594677617	0.219090304	0.071231557	0.456581262	0.279420319	-0.070402334	0.676891558	0.776665532
AARS	3.776469949	3.368062052	3.505465378	4.535788676	4.17983341	4.10801561	0.724546773	0.002690502	0.013316311
AASDHPPT	1.808180833	1.443386187	1.25098477	0.377052528	0.542037507	0.461661225	-1.040600176	1.29E-05	0.000529134
AATF	3.022448796	2.729356327	2.7109503	3.117933444	2.713469018	2.76357055	0.04407253	0.844062053	0.898328459
ABCA1	4.538788131	4.329055342	4.00906025	4.498525648	5.065880225	4.886885501	0.524795884	0.013797513	0.044071155
ABCA2	2.186119581	2.069944731	2.032700621	1.358211924	1.506577949	1.399986203	-0.674662952	0.000499367	0.005236829
ABCA3	0.805353352	0.352541346	0.395829029	1.172944108	0.902473257	0.965187965	0.495627201	0.051475134	0.118844288
ABCA9	5.799338722	6.01616862	5.873748076	5.873631831	6.129283811	5.971496357	0.095052194	0.513892931	0.645094915
ABCB1	1.582980127	1.591158997	1.473427371	2.123435855	1.679950629	1.961689719	0.372503236	0.161175599	0.277029258
ABCB6	1.172310848	0.994347596	1.10231227	0.9884272	0.792706802	1.090029206	-0.132602502	0.590752242	0.709477098
ABCB7	2.461076796	2.542978263	2.39552474	2.386131005	2.217104029	2.27470209	-0.173880892	0.286212367	0.423193157
ABCC1	2.719695767	2.365463644	2.518192158	1.899894406	1.875989933	1.866679555	-0.653595891	0.021696616	0.061527591
ABCC10	1.735242795	1.632120128	1.589697456	2.006807043	1.789203885	1.909721883	0.249557477	0.10999965	0.208309757
ABCC2	6.085614729	5.832051282	5.893554946	5.446954117	5.726287665	5.525617146	-0.370787343	0.054210325	0.123533047
ABCC3	3.971777599	3.867931942	4.478198373	4.632179581	4.969871881	4.661080887	0.648408145	0.006271302	0.024596667
ABCC4	1.278253852	1.123988874	0.982427865	0.54855485	0.331548297	0.525097727	-0.659823239	0.000964539	0.007134201
ABCC5	0.491730205	0.522299425	1.216226126	0.627288377	0.712950002	0.540745323	-0.116424018	0.566782518	0.689119187
ABCC6	3.3378242	3.514576812	3.326773669	3.240264303	3.494330145	3.421876208	-0.007568008	0.960847274	0.976859909
ABCD1	1.17218061	1.418854793	1.417349836	1.750344752	1.773343867	1.717595485	0.410966288	0.023393179	0.065313093
ABCD3	-0.318106667	0.743363693	1.633795407	1.333995437	1.478730414	2.030268931	0.927980783	0.02449284	0.067678235
ABCE1	4.420882556	4.113681137	4.024888951	3.66586618	3.618037592	3.488457364	-0.595697169	0.001876296	0.01049061
ABCF1	2.629933573	2.248903604	2.274134701	1.506525087	1.851896522	1.692135391	-0.700804959	0.003177733	0.014979333
ABCF2	1.808630896	1.472575924	1.566609733	1.668432467	1.200953593	1.608244972	-0.123395174	0.518708711	0.649272413
ABCF3	2.441682384	2.309558818	2.160551589	1.521088478	1.946177033	1.775708309	-0.55627299	0.005789855	0.023171828
ABCG8	1.448256791	1.46792359	1.316023295	0.973928221	1.530228047	1.335759133	-0.130762759	0.559464886	0.683023857
ABHD11	1.888397459	2.172534234	2.320158474	1.97777922	2.119424613	2.274919004	-0.002989111	0.985046992	0.992001338
ABHD12	2.651150808	2.536940998	2.410944093	2.0103079	2.259310911	2.076390527	-0.41767552	0.071616578	0.151675339
ABHD14A	1.300536337	1.212212852	1.211134333	1.006576262	0.865708728	1.045534974	-0.268687852	0.065206372	0.141576757
ABHD14B	0.488126842	0.348385807	0.37347337	0.502081822	0.413805929	0.595673586	0.100525106	0.665739495	0.767278963
ABHD17A	4.041092876	3.855244926	3.995583252	4.17974564	3.934605466	3.953513372	0.058647808	0.78391929	0.854968197
ABHD2	3.232358376	3.201139729	3.248472141	2.854719736	2.723448908	2.702065092	-0.467245503	0.01467362	0.046093942
ABHD4	2.621726067	2.411633677	2.537213542	2.534484857	2.686877086	2.563955394	0.071581351	0.687978693	0.785334169
ABHD5	0.43031033	0.241067658	0.178974761	0.452880174	0.167294686	0.341037793	0.036953301	0.855409932	0.905843251
ABHD8	0.202912353	0.372671632	0.274607328	0.53021533	0.478538808	0.46582724	0.208130022	0.14463318	0.256217041
ABL1	3.282078174	2.985609169	2.903006933	2.167785279	2.418922775	2.477523079	-0.702154381	0.006169653	0.024328695
ABL2	1.665281974	1.618323483	1.719186312	2.16863788	1.950202537	2.18289788	0.432982176	0.010951525	0.037196707
ABLIM1	2.930753377	2.711547253	2.469887435	2.227304861	2.463777111	2.445365057	-0.325247011	0.120868271	0.223953976
ABLIM3	0.362444651	0.580676734	0.218401117	0.26782902	0.144878162	0.101625715	-0.215729868	0.291277288	0.428944586
ABO	4.080350847	4.805988524	4.919778058	5.46836836	5.14359782	5.429664466	0.745171072	0.011328561	0.038060144
ABR	5.360322598	5.134761594	4.968714754	5.510146396	4.675281365	4.949639572	-0.109577204	0.650797522	0.756575005
ABRACL	3.313091512	3.175596649	2.977016981	2.605969151	2.471709581	2.341081027	-0.682315128	0.000963432	0.007131607
ABTB1	3.592088679	3.785652326	3.903912038	3.367299512	3.756769145	3.791784741	-0.121933215	0.455096297	0.591727856
ABTB2	1.946014727	1.815249141	1.929127845	1.6688465	1.833588466	1.870939564	-0.105672394	0.504790544	0.637457055
ACAA1	1.648948196	1.431827822	1.272341914	1.695220247	0.807975162	0.515884342	-0.444679393	0.104790223	0.201228467
ACAA2	3.890340563	3.75602321	3.778283491	3.295934525	3.264921857	3.283823065	-0.526655939	0.003124006	0.014783679
ACACA	2.982387932	2.537824542	2.376155597	1.725644988	2.021387206	2.037596517	-0.70391312	0.008346579	0.030355103
ACACB	-0.013717343	-0.012636467	1.549619331	1.802534444	0.946937586	1.200539489	0.808915332	0.040166048	0.098365289
ACAD10	0.691315921	0.485936847	0.51468283	0.681482446	0.27300993	0.426271663	-0.103723853	0.561157252	0.684445189
ACAD9	2.945988818	2.886453912	2.976788665	2.635088857	2.718482123	2.795967847	-0.219897523	0.1726131	0.292021382
ACADM	2.743053896	2.66661493	2.533098592	2.568277671	2.542920746	2.415268963	-0.138766679	0.463999323	0.600310089
ACADVL	3.614270029	3.619517071	3.645257763	4.216982807	3.907141395	4.15181652	0.465631953	0.009386282	0.033017821
ACAN	0.425933131	0.712195102	0.533823278	0.686633079	1.017363063	0.946757228	0.326267287	0.063892401	0.139540035
ACAP3	1.302000747	1.463344899	1.505361808	0.800645939	0.870951142	0.748485193	-0.61687506	0.001782949	0.010169994
ACAT1	2.815918183	2.487742756	2.700896737	2.552410837	2.387474971	2.210076853	-0.284865005	0.106530276	0.203660556
ACAT2	3.048425818	3.515110404	3.919516655	3.771856958	3.621010895	3.614521446	0.174778807	0.520111614	0.650456266
ACBD3	0.280122536	0.575698548	0.52481431	0.686033989	0.272374335	0.516229227	0.031334052	0.874672128	0.918762316
ACBD4	0.341678248	0.3518772	0.150090703	0.546669638	0.112145822	0.347750042	0.05430645	0.757223711	0.835463803
ACBD6	1.724574072	1.91149535	2.976093332	2.850213908	1.883145947	2.471108267	0.197435122	0.537489177	0.665510542
ACBD7	7.398131735	7.576502627	7.814944409	8.58780723	7.610499411	8.176994705	0.528574192	0.046664441	0.110331201
ACD	2.260158455	2.152551652	2.050550922	1.739056112	1.777579935	1.720764131	-0.408620283	0.061418601	0.135379305
ACE	0.104921526	0.599070339	0.303544834	0.476648821	0.443687182	0.426498343	0.113099215	0.489647601	0.62380153
ACER2	1.372491622	0.983606822	1.353306042	1.002182159	1.338242045	1.208640694	-0.053446529	0.747859234	0.828806046
ACER3	3.37936415	3.256728441	3.137479237	2.647847286	2.961857883	2.844009744	-0.439952305	0.018555094	0.054686463
ACIN1	2.684352205	2.613340163	3.246188569	3.002300096	3.018222293	2.491824167	-0.010511461	0.96449131	0.979382612
ACLY	5.93254633	5.863026588	5.393738058	5.388174696	5.318082248	5.047326635	-0.478575799	0.024302272	0.067253483
ACO1	2.734262762	2.250376165	2.046873071	1.499428756	1.63937329	1.566196482	-0.77550449	0.002967389	0.014255051
ACO2	3.212575399	3.269676832	3.122500768	2.723389294	2.912494386	2.870846072	-0.366007749	0.062936803	0.137952942
ACOT1	2.510652182	2.238776392	2.059159495	1.336217992	1.682510577	1.397622831	-0.797412223	0.002521856	0.012723146
ACOT13	4.605258365	4.316349491	4.450973605	3.54329121	3.622468248	3.47474581	-0.910692064	0.000125003	0.002287136
ACOT7	2.327122895	2.13866579	2.604963562	1.557053491	1.725341233	1.525590039	-0.754255828	0.001365528	0.008628513
ACOT8	-0.278009136	0.181479675	0.119882046	0.505322111	0.441432048	0.391833687	0.438411754	0.027415766	0.073591455
ACOT9	0.865620686	0.580285023	0.581195311	1.115987516	1.338799487	1.128643061	0.518776348	0.05709654	0.128319274
ACOX1	1.70417952	1.43479984	1.442163126	0.962148725	1.126030059	0.991214448	-0.500583085	0.030803868	0.080366505
ACOX3	0.896478193	1.0860486	1.073488966	1.388321235	1.274368108	1.514863106	0.373845563	0.018149994	0.05373841
ACP1	4.080660711	3.899151326	3.704693957	3.39450065	3.376059031	3.256496579	-0.552483245	0.002308663	0.011981521
ACP2	0.440555311	0.042435662	0.198520123	0.607907087	0.174272065	0.12105776	0.073908605	0.743949993	0.826020218
ACP5	3.146926298	3.336768034	3.298803651	3.226026803	3.098759716	3.077910069	-0.126600465	0.401629913	0.541798381
ACRC	-0.40633146	-0.610383522	-0.947421882	1.058836685	0.592942194	0.883963441	1.499959728	0.000100976	0.001986756
ACSL1	0.800617598	0.437803789	0.43467498	0.62664439	0.544446682	0.48335853	-0.006215588	0.972202805	0.984383432
ACSL3	1.028662492	0.778351861	0.790938879	0.247827649	0.319897931	0.402957772	-0.542423293	0.062699604	0.137558554
ACSL4	2.458464613	2.301067753	2.48809464	2.209414522	2.198039206	2.041942906	-0.266076791	0.084141404	0.171230337
ACSS1	1.521394069	1.582624553	1.793500847	1.940353423	1.458720759	1.99651801	0.166024241	0.398506928	0.538647179
ACSS2	0.654345401	0.248192186	0.550838411	0.95524849	0.682699006	1.014275779	0.399615759	0.048323974	0.113150319
ACTA2	0.942606696	0.804932924	0.919665579	1.224799192	1.029283266	0.857451233	0.148109497	0.419919535	0.559611643
ACTA2-AS1	0.100545304	0.213116739	0.141722315	0.772608077	0.855377416	1.249368639	0.807323258	0.005163792	0.021305991
ACTB	7.055709725	6.915676935	6.500703855	6.786961126	6.895242557	6.587804638	-0.067360732	0.738461823	0.822595615
ACTG1	5.339898988	5.128254927	4.567183184	4.746934161	4.939931832	4.368772987	-0.32656604	0.202437282	0.328973727
ACTG1P20	5.869735812	5.450650966	5.006416992	5.592466244	5.799484241	5.301407937	0.122184884	0.649628266	0.755416197
ACTL6A	2.166124354	1.941086317	1.771083847	1.010286796	1.075086165	0.805767314	-0.995718081	6.41E-05	0.001498511
ACTN1	6.6488428	6.085190868	5.842516306	6.062563449	6.068265794	5.720082614	-0.241879372	0.291600995	0.42924811
ACTN3	1.32014065	0.897691412	0.873046088	1.168550411	1.532377363	1.251437567	0.287162397	0.192046182	0.316169544
ACTN4	6.215545004	5.933761936	5.725971144	5.563680011	5.693430327	5.403107379	-0.405020122	0.056918741	0.128110492
ACTR1A	4.774076338	4.343918351	4.38681701	4.44922118	4.030242838	3.651460025	-0.457962552	0.076952171	0.159934661
ACTR1B	2.517973959	2.761838562	3.185787918	3.106785151	2.836934568	2.993997544	0.157372275	0.374488585	0.514921805
ACTR2	2.648637838	2.484098138	2.207411169	1.705467686	1.833451386	1.802545547	-0.666227509	0.003038029	0.014455993
ACTR3	4.957658844	4.798279868	4.511729074	4.405566461	4.446778156	4.254993296	-0.386776625	0.067616205	0.145367871
ACTR3B	0.871903229	1.129449308	0.981885545	1.049787884	1.227186741	0.976815273	0.090183939	0.596439482	0.713492522
ACVR1	2.592917831	2.497956394	2.302048793	2.788809443	2.485837692	2.475632326	0.119118814	0.546555846	0.673045802
ACY1	2.054966949	2.05304326	2.23922105	2.785687639	2.891368822	2.893506258	0.741110487	0.000501916	0.005242043
ACYP1	3.637000998	3.381541322	3.369029794	2.323598084	2.47395333	2.374086964	-1.071977912	1.71E-06	0.000133052
ACYP2	1.140143203	0.913142486	0.949800167	1.40224436	1.703410103	1.295152989	0.465907199	0.023381101	0.065307099
ADA	0.839511462	0.603906744	0.415104926	0.333088567	0.502657675	0.224190843	-0.266195349	0.217812872	0.346667225
ADAD2	4.235477531	4.457068922	4.427320274	4.303253235	4.486821202	4.34103438	0.003747363	0.983437579	0.991129231
ADAM10	2.904072997	2.703334082	2.57913891	2.221620255	2.076349601	2.232023578	-0.552184185	0.003255501	0.015236497
ADAM12	2.752335718	2.808981106	3.200054304	2.36782142	2.420222466	2.430812216	-0.514171675	0.008392722	0.030462216
ADAM15	2.351437982	2.398678287	2.06253504	1.695570956	1.771386996	1.729617417	-0.53869198	0.012595229	0.041208262
ADAM17	2.932496533	2.565112553	2.326074932	2.47602494	2.587406798	2.559249252	-0.06700101	0.742223007	0.824939156
ADAM19	2.14709323	1.851351688	1.906496561	2.455463264	2.026615294	1.943527369	0.173554816	0.459411234	0.59601651
ADAM33	0.488606126	0.508172938	0.646492774	0.781752778	1.118046828	1.097403585	0.451310451	0.052415272	0.120548661
ADAM5	0.793925525	0.994798016	0.709786569	0.214046278	0.953866874	0.679588673	-0.217002762	0.347953593	0.487433264
ADAMTS1	1.339035812	1.305913984	1.160535245	1.698240712	1.567938895	1.340010901	0.266901822	0.122522593	0.226310813
ADAMTS12	0.845262332	0.197529599	0.345913154	0.442950828	0.8453065	0.595421469	0.164991237	0.499657	0.632831575
ADAMTS7	4.30107363	4.534471058	4.791660701	4.524114066	4.522680534	4.648716441	0.022768551	0.914306828	0.946503774
ADAMTSL4-AS1	2.459805005	2.613728401	2.952047636	3.220593058	3.357221706	3.355299545	0.635844423	0.041157044	0.10015338
ADAMTSL5	5.268979196	5.887182674	6.072290951	6.38825531	5.790286077	5.964754021	0.304947529	0.241745343	0.374139913
ADAP2	-0.233969937	-0.252966184	-0.47734244	0.396811996	0.396276024	0.42464808	0.727338221	0.001107124	0.007642699
ADAR	2.370212782	2.214908466	2.021201906	1.393292676	1.739977974	1.581480994	-0.630523836	0.009903595	0.034461176
ADAT1	3.166841189	3.010473807	3.360745743	4.002367921	3.742703913	4.112945775	0.773318957	0.001388915	0.008737025
ADAT2	8.344872759	8.730276211	8.68415156	8.437654936	8.248668351	8.446350277	-0.208875656	0.199937389	0.325684549
ADAT3	1.560254681	1.507311728	1.405745501	0.54951568	0.937347462	0.838263508	-0.716061754	0.006861382	0.026307972
ADCK3	0.428219846	0.371615523	0.460118694	0.633940841	0.984097249	1.046702029	0.468262019	0.010004875	0.034730825
ADCK4	2.74495976	2.587679255	3.029723895	2.945473491	2.824545876	2.665784335	0.024480264	0.889220473	0.92878151
ADCY4	-0.071158453	0.275422534	0.40617228	0.616878674	0.479974042	0.856553265	0.44765654	0.020284274	0.058545846
ADD1	2.242022882	1.735069359	1.844172809	1.560135975	1.58806817	1.486580893	-0.395493338	0.031587303	0.08197577
ADD2	5.39926095	4.929774601	4.948234115	3.779838392	4.095623131	3.94362624	-1.152727301	0.00034005	0.004265421
ADHFE1	0.173038905	0.391427651	1.570178605	2.331252777	0.993437005	2.544873061	1.24497256	0.014249102	0.04515645
ADI1	4.754759898	4.493742805	4.667031506	4.662117873	4.404473128	4.306343745	-0.180866488	0.358939143	0.498860459
ADIPOR1	5.472314872	4.97116306	4.99066777	4.625585613	4.705340189	4.490767002	-0.5374843	0.026440403	0.071751734
ADIPOR2	1.618098702	1.59385341	1.67670931	1.554455541	1.290099138	1.60653998	-0.145855588	0.594843965	0.712439991
ADK	3.316110298	3.223883963	3.069702359	2.739957677	2.604651769	2.467811778	-0.599091798	0.000746949	0.006280384
ADM	3.756758366	3.98412002	4.184257289	4.444479451	4.604151115	4.541442032	0.554978974	0.003569215	0.016268339
ADNP	3.019796591	2.976106189	2.821479419	2.535181121	2.368357958	2.662966532	-0.416958863	0.026127445	0.071118216
ADNP2	2.794513163	2.482610313	2.413440698	3.274747353	2.436887023	2.629517776	0.216862659	0.365300024	0.505492881
ADO	0.184955731	0.243480482	0.985090393	2.033525319	1.474492087	1.980913397	1.358468066	4.57E-05	0.001211842
ADORA2B	0.706002811	0.70652106	0.65711989	0.542084063	0.112301799	0.301024593	-0.371411102	0.106057655	0.202908264
ADPGK	1.856506114	1.552786705	2.2101664	2.492707979	1.725553534	1.92411259	0.174304962	0.421491297	0.560976634
ADPRHL1	1.575754798	0.868118451	1.581516775	1.488770702	1.470872773	1.440357093	0.124870181	0.645572165	0.752097239
ADPRM	0.256597584	0.132089085	0.327096068	1.103557629	0.988532098	1.259424539	0.878577176	0.000876663	0.00680361
ADRA1A	1.766304994	2.002227806	2.256800656	2.242286328	2.202514392	2.233265308	0.217577524	0.218552079	0.347477974
ADRA2A	2.206149877	2.200932005	2.096444763	1.883372223	2.279473834	2.056261464	-0.094806375	0.522938668	0.652719353
ADRA2C	2.806291177	2.885345248	2.61769606	2.36722007	2.906759853	2.729562281	-0.101930093	0.588838452	0.70791848
ADRB2	0.67692707	0.516690163	0.627996754	1.645000726	1.394731896	1.293536501	0.837218379	0.000182118	0.002894457
ADRM1	2.855443006	2.571644205	3.175272096	2.987581785	2.8287561	2.963137367	0.059038649	0.781923789	0.853174218
ADSL	5.226666987	4.744213857	4.571470296	4.283333893	4.476433381	4.205855639	-0.525576076	0.028157308	0.075094156
AEBP2	2.373629915	2.090516624	1.954651109	1.186022856	1.274363961	1.177279642	-0.92704373	1.48E-05	0.000579073
AEN	3.226772506	3.036833356	2.96683425	3.210492593	3.102194763	3.121659186	0.06796881	0.704104359	0.79717688
AFAP1	0.104589455	0.200400121	0.162443014	0.460324617	0.562215443	0.51342947	0.35617898	0.069309952	0.148046674
AFF1	3.895608626	3.305491077	4.11422407	4.209958936	4.166136898	4.041263546	0.367345202	0.129334729	0.235641948
AFF4	5.12214382	4.723640269	4.786292498	4.753679047	4.666002077	4.643701886	-0.189564526	0.211822962	0.339714023
AFMID	1.781087895	1.495600265	1.686570292	1.715442034	1.535475443	1.613401176	-0.032979933	0.852653677	0.903870677
AFTPH	2.563684684	2.296672422	2.549557028	3.345885395	2.853546319	3.219330458	0.669616012	0.018284935	0.054042963
AGAP1	3.662368843	3.429487729	3.871313496	3.823196615	3.619133978	3.704091576	0.061084034	0.735379003	0.819995701
AGAP11	1.492763335	1.555761435	1.56212726	0.945338186	1.34776707	1.070100315	-0.415815486	0.033752264	0.086215108
AGAP2	0.253976383	0.317348958	0.276671135	0.05277676	0.254817225	0.308457981	-0.077314837	0.576831368	0.697003243
AGAP3	2.651490899	2.577712714	2.456448731	1.663411586	1.974698629	1.905921784	-0.713873448	0.002076249	0.011168975
AGAP5	0.548141913	0.740472496	0.560293004	0.685610482	0.763512876	0.656523398	0.085579781	0.621817989	0.733554311
AGAP9	5.438091346	5.133781063	5.177038127	5.032011028	5.234026421	4.94084353	-0.180676519	0.375864827	0.516392672
AGBL3	1.395411358	1.301865913	1.409485664	1.649574097	1.597686448	1.483942094	0.208146568	0.195382869	0.320338389
AGBL5	3.1325171	2.554949298	2.718483226	3.352527834	2.232079625	2.730801008	-0.030180386	0.917188417	0.948679679
AGER	-0.336433426	-0.385090472	-0.28419616	0.844928954	0.829081458	0.888352805	1.189361092	0.000142217	0.002479399
AGFG1	3.477818938	3.115563876	3.222290176	2.937919391	2.940110801	2.798176823	-0.379821991	0.040844968	0.09958206
AGFG2	2.09862793	1.922061036	1.909586697	1.796363554	1.703805534	2.013772213	-0.138778121	0.598758173	0.715252809
AGGF1	1.253475808	1.204798129	0.821775225	0.96181716	0.951584704	0.838249548	-0.176132583	0.464489385	0.60076667
AGK	0.895269394	1.056668318	1.077252125	0.769094164	0.946683144	1.226516231	-0.028965433	0.879066345	0.921565843
AGO1	7.974551635	8.885612434	8.958345516	9.068100427	8.810137127	8.656251036	0.238659668	0.454404386	0.591249433
AGO2	2.251824395	2.181552579	1.978410888	2.40754871	2.773539503	2.560000338	0.44310023	0.01936281	0.056519378
AGO3	2.910511808	2.885431488	3.457853302	4.008737841	3.44796982	3.695880574	0.632930546	0.006266005	0.024586557
AGPAT1	3.605200712	3.108448074	3.778512037	3.928510748	3.167772944	3.825986312	0.143369727	0.569333462	0.691234351
AGPAT2	1.815756064	1.642171216	1.58221577	1.492971169	1.683923317	1.473659409	-0.129863052	0.511077815	0.642912994
AGPAT6	0.324421044	0.40433091	0.341467054	0.471818849	0.405378541	0.342130051	0.049702811	0.754053822	0.833309756
AGPAT9	2.744123646	2.535777531	2.192257834	1.585105301	1.719240679	1.477264372	-0.896849553	0.00046551	0.00505962
AGPS	3.173370419	3.086792413	2.864170268	2.445227491	2.175995837	2.327582801	-0.725175657	0.000310832	0.004076363
AGRN	5.002018683	4.977043936	4.817903588	5.289281816	5.095874156	4.904393483	0.164194416	0.349378646	0.488804249
AGTPBP1	0.754465124	0.438787263	0.141191319	0.170193333	0.300062446	0.239655155	-0.208177591	0.525047494	0.654620583
AGTRAP	3.144285128	2.874296242	2.85113843	2.548470215	2.467518363	2.378359376	-0.491790616	0.030624395	0.079998197
AHCTF1	3.619955513	3.293728689	2.935744551	2.359667656	2.595490442	2.196146976	-0.89937456	0.000419892	0.004775726
AHCY	2.761522764	2.374991876	2.510911598	2.805030205	2.216471526	2.546946201	-0.026326102	0.902215302	0.937754132
AHCYL1	3.534215379	3.302400479	4.046140743	3.609485707	3.654743761	3.672649378	0.018040748	0.937021983	0.961294662
AHDC1	2.958281348	2.646506125	2.653750424	2.930345942	3.187005882	2.719145748	0.192653226	0.293259943	0.431076707
AHI1	1.696098122	1.845939864	1.690921429	1.780828946	1.043304982	1.249439843	-0.386461881	0.256214511	0.390790028
AHNAK	4.109141079	3.952630324	3.646754247	3.820209908	4.037628892	3.828631364	-0.007351829	0.972801457	0.98467092
AHNAK2	6.458162066	6.189687329	5.998535612	6.172772933	6.323808894	6.150535152	0.00024399	0.998926707	0.99942868
AHR	2.389430271	1.914618876	2.148817374	1.819545555	1.672195808	1.785035907	-0.39202975	0.030777385	0.080320046
AHSA1	4.099021135	3.76415661	4.038460052	3.954952286	3.661380566	4.120740475	-0.054854823	0.777048279	0.849589853
AHSA2	2.094978775	2.172744946	2.069618876	1.838325113	1.9673931	1.94903349	-0.194196964	0.537218514	0.665288248
AIDA	2.427464191	2.403796627	2.608017033	2.299291784	2.056160004	2.003939093	-0.359962323	0.076150948	0.158700344
AIFM1	1.413455851	1.091293952	1.112285995	1.177954353	0.683296408	0.621337525	-0.378149171	0.066086954	0.143063199
AIFM2	0.892460773	0.929121416	0.551937038	0.465023519	0.506247391	0.287003991	-0.371748109	0.070033289	0.149187732
AIG1	2.386184469	1.975962328	1.951069265	1.587603764	1.683792485	1.821896487	-0.406641108	0.060315264	0.133484702
AIMP1	2.104797286	1.632902304	1.675325569	1.706580673	1.795081978	1.518853965	-0.130836181	0.428255604	0.567303332
AIMP2	3.054807283	2.768656952	2.917585009	2.59953939	2.523064976	2.534431592	-0.361337762	0.115748476	0.216593247
AIP	1.834272914	1.502391768	1.487532715	1.551221131	1.673106271	1.332049756	-0.089273413	0.626852691	0.737428199
AJUBA	2.021538963	1.984736041	1.745294612	2.004654256	2.131859828	2.020251945	0.135065471	0.495960751	0.629464326
AK1	3.024102653	3.114279469	3.278002505	2.807658117	2.773958092	2.872982642	-0.320595259	0.091363967	0.182074698
AK2	4.258886094	4.125946768	3.817711087	4.597975814	3.921398673	3.799407469	0.038746003	0.868125668	0.914821575
AK3	3.809413281	3.488444117	3.358457549	2.81651277	2.757829102	2.59229545	-0.829892542	6.54E-05	0.001522147
AK4	4.166719166	3.798061749	3.940430928	4.522865313	4.520528329	4.348676573	0.495619458	0.016751398	0.050792243
AK6	1.696702415	1.245916513	1.062853829	1.130233166	1.078937066	0.796671639	-0.333210295	0.119683492	0.222341857
AKAP1	2.542175776	2.365489863	2.858180656	2.720796657	2.611332869	2.709164483	0.091815905	0.552481531	0.67744796
AKAP10	0.647979838	0.224917263	0.497939888	0.677897009	1.094838178	0.8245863	0.408828166	0.136790499	0.246166697
AKAP11	4.867946998	4.624247585	4.665414149	3.891963794	3.989300588	3.956253906	-0.773363481	0.002816938	0.013752508
AKAP12	2.716584791	2.382449477	2.528278939	3.87463447	3.606692125	3.580516893	1.144843427	4.24E-05	0.001155842
AKAP13	2.835776411	2.839807665	2.813113231	2.35670524	2.507762723	2.510963431	-0.371088638	0.033857316	0.086382697
AKAP17A	0.751157759	0.48945708	0.211544948	1.000985417	0.298887996	0.558200944	0.135304857	0.539130528	0.666864209
AKAP2	0.628784329	0.735374242	0.388647191	0.93127782	0.963666089	0.801653323	0.314597157	0.197047442	0.322295447
AKAP8	1.680937388	1.376995015	1.315358611	0.384492036	0.773563099	0.758297398	-0.818979494	0.001991859	0.010880134
AKAP8L	1.288535696	1.002013698	1.069631778	0.967146925	0.918390881	0.826435841	-0.216069175	0.275066969	0.410986607
AKAP9	0.935957208	1.090871708	0.819763924	0.506107627	0.485647991	0.59956344	-0.418424594	0.438232003	0.576439585
AKIP1	3.054947069	2.864259758	3.060709958	2.458278323	2.673446128	2.501631765	-0.448853523	0.029894885	0.078606176
AKIRIN1	4.454122625	4.180863879	4.321859464	4.619066906	4.760555915	3.992702893	0.138493248	0.61724051	0.729647779
AKIRIN2	4.905130155	4.6548888	4.909450208	4.502887787	4.19387876	4.153616307	-0.539695437	0.005218282	0.021433907
AKNA	0.243870169	0.428597997	0.534022753	1.44930934	0.960076712	1.382269147	0.861721427	0.000128692	0.002338994
AKNAD1	0.132688165	-0.204032453	0.075861213	1.408266284	1.331673126	1.06667226	1.267364915	2.20E-06	0.000161882
AKR1A1	2.433181993	2.180806304	2.188327017	2.79711395	2.431538834	2.868822953	0.431720142	0.08253054	0.168749898
AKR1B1	6.085464994	5.977839705	5.712702305	6.211492443	6.240931665	6.200243624	0.292220242	0.149273755	0.262105708
AKR1B10	5.815421523	5.546838942	5.098073277	5.053797541	5.051076328	4.709892215	-0.548522553	0.02352531	0.065550612
AKR1B15	5.099559947	4.758853734	4.565231056	5.150263509	4.617856034	4.706129613	0.016868139	0.946738045	0.966959377
AKR1C1	5.13414065	4.850368196	4.394669339	4.032411501	4.150600284	3.892927558	-0.76774628	0.002009174	0.010943279
AKR1C3	5.985253604	5.606999827	5.406735653	5.339536794	5.154970946	4.902721238	-0.533920035	0.039401837	0.096926837
AKR1E2	0.588012751	0.247997165	0.356198372	0.799718385	0.713581883	0.637752089	0.31961469	0.046163894	0.109454958
AKR7A2	4.371573138	3.943108294	3.966608637	3.46564785	3.560449775	3.381970599	-0.624407282	0.008518005	0.030804629
AKR7A3	2.188415659	2.36308475	2.525786678	2.131708006	2.242839348	1.816745545	-0.295331396	0.281829526	0.418379207
AKT1	2.930986794	2.78755701	2.510204957	1.456068084	1.764583792	1.496677471	-1.170473138	0.000103723	0.002017893
AKT1S1	3.724428156	3.670323444	4.187443209	4.273026627	3.511943936	4.023960679	0.075578811	0.76067192	0.838465737
AKT2	5.332329796	5.346344205	5.543797079	5.371207083	4.858582145	4.994155421	-0.332842143	0.084989225	0.172474891
AKT3	6.407475445	6.29582072	6.109443969	6.19964214	6.212557749	6.240363095	-0.053392384	0.728990535	0.815362938
AKTIP	0.752081845	0.53830309	0.470050758	1.037374629	0.438374152	0.317752356	0.011021815	0.956050432	0.97356491
ALAD	1.050784854	1.139949805	1.061111164	0.237736492	0.359315818	0.191874595	-0.820972973	0.000213654	0.003235913
ALAS1	1.755129266	1.478153695	1.549479599	1.850107734	2.030294496	1.672251091	0.256630254	0.269715232	0.4052019
ALCAM	3.463519932	3.162817228	3.110033604	2.949241987	2.579832105	2.553613074	-0.551227866	0.017425085	0.052284804
ALDH18A1	2.478041509	2.007864717	1.910923437	1.645812945	1.780336788	1.615741192	-0.451646246	0.083084438	0.169646866
ALDH1A1	6.240799719	6.021505578	5.853035335	4.922339236	4.921570525	4.679229116	-1.197400585	9.03E-06	0.000428209
ALDH1B1	2.906746102	2.606833436	2.478939225	2.570084765	2.303576261	2.241232393	-0.292541781	0.235606697	0.367268216
ALDH3A1	5.275551785	5.703251053	5.883675776	4.992914036	5.000160395	4.912285445	-0.652372913	0.038313527	0.094856946
ALDH3A2	5.364010531	5.262873306	4.972745768	3.945710627	4.04489841	3.825518885	-1.261167228	1.64E-05	0.000620792
ALDH3B1	3.824895336	3.422804096	3.285029326	4.792407	3.866387321	3.637969789	0.588011784	0.046013287	0.109180606
ALDH4A1	2.179480093	2.319528384	2.476038595	2.310340508	2.60098671	2.54607805	0.160786065	0.299493662	0.437504254
ALDH6A1	0.041617578	-0.298986141	0.148397185	0.692316398	0.354159032	0.773685283	0.64304403	0.037035105	0.092528614
ALDH7A1	1.029834689	1.303330207	2.187135496	2.249261585	2.004366456	2.180179706	0.637835785	0.028122925	0.075060245
ALDH8A1	1.088182269	0.541021431	0.75312637	0.659690475	0.930451189	0.732534449	-0.019884652	0.924677831	0.953704883
ALDH9A1	1.814505568	1.840114191	1.911516194	1.908302661	1.774556968	1.69001381	-0.064420838	0.669982551	0.770979815
ALDOA	6.601995702	6.821185003	7.143802628	7.870753913	7.908645824	7.765448487	0.99262163	4.72E-05	0.001232617
ALDOC	-0.194297343	-0.129736752	-0.289305261	0.641476221	0.800036703	0.63890716	0.897919813	3.16E-05	0.000960498
ALG1	2.274609818	2.326976823	2.504479308	3.446645315	2.743439946	3.0357045	0.706574604	0.002352616	0.012137727
ALG10	0.697251309	0.819919901	0.64356967	0.404803598	0.236229007	0.681024018	-0.279561418	0.190029085	0.313751194
ALG11	1.238495759	1.050168126	1.404306606	0.810507629	0.804454276	0.970370362	-0.369212742	0.047589601	0.111998695
ALG12	2.504392192	2.845823041	2.98558358	3.594623739	3.707827173	3.565569261	0.844073787	0.000956799	0.007108159
ALG13	6.016911684	6.276720476	6.653377683	6.941687637	6.735964118	6.803656121	0.511432678	0.067150234	0.144625769
ALG1L	1.72413824	1.607615123	1.664828161	1.749863473	1.078743959	0.903205122	-0.421589656	0.117386239	0.218984329
ALG1L2	2.730546266	2.456727134	2.482060666	2.59566327	2.413156624	2.325658558	-0.111618538	0.545610074	0.672331561
ALG2	0.923173662	0.687167059	0.584834642	1.241068494	1.178550861	1.104202822	0.442882271	0.037867879	0.094008663
ALG5	3.02112668	2.927366179	2.691236142	3.196303269	3.279305518	3.214037349	0.349972379	0.047881208	0.112393489
ALG6	1.044060492	0.862601956	0.984047494	0.503810099	0.199237752	0.370487958	-0.605724711	0.010390136	0.035734228
ALG8	2.220958537	1.970466059	1.882733458	1.361564128	1.593471113	1.378553926	-0.580189629	0.002064677	0.011134816
ALKBH1	2.049318126	1.863592144	1.863497102	1.712730217	1.640327242	1.570491153	-0.284286253	0.187461496	0.310324583
ALKBH2	4.019403245	3.779841286	3.750972508	3.727460845	3.972091708	3.836065448	-0.004866346	0.978579945	0.988190676
ALKBH3	3.105359443	2.898648056	2.925442365	3.270115383	2.898103092	2.944572299	0.061113637	0.760934925	0.838622867
ALKBH5	3.836286867	3.560572707	3.552386779	3.652528881	3.482703898	3.629332455	-0.061560373	0.807123098	0.871766186
ALKBH6	3.169324482	2.775088687	2.97034699	2.977507273	2.678103159	2.595695717	-0.221151337	0.240038141	0.372241785
ALMS1	1.630315163	1.454886749	1.478608118	0.74681211	0.864254463	0.798306032	-0.718145808	0.010312704	0.035542563
ALOX15P1	-0.198146202	0.441547589	0.209411172	0.256598538	1.067047771	1.135450485	0.668761412	0.017648121	0.052737276
ALOX5AP	-0.287319391	-0.216590133	-0.7072857	0.944816767	0.980450153	0.986310532	1.374257558	8.84E-05	0.001832522
ALOXE3	-0.943807421	-1.145423445	-1.256244712	1.206797757	0.731510409	0.889222282	2.057668676	4.78E-07	6.37E-05
ALPK1	8.158565374	8.750845822	9.053783626	8.849654281	8.420666517	8.633056711	-0.019939104	0.922243503	0.951795625
ALPK2	2.529650099	2.470151559	2.740523035	1.452474258	1.772325805	1.701357158	-0.938055824	2.04E-05	0.000714706
ALPL	1.824933326	1.963529491	1.859429407	1.621869279	2.201272966	1.90562973	0.026959917	0.87183297	0.917342735
ALS2	4.641955728	4.482770105	4.474809831	4.558962921	4.466679491	4.681590803	0.035899184	0.819804774	0.880945211
ALX1	0.545162083	0.527853891	0.656363923	0.754196771	0.685563702	0.511404831	0.073928469	0.599021799	0.715448351
ALYREF	2.073007595	2.091699441	1.572861865	0.84712486	0.694964879	0.629400582	-1.18869286	0.003854864	0.017243747
AMBRA1	2.866104397	2.47816349	2.803846748	3.387249132	3.080457307	3.738767322	0.686119708	0.015205424	0.047343475
AMD1	3.204784777	2.812545083	2.679929036	2.868421707	2.90781677	2.690958696	-0.07668724	0.670670134	0.771649415
AMDHD2	1.261519222	1.30490485	1.391537958	1.518262864	1.550079237	1.608295098	0.23955839	0.109265727	0.207388369
AMER1	-1.105462973	-1.861061908	-0.559586571	0.169278156	0.329578902	0.128329733	1.384432748	0.005601642	0.022614114
AMFR	1.932993787	1.676817517	1.306784972	0.998325138	1.159449335	1.097062907	-0.553919632	0.02825819	0.075299015
AMIGO2	4.394447222	4.305530775	4.25650035	3.819480593	3.872954873	3.935902123	-0.442713586	0.008939208	0.031875218
AMMECR1	5.032425036	5.230628708	5.361855284	5.214917844	5.199509791	5.273445294	0.020987967	0.893804736	0.931975697
AMMECR1L	-0.032329199	-0.121492264	-0.212649127	0.405257557	0.116826264	0.005194119	0.297916177	0.060230076	0.13335007
AMN	1.123229493	1.26778264	1.402499537	1.233949897	1.065361942	1.123877735	-0.123440699	0.457280092	0.593791729
AMOTL2	1.635241443	1.821136506	1.950513889	2.714231092	2.33665834	3.402085856	1.01536115	0.000499461	0.005236829
AMT	0.84360718	1.199659393	1.065349356	1.306708124	1.235779264	1.204125476	0.212665645	0.176513623	0.296854339
AMZ1	4.581920303	4.765447077	5.26665344	6.440778379	6.081122364	6.477025698	1.461635207	6.24E-06	0.000331874
AMZ2	3.804235713	4.039958952	4.245534374	4.314332042	4.284945558	4.209267921	0.239605494	0.448104112	0.585556572
ANAPC1	3.912785417	3.876342733	3.967601044	4.183257327	4.006166977	3.933357331	0.122017481	0.42688114	0.565961853
ANAPC10	2.059575075	1.513799286	1.224132673	1.045370962	1.673356015	1.073580752	-0.335066435	0.187292497	0.31013859
ANAPC11	5.046347607	4.953319394	5.428101466	5.096693922	5.340377015	5.132181189	0.04716122	0.822563113	0.882999448
ANAPC13	3.464700766	3.01797274	3.035661476	3.072614456	2.615685733	2.938578754	-0.297152013	0.140803014	0.251395455
ANAPC15	4.364527516	3.970718262	3.888357591	3.677370261	3.96777597	3.688177921	-0.296759739	0.171601167	0.290795199
ANAPC5	4.093642416	3.74386498	3.643715378	3.289604673	3.066487657	2.904390857	-0.740246529	0.001696579	0.009890011
ANAPC7	3.408602063	3.156977957	3.146678474	2.537007492	2.313785158	2.489204972	-0.790753624	0.000312933	0.00408955
ANGPTL2	0.39356409	1.347793997	1.786106809	3.208508271	1.775090913	2.390741204	1.282291831	0.015644805	0.04832678
ANGPTL4	1.754038475	1.710079472	1.85260438	3.749775209	3.648012868	3.79282574	1.95796383	2.59E-09	2.95E-06
ANKEF1	2.86243799	2.514068275	2.580586828	2.770210048	2.923063287	2.843195163	0.193125135	0.288464557	0.425919387
ANKFY1	0.858025273	1.197720124	1.155947085	0.311269122	0.408395706	0.707620168	-0.594802496	0.069964462	0.149070112
ANKHD1	2.562880333	2.229112889	2.234895008	2.542080802	2.029901503	2.337042624	-0.039287767	0.885750757	0.926312068
ANKHD1-EIF4EBP3	0.314618337	0.4758724	0.616354212	1.475544625	0.311053537	0.435424824	0.271726013	0.433670618	0.572486126
ANKIB1	0.607427409	0.47655373	0.553831615	0.048886906	0.016145495	0.043460922	-0.509773144	0.015273347	0.047477619
ANKLE2	3.229678833	2.569930312	2.723178927	2.223835698	2.650009211	2.841212205	-0.269243652	0.303616838	0.44150537
ANKMY1	4.557293912	4.905269703	4.951868877	4.477817383	4.59118895	4.757227767	-0.196066131	0.365414032	0.505586753
ANKRD1	0.390952473	0.057823042	0.189846146	0.777372218	1.353750232	1.038822661	0.843774483	0.000328585	0.004191773
ANKRD10	0.608191507	0.756256964	1.193254274	0.709974283	0.422703108	0.472546674	-0.317492893	0.078909318	0.163160212
ANKRD11	5.556524082	5.285977267	5.391972102	5.313419114	5.468376095	5.506737071	0.018019609	0.908451639	0.942072356
ANKRD12	0.97340704	0.919567889	0.819511934	0.259491272	0.535813663	0.673794377	-0.414462517	0.360453751	0.50023175
ANKRD13A	1.524187387	1.08076087	0.890209372	2.060746102	1.278888626	0.927855716	0.257444272	0.334897915	0.474273095
ANKRD13B	2.825830211	2.754684468	3.393340789	3.233325345	3.723403502	3.360518707	0.447797362	0.164422521	0.281373467
ANKRD13C	1.914116425	1.966716146	2.266592529	1.499027678	1.49025248	1.696128421	-0.48733884	0.017740349	0.05293343
ANKRD16	0.597122318	0.288473745	0.370355435	1.264228525	1.31660353	1.180493749	0.835124769	7.21E-05	0.001612485
ANKRD17	2.610312584	1.960818692	2.365393678	1.488594759	1.877178122	1.871726359	-0.566341905	0.007772979	0.028819368
ANKRD18A	3.930178772	4.137843633	4.133397981	4.147515662	4.347213781	4.130502418	0.141270492	0.557042182	0.680905332
ANKRD18B	3.251524315	3.370473726	3.188049628	3.220524825	3.632040863	3.528594502	0.19037084	0.421507305	0.560976634
ANKRD2	1.214105038	1.051265606	0.884687249	0.287492874	0.428528454	0.433496494	-0.666846691	0.00343574	0.015816636
ANKRD20A1	2.330518986	3.010874063	2.885992544	2.379994142	2.774883158	2.508486776	-0.188007172	0.551998337	0.677149739
ANKRD20A11P	0.339267904	0.347901582	0.703884072	0.525489688	0.541679122	0.726955866	0.134357039	0.416354417	0.556417994
ANKRD20A12P	5.491475206	5.408050988	5.356866827	5.51387386	5.557295878	5.435554367	0.083443694	0.57738138	0.697475433
ANKRD20A2	1.223151692	1.327951665	1.536558275	1.332316243	1.331273613	1.455096326	0.010341517	0.981285848	0.989701908
ANKRD27	2.520945553	2.121699515	2.293690367	2.3908862	2.270351411	2.236400937	-0.012898962	0.949783796	0.969121082
ANKRD33B	1.747353392	1.774427448	1.680540054	2.400797565	2.223748986	2.527419656	0.649881771	0.002336098	0.012078114
ANKRD36	2.900858659	2.802804535	3.217178643	4.530060609	3.777509285	3.967798414	1.118175491	0.00360493	0.016393061
ANKRD36B	2.99171351	2.796207783	2.847819325	2.899824839	2.846909658	2.800083642	-0.029640826	0.921505127	0.951347402
ANKRD36BP2	4.288176216	4.203429815	4.330018062	3.500791366	3.750736909	3.777581695	-0.597504708	0.067674718	0.145422292
ANKRD39	2.655621253	2.577813036	2.373678882	2.345294884	2.578212285	2.2269898	-0.152205401	0.383766932	0.524202988
ANKRD40	2.214710556	1.860988686	1.55494442	1.660046319	1.799741076	1.665192458	-0.168554603	0.421824117	0.561261846
ANKRD42	3.570802944	3.17937391	3.179664417	3.023258986	3.252900678	3.007617729	-0.215354626	0.299479416	0.437504254
ANKRD45	5.578655177	6.196539299	6.367476404	6.337343793	6.220097436	6.373391557	0.262720635	0.263217392	0.398694522
ANKRD52	2.251346535	2.052561774	1.916546192	1.445535168	1.851568978	1.673831519	-0.416506279	0.038862547	0.095880211
ANKRD54	0.324183577	0.331689367	0.969262602	0.398709757	0.878775308	0.659516305	0.103955275	0.721739201	0.809941086
ANKRD63	2.115617996	2.298019437	2.511710997	2.396537603	2.417282771	2.551386876	0.146619607	0.408659357	0.54874608
ANKRD9	2.424472547	2.118578913	2.115414207	1.137513052	1.194522615	1.086868569	-1.079853811	0.002102885	0.011253922
ANKS1A	0.594012293	0.431837327	0.447796368	0.798468173	0.264728881	0.411824756	0.000458607	0.998242544	0.999126744
ANKS3	0.931487324	1.153348032	0.974834556	0.758388129	0.92578082	1.016818951	-0.119560671	0.532369504	0.661040056
ANLN	2.18125414	1.877086506	1.705518055	1.089332079	0.750999007	0.555670623	-1.122618998	0.000650733	0.005918483
ANO10	2.790073987	2.619623739	2.547992532	2.341045402	2.791216471	2.806763698	-0.006221562	0.972870199	0.984677456
ANO6	1.56333665	1.518159459	1.275688292	1.522868786	1.547237933	1.479251843	0.064058054	0.720840966	0.809389284
ANO7	1.20337863	1.520087796	1.427479949	1.211378999	1.933367241	1.848060089	0.280619985	0.156345098	0.270916527
ANP32A	2.534701916	2.264086943	2.160243006	2.39099252	2.049985064	2.064553981	-0.151166767	0.407221494	0.547352274
ANP32AP1	3.914511002	3.916345513	3.729964834	3.274276783	3.266247324	3.140460085	-0.626612386	0.000429317	0.004832023
ANP32B	5.97961755	5.76861685	5.447367549	5.238761226	5.388196166	5.20987607	-0.452922829	0.063990302	0.139678505
ANP32D	4.207861141	4.140692249	4.135751468	3.463686695	3.740497183	3.730514307	-0.516535558	0.003282012	0.015313026
ANP32E	2.871924662	2.79904111	2.540270463	1.427069691	1.488789813	1.378891779	-1.305494984	1.05E-06	0.000102503
ANPEP	3.771307148	3.200181336	3.855981986	3.617662699	3.253624755	3.727679765	-0.076167751	0.770439717	0.845191357
ANTXR1	4.296897692	4.049528908	3.85185792	3.752223792	3.385677353	3.648612415	-0.47059032	0.061556433	0.13559384
ANTXR2	2.524527869	2.302161775	2.344776614	2.671269286	2.236169967	2.501822279	0.079265091	0.69239038	0.788438711
ANXA1	5.890092704	5.755575928	5.707209851	5.696540434	5.362853966	5.339938524	-0.317848519	0.053086473	0.121641226
ANXA11	3.654862852	3.434597813	3.739994528	4.87195761	3.702664318	4.680291904	0.808486213	0.012943814	0.041978747
ANXA2	6.883481662	6.609818661	6.216413639	6.425375631	6.383410271	6.038496528	-0.287477177	0.214975955	0.343663386
ANXA2R	1.517580302	1.334337295	1.326011523	0.446316273	0.764792541	0.598218317	-0.789533996	9.57E-05	0.00192273
ANXA3	1.231822318	0.914079975	0.925297017	1.48989183	1.612374717	1.694588261	0.5752185	0.016784586	0.050871743
ANXA4	2.721560836	2.535146979	2.72618527	3.035570255	2.676410983	2.75889201	0.162660054	0.358958129	0.498860459
ANXA5	5.312068854	5.308473965	5.085988096	5.205528569	5.138318085	5.122349025	-0.080111745	0.65461193	0.759437222
ANXA6	1.684973826	1.251205181	1.012694739	1.120492651	0.984533782	0.894352872	-0.316498147	0.183344994	0.305333337
ANXA7	2.973271885	2.475740675	2.542577141	2.084979015	2.05047725	2.530694509	-0.441812976	0.120187426	0.222881017
ANXA8L1	1.549795158	1.099779299	1.433007252	1.667888044	1.486084922	1.876970695	0.31612065	0.192227977	0.316373707
AOC2	0.135970691	-0.072728936	0.131330655	1.471103113	1.171264661	1.486290146	1.311361836	3.59E-05	0.001037424
AP1B1	1.284327201	1.005596212	0.99331627	0.459588613	0.634531668	0.4823528	-0.568922201	0.017645835	0.052737276
AP1G1	4.008243939	4.186112546	4.099525235	3.792766782	3.656075798	3.766107524	-0.359643872	0.040976403	0.099802513
AP1G2	3.867750234	3.939400188	4.013761163	3.866362703	4.227384074	4.059103322	0.110646171	0.492008428	0.625971685
AP1M1	2.572232595	2.114167954	2.240659442	2.03615492	1.65517842	1.405245239	-0.610160471	0.018512161	0.054574619
AP1M2	2.453055644	2.39249188	2.025555735	1.878008366	1.480053967	1.21756435	-0.765158858	0.012782136	0.041645575
AP1S1	3.637523152	3.529454708	3.655695302	3.430963242	3.353736544	3.473800125	-0.18805775	0.41789563	0.557728957
AP1S2	1.591375583	1.361878762	1.066698186	1.446175332	1.208190581	0.973390229	-0.130732129	0.470169012	0.605680344
AP1S3	3.705719017	3.784452502	3.636892266	3.010719839	3.18605146	3.156651127	-0.591213786	0.002590754	0.012971693
AP2A1	1.624509546	1.647811895	2.051279193	2.153742837	2.231216881	2.240930371	0.434096485	0.076798718	0.159715955
AP2B1	6.286246172	5.911453017	5.564598675	5.556784579	5.422472289	5.056448306	-0.575530897	0.030183865	0.079171448
AP2M1	2.129244938	1.897619357	1.679886549	1.367614697	1.117270806	1.429964882	-0.597300153	0.04363916	0.104853675
AP2S1	6.037831316	5.757411655	5.65697483	5.055065036	5.277851975	5.177633813	-0.647222325	0.005035511	0.020970285
AP3B1	3.419071616	3.44755938	3.518209233	2.543918751	2.602386949	2.460130484	-0.926134682	1.39E-05	0.000557186
AP3D1	2.814525411	2.712507654	2.81735832	3.18926441	3.33606868	3.289221193	0.490054299	0.010540941	0.036133535
AP3M1	3.938191496	3.613639083	3.794046927	4.212018165	3.095236802	3.808214653	-0.076802628	0.746913053	0.828218459
AP3S1	3.390993483	3.378757525	3.143106299	3.340370788	3.019584851	3.012878957	-0.180007571	0.316303442	0.454730319
AP3S2	1.375261735	2.035488665	3.431560711	3.813778623	2.74387147	3.584308579	1.09988252	0.035108694	0.088891965
AP4B1	0.762171424	0.790165592	0.922046236	0.90570493	1.099191106	1.071892938	0.200801907	0.182912202	0.304798002
AP5M1	2.501991808	1.938491822	2.231041763	1.362053185	1.313017315	1.419761336	-0.858897852	0.00106788	0.00751824
AP5Z1	0.769206703	0.716875403	0.545664844	0.5057553	0.59944318	0.780222725	-0.048775249	0.7568305	0.835294266
APBB2	2.832053932	2.670848085	2.925277419	3.444119409	3.116802964	3.269386081	0.467376339	0.007180345	0.027145994
APBB3	0.708988215	0.799868319	0.893444174	1.308124541	0.98545326	1.01995139	0.303742828	0.233470376	0.36484015
APEH	1.027442614	0.529351192	0.926972242	1.210285226	1.236574134	0.952927634	0.305340315	0.115269533	0.215881481
APEX1	4.714238426	4.326179181	4.252785036	3.956918272	4.319594983	3.909864219	-0.368941723	0.118273387	0.22026407
APH1A	2.998464145	2.747688809	2.58642495	1.995417357	2.080663332	2.007967363	-0.74950995	0.016813675	0.05093408
APH1B	2.790858743	2.670238142	2.645151503	2.872883969	3.066116078	3.141102517	0.324618059	0.055894136	0.126303907
API5	3.71773368	3.610353782	3.771894751	2.811819232	2.728320228	2.841603886	-0.906079622	5.17E-05	0.001300726
APLP1	3.488682108	3.056893567	3.294985909	2.398051063	2.237838327	2.184719383	-1.006650937	0.000102042	0.001997154
APLP2	3.613438577	3.438164411	3.193992723	2.691245042	2.768392993	2.697541175	-0.696138834	0.00109406	0.007608919
APOA1BP	4.930268146	4.538308445	4.535838832	4.331993101	3.997978506	4.207006676	-0.489145714	0.040698644	0.099302033
APOBEC3B	3.665591335	4.060071234	4.000634809	3.408061386	3.342940126	3.356654723	-0.539547048	0.023693089	0.065950985
APOBEC3C	4.104240103	4.08696694	4.050933075	3.519832739	3.562429517	3.335563804	-0.608104686	0.006879182	0.026343937
APOBEC3D	-0.218571799	-0.221272014	-0.028866644	1.150638027	0.851864496	0.64198941	1.03773413	3.81E-05	0.00108185
APOBEC3F	3.977952982	3.864822791	3.769063245	3.12000805	3.331603161	3.022176507	-0.712683767	0.002814275	0.013750939
APOC4	-0.627805355	-0.374727363	0.000755263	0.58982671	0.35413512	0.331630193	0.759123159	0.006021875	0.023857651
APOL1	3.218271759	3.140011074	3.575667835	3.704079234	3.957185279	3.909310449	0.545541432	0.007492732	0.02804141
APOL2	0.723130957	0.547564202	0.674669068	0.888788535	0.893218673	0.897983293	0.244875425	0.270165972	0.405739899
APOL3	0.696035541	0.630803089	0.114097583	0.087260984	0.269526892	0.064548061	-0.339866759	0.094168796	0.186103424
APOL4	0.287866809	0.053891466	0.416974211	0.297025384	0.373501252	0.388119306	0.099971152	0.608395873	0.722895207
APOO	3.4299379	3.123603492	3.153469213	2.492962488	2.743720875	2.759059983	-0.57042242	0.013365386	0.043084387
APOPT1	1.617543627	1.622602593	1.82103877	1.818431937	1.521706642	1.834379737	0.037777775	0.860884977	0.909734229
APP	5.764909058	5.450561133	5.235661598	5.240720078	4.904755455	4.673761412	-0.543964948	0.022163564	0.062535971
APPBP2	2.224437556	2.109835563	1.887423899	2.102613373	2.322379848	2.215414003	0.139570069	0.459652499	0.596197031
APPL1	2.089508112	1.95772558	1.481316179	1.423134283	1.016500446	1.093263958	-0.665217061	0.012094919	0.04001372
APPL2	1.403181304	1.046522937	1.118695903	1.591906837	0.679339052	0.718530352	-0.192874634	0.447516813	0.585006485
APRT	5.295871811	4.962452762	4.877945749	4.607160152	4.706311551	4.561993935	-0.420268228	0.09055918	0.180845864
APTX	1.665516554	2.724514628	3.256534903	2.892304565	3.050313315	3.056565725	0.450872507	0.408102791	0.548207721
AQP4	0.380483644	0.90599301	0.662956104	0.859469919	1.022865009	1.035141983	0.322681384	0.074553738	0.156323734
AQP7	-0.930604118	-0.731118849	-0.810880524	0.419165602	0.605297907	0.358190578	1.285085859	3.88E-06	0.000236125
AQR	4.624991583	4.275876027	4.332459378	3.768557733	3.929312255	3.537129938	-0.666109021	0.000897041	0.006885974
AR	3.036693364	3.599707683	2.940538665	1.721288072	1.768393443	2.479703239	-1.202518319	0.000527286	0.005370232
ARAF	1.396672959	0.92733902	1.047621803	2.445896533	1.442336395	1.303026149	0.606541765	0.047794609	0.11226402
ARAFP2	1.577113772	2.124292324	2.217169993	2.205426913	1.882382435	1.974734705	0.047989322	0.805197609	0.870285358
ARAP1	1.224256851	1.407770643	1.215645526	2.166083411	1.860823259	1.701129499	0.626787716	0.003912158	0.017418208
ARCN1	2.763085123	2.687426425	2.483616829	3.998750578	2.920602836	3.226023234	0.737082757	0.043596908	0.104775144
AREG	3.600136565	3.343586254	3.389897644	3.136035935	3.115985773	3.017864488	-0.354578089	0.063317852	0.138575425
AREL1	3.726073319	3.474943902	3.31569175	2.80936064	3.201492248	2.800005498	-0.568616862	0.019257696	0.056242538
ARF1	2.920908047	2.631580767	2.457037885	2.647455881	2.614573576	2.564209981	-0.061095754	0.732946611	0.818241601
ARF3	3.188318056	2.901175978	2.704049605	2.281875752	2.441666076	2.570879378	-0.499707478	0.028734158	0.076298107
ARF4	2.636962589	2.771585819	3.09938182	3.307189234	3.124899683	3.283539788	0.402566159	0.083264618	0.169919718
ARF5	4.050786868	3.850393301	3.651357338	3.490329141	3.715738508	3.435201329	-0.303756176	0.215142892	0.343790715
ARF6	0.928313105	0.760152557	0.587147028	0.374187414	0.035052571	0.102459263	-0.587971147	0.003871819	0.017280762
ARFGAP1	0.631550349	0.660963401	0.369855197	0.335712894	0.547518281	0.314206434	-0.154977112	0.380505493	0.52104027
ARFGAP3	0.457311008	0.32542364	0.210376512	1.165755176	0.679146613	0.818422812	0.556737814	0.00331285	0.015433892
ARFGEF1	2.071259301	1.942253107	1.717960561	1.346991261	1.424277701	1.59426174	-0.455314089	0.01347881	0.043348597
ARFIP1	2.500412034	2.245411484	1.837961724	1.709941125	1.769053993	1.841918153	-0.420957323	0.029324162	0.077497708
ARFIP2	3.409225195	3.186566284	3.242217474	3.504290353	3.198060961	3.328862273	0.064401545	0.689275123	0.78625331
ARFRP1	2.394907246	2.344070609	2.093877054	1.331828463	1.460351266	1.439177475	-0.867165902	0.000583845	0.005626442
ARG2	2.137789095	2.198583499	2.322837903	1.97622096	1.763755517	1.638742538	-0.426830494	0.015226594	0.047402649
ARGLU1	1.716098998	1.310823991	2.216280987	1.619248907	0.522132474	1.190754718	-0.637022625	0.035443623	0.089465566
ARHGAP1	4.362891296	4.248856254	3.936788878	3.502720448	3.76009717	3.68821934	-0.532499823	0.032829011	0.084440129
ARHGAP10	0.153717235	-0.029223142	0.066634466	0.336925711	0.251637193	0.383090731	0.260175025	0.11321947	0.21295256
ARHGAP11B	3.069930522	2.840431461	2.661532004	1.834600337	1.601329467	1.790466476	-1.115165903	0.00455643	0.019376772
ARHGAP12	1.782734829	1.689391436	1.623337128	0.740235723	0.775109178	0.892992117	-0.895708791	0.000359962	0.004404333
ARHGAP17	2.053892147	1.753995733	1.651640686	1.114219815	1.096757211	1.083002721	-0.721849606	0.002815742	0.013750939
ARHGAP19	3.998712073	3.925388634	3.506852331	2.954445477	3.584426078	3.290691797	-0.533796562	0.013377545	0.043112349
ARHGAP21	2.235131717	1.876222317	1.8741234	1.411998489	1.723387322	1.528884747	-0.440402292	0.018784496	0.055202822
ARHGAP23	1.990085492	1.837659738	1.934189913	1.945167921	2.114365072	2.067471382	0.121689744	0.534691676	0.663133949
ARHGAP26	1.326781682	1.023027043	1.099095361	0.726079519	0.533693276	0.844803297	-0.448109331	0.011121967	0.037630496
ARHGAP27	1.104452651	0.864280872	0.774211203	0.492276677	0.619348294	0.750259523	-0.293686744	0.100498348	0.195142684
ARHGAP29	0.918383651	0.878906326	0.503546254	1.160237062	1.222650222	1.215230554	0.432427203	0.234413662	0.365844339
ARHGAP31	1.506309712	1.169614653	1.044387999	0.793578638	0.926112987	0.740914687	-0.419902017	0.072298487	0.152710449
ARHGAP33	3.754669589	3.972547049	4.150718225	4.313982865	4.127157838	4.373526806	0.312244215	0.063702621	0.139194962
ARHGAP35	5.935239403	5.544516231	5.425270728	5.056672822	5.629152111	5.098077534	-0.373707965	0.151227066	0.264686643
ARHGAP39	1.705756601	1.366498848	1.919645197	2.690450702	1.175857	2.294297031	0.389568029	0.292455482	0.430216785
ARHGAP4	5.982760551	6.416142834	6.403199221	6.358366283	6.206380997	6.149325036	-0.02934343	0.86218874	0.910540823
ARHGAP5	1.338137496	1.163979509	1.57911189	2.047795064	1.415683911	1.525703995	0.302651358	0.301693763	0.439572054
ARHGAP8	1.101923158	0.932979065	0.955594398	0.604001094	1.119559413	1.126433639	-0.046834158	0.789664825	0.85887989
ARHGDIA	7.610488705	7.344871579	7.280698338	6.906230318	7.220992041	6.766592099	-0.447414721	0.059193559	0.131667492
ARHGEF1	5.517103133	5.222411727	5.329857056	5.108074727	5.306120675	5.171409955	-0.161255519	0.306805005	0.444724099
ARHGEF10	2.280773059	2.064838171	1.876113206	1.913657088	1.908711432	1.937694079	-0.153887279	0.367919924	0.508315307
ARHGEF11	0.807274505	0.802802346	0.756626126	0.444119893	0.61670912	0.356581959	-0.316430669	0.128432408	0.234380315
ARHGEF15	5.401568796	5.819930959	5.815743955	5.908085047	5.757431769	5.822081699	0.150118269	0.449717543	0.587174432
ARHGEF18	0.320012157	0.049193279	-0.279381189	0.764856351	1.01353339	0.880580517	0.856382004	0.003129163	0.014804883
ARHGEF2	2.126780209	1.924861928	1.806472949	2.977313497	2.790376994	3.100102142	1.003225849	1.58E-05	0.000603174
ARHGEF28	2.374401078	2.181612366	2.016686207	2.239320831	2.239490218	2.174802718	0.026971372	0.85430735	0.905207783
ARHGEF39	2.78405774	2.561320879	2.771734091	1.810286147	1.605881112	1.518510559	-1.060811631	2.45E-05	0.000806864
ARHGEF40	1.153133903	1.13636825	1.05571675	1.261476122	1.196384697	1.449005575	0.187215831	0.235054083	0.366582602
ARHGEF7	4.941545833	4.743369905	4.590795473	4.290309434	4.595902093	4.238265653	-0.383744677	0.061619712	0.13569968
ARHGEF9	2.667170016	2.276238206	2.24057179	3.115628825	2.285001869	1.934051047	0.05023391	0.892098087	0.930949645
ARID1A	2.876090209	2.109135214	2.771455944	3.002688194	2.42491098	2.430663943	0.033860583	0.932271473	0.958473372
ARID1B	3.345526548	3.118662416	2.976815864	2.523336963	2.658452513	2.436483238	-0.607577371	0.004127093	0.018066651
ARID3A	1.196538823	1.294419196	0.952477278	0.830112287	0.846264899	0.765463909	-0.333864734	0.047486108	0.111803189
ARID5A	4.547526845	4.56727492	4.522042408	4.769100684	4.916051022	4.858473797	0.302260443	0.052948327	0.12140089
ARID5B	1.39861153	0.71617048	0.933867533	1.4499126	1.705037114	1.625223276	0.577174482	0.020968738	0.060049232
ARIH1	3.04713788	2.830892292	2.762401096	2.393411311	2.437312085	2.268015671	-0.513897401	0.008285771	0.030229331
ARIH2	3.64806555	3.618747269	3.563996352	3.348148507	3.258911074	3.442451084	-0.260432835	0.114441332	0.214642426
ARL1	2.55966623	2.450857298	2.264266604	2.701043295	2.670278175	2.796680624	0.297737321	0.059810425	0.132675794
ARL14EP	1.331522328	1.01790171	1.000444712	0.930840225	0.578301083	0.646574665	-0.398050926	0.047790272	0.11226402
ARL16	2.012488043	1.592146625	1.707042406	0.940974112	1.453542372	1.309582539	-0.53585935	0.030147192	0.079129152
ARL17A	2.4845919	2.23727519	2.048457145	1.912154364	2.129124096	2.036605248	-0.230813509	0.421623875	0.561034487
ARL17B	4.764706946	4.805398222	5.083893304	5.31764911	5.132000363	4.715106209	0.170252403	0.476648433	0.61166595
ARL2	5.928128485	5.842348397	5.957455543	5.519281393	5.540163782	5.367686259	-0.433600331	0.038851031	0.095862598
ARL2BP	1.259359322	1.079495653	0.913446656	1.381814749	1.442177579	1.270873505	0.280854734	0.239010811	0.371114068
ARL4C	3.839427242	3.839366062	3.610389883	3.047758022	3.027873921	3.130193584	-0.694452553	0.012174443	0.040199742
ARL4D	1.747688084	1.735419976	1.604926568	1.543151885	1.891564616	1.799817531	0.048833135	0.771189882	0.845929561
ARL5A	1.716851326	1.713727454	1.802116252	0.909288788	1.07627393	1.043369585	-0.734587576	0.001227643	0.00814006
ARL5B	0.621436955	0.891250953	0.84539054	0.622440807	0.497459261	0.509142466	-0.243011972	0.300459585	0.438369554
ARL6IP1	2.876109693	3.50111196	2.491829683	1.729570368	1.749377609	2.855347867	-0.844918497	0.038237659	0.094711938
ARL6IP4	5.342052649	4.947670364	4.924886462	4.771177605	4.903258814	4.755758353	-0.261471568	0.241375557	0.373735325
ARL6IP5	0.833027583	0.794060466	0.773787859	1.522325907	0.351183537	0.191406312	-0.111986717	0.811027102	0.874774911
ARL6IP6	2.679116651	2.34635445	2.140351896	1.85696604	1.991473889	1.874392067	-0.480997001	0.076491976	0.159214101
ARL8A	3.672212547	3.598691831	3.467293509	3.427952705	3.843038653	3.591315455	0.041369642	0.80412324	0.869469419
ARL8B	2.102324964	1.8370327	1.662984987	1.41705122	1.529847721	1.25049832	-0.46831513	0.017713541	0.052882261
ARMC10	2.40441651	2.159850972	2.033233273	2.701047144	2.008402001	2.276882019	0.129610136	0.488022529	0.622165517
ARMC12	-0.540973853	-0.371376694	-0.574560186	0.375641907	0.176176475	0.159796365	0.732841827	0.001695539	0.009886582
ARMC5	-0.010951657	0.283710977	0.23748259	0.149729717	0.559533886	0.323652639	0.174224777	0.313324621	0.451663431
ARMC6	1.960839855	1.76012483	1.585834756	0.926102935	0.8945412	0.752943407	-0.911070633	0.000256363	0.003627006
ARMCX6	1.203582653	0.611130483	0.617923981	0.716609202	2.048613972	1.438380246	0.590322101	0.182989131	0.304879799
ARNT	0.785356131	0.603893186	0.878557495	1.973390404	0.806819699	1.374308415	0.628903902	0.045619887	0.108444081
ARNT2	3.084333669	2.81393034	3.01353723	2.432989003	2.690193386	2.787551165	-0.333689228	0.126582717	0.231773318
ARNTL2	1.82254866	1.781221412	1.677523044	1.21879729	0.976128803	1.102770823	-0.661198733	0.002055467	0.011096076
ARPC1A	2.801852448	2.520091479	2.672870648	3.104420543	2.361981135	2.720101069	0.063896057	0.787372016	0.857165063
ARPC1B	2.041708486	1.877865676	2.478159773	2.640957814	2.188602654	2.545815883	0.325880805	0.134518607	0.242876505
ARPC2	4.409722767	4.671999118	4.572320899	5.495282837	5.462797099	5.283640225	0.862559126	0.003231241	0.015163362
ARPC3	4.643639554	4.525498793	4.325594101	4.216493552	4.177643771	4.014446173	-0.362049651	0.064204358	0.139984037
ARPC4	3.122428173	2.648229683	2.294904283	2.072106989	2.043660993	1.912330553	-0.679154535	0.019223165	0.056194146
ARPC5	4.22812451	3.834902093	3.719583379	3.307787247	3.669340057	3.555041405	-0.416813757	0.076703125	0.15958088
ARPC5L	3.055578784	2.68914207	2.571864626	1.892370495	2.280368171	1.784318675	-0.78650938	0.002659471	0.013210497
ARPIN	0.906983717	0.654944849	0.572833132	0.13922957	0.528188904	0.365761486	-0.367193913	0.073771475	0.15508186
ARPP19	5.197833355	4.760035355	4.810405302	4.239849798	4.643801606	4.287812567	-0.532270014	0.024686499	0.068135982
ARRB2	1.91565614	2.014494146	2.160110216	2.840261852	2.686987176	2.827027878	0.754672135	0.001084266	0.007577059
ARRDC1	2.148361687	1.798596315	1.81574105	2.164357989	2.402545013	2.320077328	0.374760426	0.061799243	0.136012986
ARRDC1-AS1	4.381278252	4.38406048	4.471074622	4.000311453	4.232886691	4.046649934	-0.318855092	0.123266237	0.227223416
ARRDC3	1.25458588	0.966529731	1.083261276	0.462840427	0.021353246	0.191023742	-0.87638649	0.002280161	0.011870172
ARSA	2.454148953	2.349696335	2.275740794	2.000355157	2.540469851	2.472512832	-0.022082747	0.904986568	0.939297229
ARSB	2.492007193	2.596300608	2.96455974	1.914758819	2.985470357	2.415691409	-0.245648985	0.493875219	0.627714509
ARSG	0.093590523	0.312273617	0.47073631	2.047322014	1.789758928	2.346494019	1.768991504	1.73E-05	0.000642428
ARTN	2.894618398	3.132690631	3.190162742	3.337320645	3.007069334	3.182149481	0.103022563	0.566520548	0.688838915
ARV1	3.48322642	3.319845186	3.364925341	2.817571504	2.881580755	2.707414407	-0.587143427	0.000652077	0.005919802
AS3MT	7.994993216	8.093915868	8.876413368	8.82262136	8.279862027	8.619270028	0.252143654	0.267186897	0.403055085
ASAH1	2.092104776	1.844510971	1.70843402	1.211348959	0.980694021	0.737887653	-0.905039711	4.33E-05	0.001169806
ASAH2	3.124929961	3.051378701	3.728072119	3.528793372	3.511248199	3.443465566	0.193042119	0.316786542	0.455155944
ASAP1	5.298895699	5.032445774	5.073507068	5.190863359	5.274861446	5.582322144	0.214399469	0.348331616	0.487744436
ASAP2	0.805783157	0.83557613	0.889134096	1.16778864	1.415337764	1.435998178	0.4962104	0.070981771	0.150730245
ASAP3	1.944717618	1.355223546	1.287648336	0.316735343	1.017199938	0.566979251	-0.895558323	0.001220462	0.008119481
ASB13	1.10650085	0.630882713	0.647282457	1.151460517	0.921006567	0.958062569	0.215287878	0.251085359	0.384869852
ASB16-AS1	2.499043095	2.308237146	2.45164046	1.915373855	2.350507934	2.024169692	-0.322956407	0.067141625	0.144625769
ASB6	1.129799296	1.126931456	1.675958368	1.723673385	1.17145959	1.550685736	0.171043197	0.482557055	0.617173678
ASB7	2.485764877	2.180471945	2.299147817	2.83868095	2.599198762	2.776325835	0.416273636	0.026455501	0.071752559
ASCC1	1.993270988	1.560797058	1.316020148	1.776918239	1.13094518	0.709715958	-0.417502939	0.150611494	0.263841172
ASCC2	3.54360821	3.061989408	3.4814993	3.523993916	3.151070143	3.389952611	-0.007360083	0.971069083	0.983826802
ASCC3	1.179598841	0.78509515	0.723310341	1.01216143	0.408206991	0.827600496	-0.146678472	0.514361215	0.645486189
ASH2L	2.611357002	2.417947212	2.377976838	1.926836498	2.188837282	2.12605487	-0.388517467	0.045523451	0.108297674
ASIC2	2.791187171	2.859090176	2.460155606	2.393230696	2.753576185	2.550599419	-0.137675551	0.383508877	0.524001991
ASL	0.675403714	0.782957724	1.156045497	1.682924595	1.798754749	1.471102301	0.779458237	0.001077914	0.007556786
ASMTL	0.555706073	0.579421891	0.756721164	0.188885527	0.385868379	0.309917362	-0.335725953	0.074666612	0.156470527
ASNA1	2.166765171	2.019157851	2.678272982	2.6901389	2.422096596	2.573844314	0.273961268	0.273444978	0.409364223
ASNS	4.489577508	3.996768247	3.921398033	4.385688525	4.424292073	4.465708016	0.289314942	0.236863643	0.36860822
ASNSD1	1.85094292	1.83095786	1.424174727	1.560222909	1.563259918	1.3854002	-0.19906416	0.241174485	0.373521136
ASPH	6.165745136	5.699892918	5.427122642	5.896263426	5.451258912	5.296502171	-0.216245396	0.34079581	0.47983086
ASPHD1	2.246644003	2.404267669	2.161996673	1.889619914	2.400774003	2.320138865	-0.067458521	0.730348621	0.816339958
ASPN	0.343662769	1.245031532	1.392095015	1.551888218	2.034455356	2.019218287	0.874924181	0.039121118	0.096363527
ASPSCR1	3.584008021	3.630937303	3.67116578	3.973877949	3.882480399	3.933457246	0.30123483	0.040447354	0.098893905
ASS1	3.081137547	2.768073172	3.428260885	3.475165312	3.209253919	3.230022774	0.212323467	0.51210963	0.643878122
ASUN	3.406692821	3.268604605	3.308086924	2.638773768	2.247833555	2.322825348	-0.92465056	2.41E-05	0.000796589
ASXL1	3.123415231	3.018918447	2.852097495	2.666530303	2.665382464	2.741729502	-0.306929634	0.087351563	0.176094126
ASXL2	4.413319679	4.464788583	4.23852244	4.017206594	3.844480888	4.054681452	-0.400087256	0.029897696	0.078606176
ATAD1	3.192172412	2.882553055	2.947124718	3.107445047	2.654615248	3.078697475	-0.060364139	0.744888074	0.826585169
ATAD3A	1.383611068	1.493929028	1.302210894	0.86142963	1.076791269	1.063643503	-0.392628862	0.042528067	0.102716645
ATAD3B	1.157306683	1.534653621	1.330971473	0.754968474	1.138676297	1.057956855	-0.35711005	0.056619358	0.127600386
ATAD3C	2.208977741	2.148973671	2.142268552	1.075977909	1.396515577	1.351932402	-0.891931358	0.000676791	0.006020608
ATAD5	1.4310768	1.347003058	1.153571393	0.114165753	0.343107611	0.180021949	-1.098118646	0.001552113	0.009357974
ATAT1	0.926457825	0.690763027	0.617863769	0.35743115	0.684003338	0.52439916	-0.223083658	0.20355077	0.330170746
ATE1	2.429726489	2.058683497	2.076403625	1.929572792	1.940631321	1.658328207	-0.345427097	0.081308289	0.167025002
ATF1	1.167959983	0.872071451	0.600051659	0.739774079	0.654518336	0.604592497	-0.213732727	0.268379883	0.404058253
ATF2	5.776663121	5.612909093	5.51910065	5.595293272	5.452498124	5.406299746	-0.15152724	0.323926231	0.462742703
ATF3	0.597402509	0.817367055	1.414602719	1.408844619	1.462256537	1.783009585	0.608246152	0.008742367	0.031370303
ATF4	4.496273046	4.144967927	3.987036168	4.614595542	3.931947799	4.05978487	-0.00731631	0.97498877	0.98575469
ATF5	0.119991101	0.229233624	0.1563328	0.516344125	0.615125237	1.432899228	0.686270355	0.038932947	0.095989022
ATF6	0.534685235	0.415116664	0.332262721	0.351051122	0.437276763	0.417885743	-0.025283664	0.895527494	0.933016871
ATF6B	1.368072652	1.278558862	1.177534533	0.906926097	1.515995995	1.437094927	0.011950324	0.950669869	0.969799282
ATF7	3.902095802	3.332275092	3.48983987	3.394322262	3.843696702	3.332469529	-0.051240757	0.821201901	0.881970519
ATF7IP	3.180178073	3.045932613	3.107030612	1.906468437	1.863943794	1.919259594	-1.214489824	3.88E-07	5.78E-05
ATG10	0.974343106	0.462776065	0.39317944	1.268788098	0.279004291	0.330647155	0.016046977	0.949452864	0.9690543
ATG101	2.614613458	2.635625673	2.48299914	2.73034445	2.61016679	2.381519741	-0.003735763	0.985867695	0.992392719
ATG12	0.686537038	0.416199197	0.300839853	0.192661736	0.505320489	0.181798177	-0.174598562	0.432155813	0.570881505
ATG13	2.67812201	2.266639831	2.27530095	2.649545406	2.975901511	2.811324512	0.405569546	0.101964821	0.197271682
ATG16L1	1.998777081	1.673482875	2.023440061	1.71117533	1.226263726	1.800601291	-0.31921989	0.122259974	0.225940064
ATG2A	0.56074312	0.701109381	0.579915378	0.281686813	0.349519323	0.278229377	-0.310777455	0.052796221	0.121209918
ATG3	4.05983889	4.030017312	3.991536573	3.756359976	3.525157956	3.426379173	-0.45783189	0.02658653	0.071959103
ATG4A	1.125921977	1.041932179	1.071794469	0.250848362	0.447417684	0.322549827	-0.739610918	0.000193324	0.003024272
ATG4B	3.981135125	3.99105138	3.971370186	3.995750414	3.654723015	3.593609078	-0.233158062	0.246854334	0.379819921
ATG4C	2.340166585	2.638563038	2.246041319	1.709568506	1.627387077	1.506260273	-0.793851695	0.000936662	0.00703497
ATG4D	1.398865645	1.271323659	1.30196142	1.137991929	1.274614778	1.137229176	-0.140771614	0.506305991	0.638744672
ATG5	1.014882524	1.067095315	0.874740123	0.894520229	0.736795533	0.711779655	-0.204540848	0.210314002	0.33796221
ATG7	1.753194139	1.992848957	2.666089655	2.615906213	2.293157866	2.596794963	0.36457543	0.102218085	0.197623436
ATG9A	4.621261049	4.226574193	4.464655281	4.217300542	4.097811505	4.084110571	-0.304422635	0.09850945	0.192320866
ATIC	1.546959074	1.189378678	1.459048555	1.118472376	0.986825933	0.916556067	-0.39117731	0.122157148	0.225788142
ATL2	3.223017655	3.039271883	2.88059798	2.456253335	2.462290473	2.396824093	-0.609173206	0.000688856	0.006063388
ATL3	5.654775267	5.442615735	5.318368453	5.173198081	5.374041715	5.162914675	-0.235201661	0.20592298	0.333001082
ATM	2.41726779	2.004106325	2.059801026	1.633136382	1.786456992	1.513477951	-0.516034605	0.047072639	0.11111639
ATMIN	4.149944594	4.492073952	4.93615542	5.111503231	4.729463315	5.088731074	0.450507884	0.058632698	0.130791885
ATN1	2.16002334	2.088899219	2.4186195	2.040555813	1.962322597	2.0772867	-0.195792316	0.306213078	0.444130637
ATOX1	2.694527933	2.303128141	2.151833025	1.382020701	1.643845812	1.420449553	-0.901057678	0.000697558	0.006095403
ATP10B	5.261054975	5.612103698	5.500248505	5.782305675	5.840013888	5.905618459	0.384843615	0.013090414	0.042360102
ATP11C	2.391462081	2.427247585	2.258226718	0.998694391	1.292905319	1.1850216	-1.200105024	0.000106097	0.002052678
ATP13A1	1.235465596	1.722203461	2.103805692	1.87927066	1.727006552	1.796532727	0.113778396	0.630389463	0.740276656
ATP13A2	2.630143974	2.188658691	1.986032803	1.648920622	1.699329464	1.321788436	-0.711598982	0.01423111	0.045118057
ATP13A3	4.549742307	4.156093141	3.999750178	4.095864493	4.176682067	4.004203689	-0.142945126	0.389690499	0.529968431
ATP1A1	5.277618409	5.16617556	5.33200842	5.051627442	5.059392923	4.958055223	-0.2355756	0.266630453	0.402361576
ATP1A4	2.355372374	2.187027367	2.239350235	1.63106109	1.994922919	1.42665094	-0.576371676	0.029655471	0.078190898
ATP1B1	3.893069679	3.697069851	3.572820328	3.602272384	3.498026087	3.668070898	-0.131530163	0.424764764	0.564140496
ATP1B3	4.71181347	4.571062168	4.429307102	3.652821495	3.76209924	3.61727517	-0.893328945	0.000664469	0.005975559
ATP2A1	-0.95648178	-1.01322752	-0.447154907	0.805977277	0.912135463	0.793733003	1.642903317	0.000164466	0.002707021
ATP2A2	5.759878555	5.744616997	5.73726074	6.247780972	6.078134207	6.092160171	0.392106353	0.014422187	0.045519574
ATP2B1	3.315734522	3.154754902	3.111171008	3.490088591	3.091175798	3.114026808	0.037876922	0.840678406	0.896295287
ATP2B4	0.716094951	0.820712891	0.703427974	0.220668309	0.109157364	0.13906673	-0.590447805	0.025623941	0.070069912
ATP5A1	4.406815262	4.212286566	4.04142813	3.594440926	3.620542598	3.543750132	-0.6339321	0.001632498	0.009665678
ATP5B	5.169606147	4.789470447	4.92632992	5.696625963	4.990641039	5.38361091	0.395157132	0.09559012	0.18810252
ATP5C1	3.196529247	2.544151351	3.028487059	2.706330703	2.044655203	2.613414465	-0.468255762	0.062901729	0.137926483
ATP5D	2.396496174	2.073172393	2.076819601	1.918686084	1.832043343	2.004128315	-0.263876809	0.172922921	0.292424128
ATP5E	5.072535983	4.769160949	4.692875238	4.682293881	4.597956842	4.646161901	-0.202719849	0.301197682	0.43906619
ATP5F1	2.028392209	1.963759061	1.721413793	1.483099007	1.497770215	1.177853787	-0.518280685	0.018785746	0.055202822
ATP5G1	4.726580568	4.209357619	4.46311385	3.869300147	4.648581197	3.705938654	-0.391744013	0.263541448	0.399047376
ATP5G2	6.153193248	6.045289894	6.056863697	6.074308639	6.145289329	6.140453399	0.034901509	0.846739933	0.900172383
ATP5G3	5.088868419	4.893105152	4.708765298	3.905799604	4.277548802	4.086931279	-0.806819728	0.001792835	0.010186411
ATP5H	3.631661002	3.568885522	3.384942076	2.918629992	2.813494641	2.806409539	-0.682318142	0.001480954	0.009082714
ATP5I	6.017280717	5.81627333	5.73405926	5.160024897	5.445005243	5.271886236	-0.563565644	0.014150584	0.044960386
ATP5J	3.951940613	3.835902327	3.925362784	4.642423145	3.419291624	4.014614993	0.121041346	0.634338485	0.743359578
ATP5J2	4.936670837	4.709429645	4.918751017	4.857123347	4.171242963	3.967949619	-0.52284519	0.060135389	0.133221237
ATP5L	4.329796294	4.179562657	4.16063978	5.166448642	4.059710681	4.449033059	0.33506455	0.178336866	0.299062458
ATP5L2	-0.969761423	-0.365470527	-0.055477964	0.854443812	0.076111847	0.735963974	1.019076516	0.006411289	0.025021702
ATP5O	4.310035802	4.090448294	4.682596579	4.593512719	4.444018993	4.706716131	0.220389056	0.284341527	0.421166224
ATP5S	1.36353193	1.154962072	1.233006788	1.322829773	1.169374167	1.772851495	0.171184882	0.467975351	0.603671113
ATP5SL	3.352131453	2.942096487	2.822405472	2.042070867	2.519792276	2.240514417	-0.771418617	0.012673147	0.041384094
ATP6	8.632436089	8.22040819	7.928892557	7.748667359	7.994496039	7.401539522	-0.545677972	0.057989133	0.129726251
ATP6AP1	2.162175124	1.827166218	1.907228113	2.64952576	1.774851223	2.469281937	0.332363155	0.220503308	0.349572529
ATP6AP2	4.625150281	4.50933566	4.621220271	4.242920748	4.146509868	4.37488375	-0.330463949	0.027025927	0.072839629
ATP6V0A1	1.56580629	1.568023562	1.487909728	2.164052647	2.022062076	2.432779499	0.665718214	0.005746954	0.023056243
ATP6V0B	1.963726842	1.838538313	1.636381741	1.474170542	1.503409381	1.346288445	-0.371592843	0.082947978	0.169431419
ATP6V0C	4.13701191	3.897467883	3.872031862	3.578910467	3.507119611	3.533081112	-0.429133488	0.072896322	0.153598456
ATP6V0D1	4.499134887	4.434987336	4.39992814	3.421903466	3.719703076	3.459629071	-0.91093825	0.000229133	0.003397598
ATP6V0E1	6.11108389	6.10207314	5.967666397	6.21481431	5.765758235	5.965631271	-0.078206537	0.702225067	0.795624997
ATP6V0E2	2.546408758	1.977118433	2.218810575	1.474907602	1.748607622	1.2412319	-0.75919688	0.010308491	0.035536954
ATP6V1A	4.192361899	4.193350704	4.032209246	3.217779865	3.025029717	2.947010014	-1.076034084	3.04E-06	0.000200668
ATP6V1B2	2.796084272	2.87691901	2.973460454	2.294170132	3.186805337	2.988178521	-0.059103248	0.773859506	0.847800893
ATP6V1C1	2.758716393	2.733800027	2.664901375	2.236381966	2.126253316	2.127069824	-0.55590423	0.002837829	0.013817539
ATP6V1C2	3.674197207	3.415942548	3.496105295	4.384175331	4.251375751	4.256721464	0.768675832	0.003338315	0.015506351
ATP6V1D	1.943335798	1.590216211	1.47445992	1.153831688	1.22866979	1.12444541	-0.500355014	0.008450393	0.030620792
ATP6V1E1	1.688371415	1.133278988	1.354768459	1.676315235	0.963964706	0.951797914	-0.194780336	0.4511045	0.588494142
ATP6V1E2	2.434425301	2.125679728	2.667799211	2.78919216	2.057359305	2.583780861	0.067476029	0.804004981	0.869427398
ATP6V1F	2.471916842	2.428572815	2.403076221	2.891931018	2.238444842	2.360776691	0.062528891	0.785148861	0.855882992
ATP6V1G1	3.106095911	2.919797707	3.000619834	2.82018848	3.226437787	2.981449235	0.000520684	0.998144178	0.999126744
ATP7A	4.072809468	4.036890609	3.951433459	3.986553104	3.224467165	3.452760921	-0.465784115	0.033712384	0.086143382
ATP8	10.46774659	10.8816467	10.68090111	10.53373922	10.25957635	9.890401028	-0.448859267	0.056658828	0.127674179
ATP8B1	0.919207479	0.847458909	0.476225621	0.662675594	0.619723793	0.542462978	-0.139343215	0.433157597	0.572032352
ATP8B2	2.373748594	2.282301727	2.404718676	2.236110504	2.007850934	2.046846883	-0.256653559	0.161216791	0.277037238
ATP9A	0.891353181	0.769146459	0.518636203	1.08795561	0.858117161	0.916076041	0.22767099	0.214836229	0.343515241
ATP9B	0.452553723	0.359387174	0.085988603	0.343148528	0.485365658	0.195383027	0.041989238	0.841208485	0.896642188
ATPAF1	3.483352317	3.21469192	3.163191834	2.675020104	2.644750488	2.470613958	-0.69028384	0.001064441	0.00751824
ATPAF2	0.757912265	0.460436485	0.869640944	0.565655342	0.604975472	0.368150198	-0.183069561	0.3345244	0.474017785
ATPIF1	5.292773662	5.410118298	5.424739265	5.413634175	5.752958149	5.365097883	0.134686328	0.460339891	0.596738915
ATR	1.944200571	1.394099737	1.173047379	1.215670815	0.472320599	0.688023337	-0.711777645	0.031373809	0.081508635
ATRAID	2.904145324	2.534608033	2.475610559	2.305691889	2.27978499	2.081287951	-0.415866362	0.147377972	0.259818479
ATRN	3.504850642	3.137710179	3.262508332	3.413268291	3.58246168	3.137758137	0.076139652	0.724475198	0.812095983
ATRNL1	3.208022363	3.178632872	3.19096929	2.953876846	3.181608611	2.891262292	-0.183625592	0.288351292	0.425809565
ATRX	3.362809257	3.390647635	3.081825401	2.864330291	3.049814074	3.030026049	-0.297037293	0.408612184	0.548716381
ATXN1	1.370662202	1.109890313	1.527491679	1.431338145	1.624687791	1.458616937	0.168866226	0.287967413	0.425386099
ATXN10	3.632874293	3.204660452	2.934030546	4.049058101	3.152620055	4.12210122	0.517404695	0.054915701	0.12474904
ATXN2	2.116599751	2.573135498	2.73632428	2.537765305	2.368293871	2.627313336	0.035770994	0.84261957	0.897403774
ATXN2L	6.680067512	6.521262019	6.656211084	6.24132547	6.55690097	6.412727956	-0.21552874	0.298080925	0.436223598
ATXN7	1.397076754	1.330215463	1.284435511	1.41019338	0.95349331	1.329148536	-0.1062975	0.724247757	0.811924147
ATXN7L3B	1.833794163	1.826710592	1.871682875	1.859552185	1.920629492	1.963387961	0.070460669	0.679980053	0.779127506
AUP1	5.619342513	5.42468819	5.638480031	6.239970872	6.038507458	6.164994204	0.586987267	0.003335019	0.015506351
AURKA	5.87756416	5.699631177	5.598697741	4.574938407	4.752436253	4.325461251	-1.174352389	1.27E-05	0.000524503
AURKAIP1	3.522929852	3.37171805	3.426595711	2.688011835	2.890160695	2.59100586	-0.717355075	0.00403541	0.017804093
AURKB	4.269035371	3.941911692	4.19292991	2.746932091	2.748195894	2.7687601	-1.379996295	3.95E-07	5.79E-05
AUTS2	2.495117406	2.589143678	2.90882172	2.96200588	2.911461313	2.918339456	0.266241282	0.162032035	0.27813023
AVL9	1.457941891	1.335978385	1.252698223	0.912514944	0.959764436	0.660802766	-0.504512118	0.004272701	0.018522648
AVP	2.107910445	2.328541132	2.525158646	2.341875008	2.07066092	2.058074512	-0.163666595	0.346284286	0.48562418
AVPI1	4.904480184	4.491348736	4.668325922	4.086383489	4.0054112	4.159285103	-0.60435835	0.007369934	0.027704287
AXL	5.943475633	5.86243971	5.643963173	5.974633533	5.910716886	5.828083655	0.087851853	0.689955004	0.786524284
AZI2	5.649435916	5.254988216	5.211303336	5.77733295	5.108989931	5.122313459	-0.035697043	0.876143045	0.919513554
AZIN1	2.368351767	2.036577671	1.919716901	1.406719936	1.406774883	1.209477052	-0.767224823	0.000684424	0.006051484
AZIN2	2.297459802	2.182000173	2.245702239	1.745638693	1.811278535	1.743759906	-0.47482836	0.008564765	0.030932868
B2M	5.331087646	4.90989573	4.830191646	4.305683527	4.605874692	4.332785589	-0.608943738	0.007983116	0.029421508
B3GALNT2	2.068405775	1.982539024	2.323684538	1.752106794	1.553853953	1.752540319	-0.438709423	0.030598459	0.079959055
B3GALT6	1.632084257	1.418886452	1.31994782	1.341275929	1.653328141	1.466059063	0.029914868	0.89390378	0.931990226
B3GAT3	2.063903502	2.007221997	2.116137356	2.310324312	2.49838488	2.258268253	0.293238196	0.145864342	0.257767083
B3GNT7	0.37324235	0.621277383	0.454048342	0.131095691	0.390672884	0.102709433	-0.274696689	0.167025273	0.284892563
B3GNT8	1.878348176	1.915326457	1.885596869	1.575803027	2.177852773	1.943047414	0.005810571	0.970560327	0.983447845
B3GNT9	3.002001562	2.816187849	2.78984021	3.282886446	3.006001911	2.886095076	0.188984604	0.315935864	0.454369728
B3GNTL1	2.901612979	2.893578569	2.967402808	2.408197576	2.52350338	2.538366801	-0.4308422	0.022277328	0.062784168
B4GALNT1	2.851678633	2.669291206	2.973716825	2.582816997	2.258126016	2.325347057	-0.442798865	0.012895952	0.041904192
B4GALT1	5.287767001	4.864897227	5.012834298	4.806800751	4.514834526	4.504180755	-0.446560832	0.042140243	0.102103491
B4GALT2	0.892843922	0.79786695	0.61974471	0.44129979	0.394612858	0.574905733	-0.299879067	0.162235371	0.278413796
B4GALT3	2.771677262	2.292027216	2.523158168	3.49769986	2.788004102	3.005279023	0.568040113	0.048227973	0.112997467
B4GALT5	2.021799124	1.53806095	1.466788539	1.658466511	1.008662156	1.172341119	-0.395726276	0.123001708	0.226946959
B4GALT7	2.232046405	1.904834046	2.01456027	1.847047194	1.882587503	1.809849162	-0.203985621	0.280552814	0.417105911
B9D1	1.191497033	1.342901009	2.291666131	3.15541431	2.930770043	3.012865238	1.424328473	6.00E-05	0.001439116
BACE1	3.027907584	3.134091863	3.156395651	3.141186354	3.117629184	3.109954628	0.016791689	0.910054738	0.943261184
BACE2	3.443375128	3.047379943	2.887877814	2.689788366	3.074757326	2.833070791	-0.2603388	0.328647485	0.467565842
BAD	0.443222731	0.460454601	0.579972155	1.38184881	0.711334541	1.110752749	0.573428871	0.013779392	0.044023699
BAG1	3.087609117	2.665394495	2.799637628	2.206288754	2.344935658	2.226690504	-0.591575441	0.015798163	0.048642706
BAG2	1.407365308	1.329840369	1.110435661	0.623305002	0.91256564	0.606914262	-0.568285478	0.009113204	0.032311525
BAG3	5.882033067	5.467977583	5.365493729	4.806951324	4.859438777	4.591070606	-0.81934789	0.003233155	0.015169094
BAG6	4.31198732	4.094151776	3.988028786	3.776564225	3.949284033	3.961159277	-0.235720115	0.326142398	0.464998676
BAGE	2.159056644	1.917609946	1.9295127	1.819390875	1.339010233	1.607603996	-0.413391395	0.04280296	0.103252299
BAGE4	4.175352492	4.391057687	4.453297702	4.049189235	3.904238638	4.038464463	-0.342605182	0.046601739	0.110230551
BAHD1	0.893137264	0.473001908	0.999667652	0.787328423	0.626842251	0.810622505	-0.047004548	0.825893745	0.885522267
BAI2	4.219445921	4.226459299	4.041325384	3.846664641	3.990657368	3.833708865	-0.272066576	0.097155868	0.190336632
BAIAP2	1.608586413	1.430020281	1.359448808	1.826378862	2.481024437	2.032411358	0.647253052	0.007108181	0.026944389
BAIAP2L1	0.571464511	0.581381898	0.302672195	0.704883299	0.700218494	0.55857611	0.169386433	0.491714847	0.625771861
BAMBI	1.410966129	1.219772563	1.211775488	0.148132194	0.631288024	0.396427416	-0.888888848	0.000689367	0.006063388
BANF1	5.853744865	5.651187125	5.445073747	5.377986979	5.268973865	5.100520089	-0.400841601	0.106319582	0.203345137
BANP	2.072696039	1.861743218	2.004834313	1.972323816	2.295295164	2.292826219	0.20705721	0.215531193	0.344161858
BARX1	2.295929894	2.005358534	2.256016346	2.39990227	2.240181648	2.242865538	0.108548227	0.640784263	0.748395425
BASP1	5.558700984	5.588338511	5.392023725	4.661505475	4.35548744	4.821503705	-0.900188866	0.000311968	0.004088816
BATF	-0.291169761	0.106820198	0.218681621	0.402553071	0.257867572	0.292129105	0.306072563	0.12685508	0.232120738
BAX	5.558478566	5.536484746	5.292509751	4.741427308	5.121340391	4.740717648	-0.594662572	0.037343876	0.093077072
BAZ1A	2.841784985	2.953329504	2.676617709	2.524116007	2.301633216	2.217178895	-0.476268027	0.022066206	0.062317471
BAZ1B	3.280629891	3.198289952	2.880908094	2.229594706	2.292259387	2.334868441	-0.834368468	0.000612591	0.0057433
BAZ2A	3.407760787	3.260091474	3.260995572	2.841194825	2.839143687	2.552622294	-0.565295676	0.006524652	0.025363225
BBC3	3.22713038	3.19743052	3.028627328	2.583760458	2.841550227	2.736774406	-0.430367712	0.035791909	0.090090633
BBIP1	5.709434367	5.420819505	5.430055443	5.633428465	5.534169474	5.617852043	0.075046889	0.625767071	0.73654671
BBS2	0.472816736	0.352919858	0.187348241	0.944907035	0.159571227	0.450537248	0.180643559	0.442033287	0.579941952
BBS5	6.166889575	6.061990196	6.146590981	5.97614525	6.15822045	6.472308508	0.077067819	0.672263946	0.772874156
BBS9	0.688598136	0.572062239	0.723883895	0.825260019	0.823557876	0.88307324	0.182448955	0.380724301	0.521223569
BBX	3.035045763	3.037942628	2.855554374	2.536030184	2.243069225	2.247753196	-0.63389672	0.002424529	0.012374647
BCAM	1.299982336	1.957473919	2.324284527	2.071201797	1.985429716	1.843536678	0.10614247	0.734763696	0.819559954
BCAP29	0.283199122	0.255036924	0.511069381	0.417973822	0.140118209	0.115566973	-0.125215474	0.565463559	0.687935641
BCAP31	5.862131553	5.430184513	5.231863098	4.469810533	4.873716872	4.218281994	-0.987456588	0.001523908	0.009251544
BCAR1	3.005433064	2.832632104	2.850462578	2.836799515	2.770775167	2.785535947	-0.098472373	0.689719178	0.786337309
BCAR3	1.113992726	1.005325917	0.863872386	1.026466955	0.942825916	0.874199908	-0.046566084	0.825940346	0.885522267
BCAS2	1.617747426	1.433061301	1.411214607	1.616016443	1.38839841	1.451666275	-0.001980735	0.988715339	0.993569543
BCAS3	3.582144556	3.262604895	3.375942402	3.138152876	3.213358918	3.155802737	-0.237792441	0.212294692	0.340271228
BCAS4	3.618842561	4.080266479	4.066996974	3.059006278	2.584514524	2.595772006	-1.175604402	7.71E-05	0.001687965
BCAT1	1.126083613	1.265724715	1.120900298	1.265683327	1.302372371	1.403784238	0.15304377	0.37479032	0.515239645
BCAT2	2.92193628	2.447862151	2.296163308	1.827453142	1.810368245	1.83300143	-0.731712974	0.003690003	0.016676591
BCCIP	3.914867668	3.723537117	3.592860083	2.552294956	2.818147341	2.679975884	-1.060282229	4.65E-06	0.000268157
BCKDHA	-0.645845119	-0.545876366	0.322027286	1.763344877	1.513874339	1.68733908	1.944750831	4.43E-06	0.000258033
BCKDHB	1.465522586	1.087346375	0.980544283	1.123645464	0.898283362	0.698534337	-0.270983361	0.127884224	0.233677872
BCKDK	3.221596548	2.744868433	2.719996594	3.810746754	3.621960687	3.623328195	0.78985802	0.001608928	0.009575226
BCL11A	3.167889444	2.679428676	2.940023248	1.210537821	1.596905704	1.230107186	-1.583263552	1.62E-06	0.000129778
BCL2	3.023301156	3.171884788	3.211938436	3.197858943	3.45329206	3.512013054	0.252013226	0.128597317	0.23456399
BCL2A1	0.624061511	0.453329637	0.433079862	1.211497798	1.554088277	1.223858496	0.82632452	0.000771251	0.006366816
BCL2L1	3.545212861	3.248480611	3.486444329	4.281173598	4.103065611	4.195603834	0.766568414	0.004358019	0.018766216
BCL2L11	3.088981493	2.891329016	3.070675377	1.830544242	1.968401081	1.871238743	-1.12693394	0.000191791	0.003006856
BCL2L12	2.463054935	2.510018266	2.709829567	2.141110547	2.544371265	2.406791877	-0.19687636	0.273052136	0.408896741
BCL2L13	1.553959152	1.405077682	1.077210846	1.70220856	1.230396271	1.175598073	0.023985075	0.902797068	0.937997591
BCL2L2	0.906008885	0.879105607	0.921358008	2.533069166	1.379651546	1.457800292	0.888016168	0.004079395	0.01792394
BCL3	2.949830385	2.99696027	2.850344593	2.241740746	2.479391291	2.402647082	-0.557785377	0.003173201	0.014964744
BCL7C	2.675492866	2.358299676	2.079359062	1.8818312	2.16004658	1.917068843	-0.384734994	0.076355521	0.158960291
BCL9	0.69184142	1.121406131	1.194521558	1.848537943	1.127051132	1.311410201	0.426410056	0.107320114	0.204793746
BCL9L	4.074305592	3.73724126	4.000704519	4.27069092	4.223441681	4.320397941	0.334093057	0.156600814	0.271230875
BCLAF1	4.837956457	4.498607882	4.497485142	4.312774247	4.349753606	4.16386109	-0.335886846	0.0671547	0.144625769
BCOR	0.388967058	-0.173227155	0.375186782	0.301361184	0.282884734	0.281774634	0.091697956	0.633688635	0.743050513
BCR	0.586012003	1.098242605	1.127908873	1.094370397	0.988991174	1.06642991	0.112542667	0.584064182	0.703333915
BCS1L	1.263923393	0.794990986	0.823503768	0.790727159	0.73970739	0.513767304	-0.279405431	0.181942619	0.303713819
BDNF	-0.088558781	-0.557183821	0.122306426	0.826033017	0.302603496	0.489147245	0.713739978	0.006569899	0.025489348
BEAN1	2.217825556	1.711371842	1.855307674	1.069972104	1.386339819	0.987580137	-0.780204337	0.002252868	0.01177567
BECN1	3.008040627	2.68920345	2.702099668	2.60758852	2.443682977	2.211400342	-0.378890635	0.086086722	0.174217824
BEND3	2.900253441	2.642537266	2.592444616	2.275543863	2.319123816	2.171917206	-0.456216813	0.022273464	0.062781356
BEND6	1.068287777	1.042055004	1.042478351	0.663243021	0.687883176	0.391400783	-0.470098051	0.019632562	0.057157362
BEND7	2.20226869	1.997259012	2.195221923	2.874855112	2.364037339	2.517008578	0.453717135	0.016812432	0.05093408
BEST1	0.433226786	0.404144339	0.491228719	1.441752868	1.851970654	2.085323079	1.350148919	1.38E-06	0.00012008
BEST4	1.120309423	1.255913669	0.984417719	1.471370733	1.171517174	0.999391935	0.093879677	0.683387236	0.781967808
BET1	2.090157643	2.147093121	2.27551792	2.334903871	2.39166181	2.455403524	0.22306684	0.125171088	0.229872948
BET1L	2.169503921	1.957830007	1.90157002	2.004731168	2.073275046	1.942960422	-0.002645771	0.987619371	0.993060551
BEX2	-1.828543852	-1.879733459	-2.160709755	0.944586855	0.690828273	0.643035958	2.715812717	2.06E-09	2.65E-06
BFSP1	1.004776202	0.880538938	0.744040937	0.518282092	0.616498656	0.41808628	-0.358829683	0.059230608	0.131736523
BGN	0.294117014	0.486659293	0.304270294	0.431947375	0.756821185	0.500814257	0.201512072	0.300610724	0.438531638
BHLHA15	-1.534084748	-1.182147746	-1.778986656	1.218481262	1.013502562	1.264199025	2.663800666	4.71E-10	1.03E-06
BHLHA9	0.534027217	0.645369518	0.577547065	0.442994544	0.799555696	0.667556565	0.051054335	0.752668626	0.832156877
BHLHE23	4.446880586	4.533570821	4.854956509	5.170715502	4.794294122	4.969879864	0.366493857	0.070792725	0.150425096
BHLHE40	3.256188228	2.979230021	3.376968006	3.25556794	3.496185226	3.485168542	0.208178485	0.336585923	0.475774903
BICC1	2.06742516	1.899396893	1.913436385	0.755186155	1.075483999	1.059388487	-0.996733266	0.000515771	0.005318776
BICD2	1.788200978	1.825282604	1.494365074	1.270274292	1.344354649	1.380661831	-0.370852628	0.087478928	0.1763022
BID	-0.51007657	-0.155957093	0.897000557	0.758068897	0.316015278	0.462978161	0.435365148	0.329751052	0.468831329
BIN1	1.081344861	1.055871574	1.012308125	1.38788455	1.214352103	1.074243339	0.175651811	0.323476197	0.462250567
BIRC2	2.325014108	2.054921325	2.018685733	1.731205855	1.536105187	1.725747508	-0.468520872	0.010192965	0.035223555
BIRC5	4.628800839	4.202479917	4.277422213	3.566024841	3.042326235	3.233188875	-1.089054339	7.10E-05	0.001599494
BIRC6	1.23793649	0.877914222	0.697355	0.167944784	0.281132631	0.339736789	-0.67479717	0.000868426	0.006770876
BLCAP	2.773403271	2.386085313	2.345016782	2.531204499	2.177244864	2.170532155	-0.20850795	0.281712453	0.418318831
BLMH	1.924334707	1.483022809	1.407140034	1.001198733	0.692953844	0.547061428	-0.857761181	0.006206684	0.024436092
BLOC1S1	1.229187255	1.149287161	1.062124245	0.622490335	0.811608838	0.574447235	-0.477350751	0.038724159	0.095668112
BLOC1S2	0.599154887	0.8424573	0.849974527	2.151515763	0.474629033	1.031508695	0.455355593	0.255391206	0.389778593
BLOC1S3	3.875744495	3.583001783	3.235477923	3.373246208	3.427385177	3.23852192	-0.218356965	0.481556052	0.616505471
BLOC1S5	1.359337891	1.176212435	1.027387829	0.970202016	0.792404917	0.667684856	-0.377548789	0.062391292	0.137095584
BLOC1S6	1.283485759	0.993632801	0.676374201	0.561212594	0.77350635	0.544393131	-0.358126896	0.075125447	0.157140256
BLVRA	3.575222721	3.42290344	3.684657903	3.714395797	3.308147331	3.805336293	0.048365119	0.812427055	0.875810441
BLVRB	5.670114506	5.368312871	5.385452694	4.815992048	5.073395466	4.991754197	-0.51424612	0.047214018	0.111378092
BLZF1	2.705529358	2.829948501	2.938822029	2.81299034	2.914029908	2.801674041	0.018131467	0.933806311	0.959433853
BMI1	1.355674735	1.115382439	1.226575317	0.652871311	0.844239657	0.625756596	-0.524921642	0.012488467	0.040956861
BMP1	1.611601507	1.835961933	1.594557013	1.759421428	1.787960198	1.513444964	0.006235379	0.975013383	0.98575469
BMP2K	1.784556391	1.144685223	1.024643651	1.356281246	1.280104994	1.442969611	0.041823529	0.880731525	0.922516673
BMP4	0.997389637	0.885122879	1.482042164	0.70528954	0.271071268	0.41295299	-0.658413627	0.005879678	0.023438798
BMP6	0.474732817	0.290797464	0.174028486	1.206156118	0.9949453	0.964365651	0.741969434	0.000156016	0.002630413
BMP8B	1.845936681	2.749612084	2.760948378	2.589761223	3.175464733	3.084339062	0.497689292	0.057109033	0.128334181
BMPR1A	4.350235889	4.471103071	4.414142978	4.292418624	4.057962548	4.069892039	-0.271736242	0.102269522	0.197670533
BMS1	3.63720096	3.525032931	3.446107648	3.768823697	3.348157043	3.478137877	-0.004407641	0.979370705	0.988533404
BMS1P17	2.58436817	2.441508795	2.337955486	2.195504772	1.545973196	1.755315771	-0.622346237	0.057342098	0.128673083
BMS1P20	4.174673136	3.963562664	3.696406299	3.326319486	3.58339915	3.388255248	-0.512222738	0.007058248	0.026813997
BNC2	1.33463912	1.05650187	0.954318696	0.302991238	0.68188331	0.313138166	-0.682482324	0.001190734	0.007989664
BNIP1	2.020875853	1.88806829	1.931197527	1.755390529	1.761536457	1.690681389	-0.210844432	0.311392644	0.449585048
BNIP2	1.985670013	1.887643761	1.569540208	1.550938109	1.430223015	1.555808374	-0.301961494	0.103031553	0.198722505
BNIP3	4.719322185	4.629477484	4.443631523	5.695795676	5.636449706	5.567963616	1.035925935	6.52E-05	0.001520651
BNIP3L	8.545866919	9.20191862	9.210023776	9.077925975	8.649423631	8.874582793	-0.118625639	0.560773516	0.684091838
BOC	0.976920351	0.834618419	0.899477497	0.560438956	0.937679639	0.605656922	-0.202413583	0.297993614	0.436166419
BOD1L1	2.563921563	2.450999515	2.37917544	2.44925464	1.95203949	1.977618636	-0.338394584	0.315609456	0.454047864
BOK	1.099477766	0.988906134	0.886065159	1.665397177	1.519522182	1.584400891	0.598290397	0.00413309	0.018071245
BOLA1	1.768411607	1.325805822	1.67790889	1.01066034	0.711871318	0.755029013	-0.764855216	0.001045151	0.00745598
BOLA2B	6.260887034	6.318639495	6.705754841	6.521008973	6.489390242	6.613667465	0.112928437	0.521358113	0.651504281
BOLA3	4.419458438	4.314473709	4.158069156	3.61035622	3.801446438	3.68954326	-0.596885128	0.004092016	0.017948881
BOP1	3.481628494	3.204793483	3.21422449	2.961147574	3.108299393	3.018744339	-0.270818387	0.225912616	0.356008558
BPGM	1.009017236	0.854785612	0.626518957	0.145822098	0.281635148	0.369148782	-0.564571925	0.007508989	0.028087853
BPHL	4.667848175	4.243220423	4.219775623	3.694973035	4.154160898	4.025103892	-0.418868799	0.056594801	0.12758443
BPNT1	1.650537002	1.506859941	1.401630845	0.69867077	1.247329311	0.821403995	-0.597207904	0.012635722	0.041301783
BPTF	2.747451364	2.286538258	2.137766213	1.952803376	1.819197862	1.607870126	-0.597294823	0.02068242	0.059350848
BRAF	1.470780765	1.190825408	1.305747063	1.309734415	1.503903731	1.432823013	0.093035975	0.521106175	0.651338109
BRAP	1.176181131	0.876323241	0.803076361	0.061171741	0.354706737	0.076353534	-0.787782907	0.000431184	0.004842746
BRCA1	2.577711407	2.874036822	2.862827898	1.730627273	1.786259973	1.678473137	-1.039738581	5.86E-05	0.001418839
BRCC3	3.187123511	3.142419733	3.05115501	2.602703555	2.579291685	2.526186779	-0.557505412	0.004443142	0.019046634
BRD2	3.054512809	2.616110736	2.292331556	2.698219408	2.768088675	2.632171936	0.045174973	0.848477096	0.901367811
BRD3	3.217061944	2.883198204	3.090620232	2.049646866	2.364865136	2.226383038	-0.849995114	0.000174875	0.002814065
BRD4	3.273642012	2.811730339	3.909438051	4.400193059	3.388710946	4.104405445	0.632833016	0.044121485	0.105734177
BRD7	3.204686813	2.969359801	2.824411001	2.281755299	2.46548677	2.360019792	-0.630398584	0.00170294	0.009907008
BRD9	0.126990238	0.439316199	0.751883006	0.719287366	0.771489055	0.558988794	0.243858591	0.464659175	0.60088992
BRE	5.236534977	4.836602559	4.831120684	4.796244612	5.106312766	4.979006028	-0.007564938	0.969905714	0.983102932
BRF1	2.526079926	2.568979393	2.653369742	2.618450068	2.611190014	2.490134357	-0.009551541	0.946713061	0.966959377
BRI3	4.896042179	4.829272576	4.857562803	4.865924167	4.93714584	4.791592534	0.003928328	0.982263951	0.990267114
BRI3BP	2.578774459	2.560146221	2.399250016	1.864108893	1.286010093	1.520267872	-0.955927946	0.000481081	0.005146022
BRICD5	-0.479093841	-0.271431675	-0.439691361	0.391621841	0.171713569	0.233050395	0.662200894	0.007430541	0.027865802
BRIX1	4.438608494	4.236663836	4.190467653	4.032962648	4.114506564	4.175689057	-0.180860572	0.229610841	0.360426067
BRK1	4.371103546	4.097991582	4.147435523	4.377107809	3.818759567	4.050728952	-0.123311441	0.58213011	0.701879248
BRMS1	2.706614725	2.486233686	2.359550549	1.841087297	1.773204513	1.740522042	-0.73252837	0.002139435	0.011362819
BROX	2.489624041	2.205716262	2.440753552	2.391636621	2.496506586	2.432529743	0.061526365	0.694019611	0.789637046
BRPF1	2.881689922	2.707594791	2.779124606	2.18146323	2.198282815	1.957682023	-0.676993751	0.012798008	0.041666297
BRPF3	1.252183406	1.6784251	1.880030606	1.148686624	1.4100815	1.198012026	-0.35128632	0.155892974	0.270454058
BRWD1	0.981440716	0.794984058	1.099451796	1.234860117	1.214310425	1.320201723	0.297831898	0.531903053	0.660613404
BRWD3	4.916374953	4.741147047	4.666334071	4.154779555	4.3819957	4.201812679	-0.528422712	0.006143684	0.02424375
BSCL2	0.864591199	0.890781038	0.88054429	0.715528976	0.53201343	0.681788161	-0.235528653	0.281527108	0.418128658
BSDC1	2.420606027	2.263088704	2.696319744	2.875236663	1.805335956	2.370565755	-0.109625367	0.683568659	0.782134538
BSG	4.943842676	4.872347805	4.774708108	4.44003743	4.742183675	4.639501847	-0.256391879	0.241396257	0.373735325
BSN	-0.813494365	-0.412670315	-0.867986778	0.174902486	0.064507959	0.29836602	0.877309308	0.0007616	0.006342134
BST1	0.907033059	0.783569545	1.263904654	1.266609098	0.718811538	1.049357304	0.026756894	0.911056308	0.944120574
BTAF1	2.396369393	2.342420323	2.428017799	2.383372642	2.12886283	2.237744667	-0.138942459	0.37148518	0.511884795
BTBD1	2.819483075	2.594478912	2.515095526	1.809801837	1.870429939	1.700148086	-0.849559217	4.86E-05	0.001254282
BTBD10	2.401091121	2.209788917	2.046333413	2.021507873	2.123036378	1.974728202	-0.179313666	0.337195804	0.476201319
BTBD11	3.864835648	3.720523451	3.8289896	2.256489901	2.172420492	2.105994671	-1.626481211	4.71E-07	6.37E-05
BTBD19	2.832910095	2.747578309	2.882151594	3.098409675	3.366855692	3.277322464	0.426649278	0.024758618	0.068289883
BTBD2	1.402509089	1.408007645	1.203126	1.136537381	1.094016313	1.174977088	-0.202703983	0.312911209	0.451275411
BTBD3	1.027888901	1.177770864	0.730913529	0.472638492	0.725802619	0.58946685	-0.382888444	0.03806744	0.094386393
BTBD6	1.545535513	1.148903682	1.201636637	0.545883244	0.661340533	0.44650639	-0.747448555	0.004592751	0.019477748
BTBD7	1.614312112	1.307449417	1.950591828	2.602972578	1.849607719	2.591493539	0.723906827	0.004082777	0.017926402
BTBD9	1.290732017	1.45491465	1.374268745	1.507148893	1.787739815	1.633137877	0.269370391	0.083886301	0.170885859
BTF3	6.519113917	6.200292891	6.024602676	5.943049861	6.190836367	5.997729047	-0.204131403	0.361808096	0.501675158
BTF3L4	3.02691682	3.062344151	3.382579336	4.449249075	3.896208935	3.681537405	0.85171837	0.005263246	0.021594295
BTG1	2.443724235	2.13922276	2.209002305	2.550875388	2.513012312	2.400219144	0.224052515	0.189209503	0.312698258
BTG3	2.387955878	2.16233726	2.10717726	1.880845865	1.729765694	1.725080123	-0.440592906	0.010642051	0.03638332
BTK	1.844947373	1.976551033	1.778271	1.600054137	1.805397982	1.701411549	-0.164301913	0.247862852	0.381018402
BTN2A1	0.615110534	0.533761723	0.460671094	0.286693722	0.070769615	0.496508826	-0.251857063	0.211620208	0.339463427
BTN3A1	1.499593844	1.129368325	1.199939167	0.932735732	1.048277218	1.049705444	-0.266060981	0.287436822	0.424716897
BUB1	3.030614035	2.7952881	2.560714393	1.630598591	1.151329857	1.023192643	-1.527165146	4.21E-06	0.000249893
BUB1B	1.883457103	1.799844209	2.010493155	1.418423383	1.00644839	1.197272422	-0.690550091	0.003309124	0.015423095
BUB3	5.413709274	5.338210549	5.174938812	4.987976604	4.685707941	4.765528288	-0.495881934	0.004996057	0.020837675
BUD31	3.166726443	2.957047435	3.75116983	3.905519854	3.161435933	3.235193277	0.142401786	0.587832021	0.70697542
BYSL	1.888269099	1.608294277	1.769063871	2.185390196	1.648429116	1.869372371	0.145854812	0.551886161	0.677095051
BZRAP1	0.458894786	0.566406028	0.408435407	0.24318139	0.739098328	0.559712081	0.036085193	0.822685151	0.883087168
BZW1	4.256405816	4.126720956	4.202791839	4.520845897	4.119026047	4.242675028	0.09887612	0.639204486	0.7473504
BZW2	3.068477169	2.68230853	3.00900006	2.142786519	2.115051245	2.272580054	-0.743122647	0.005207568	0.021402874
C10orf12	1.821149484	1.314034128	1.224188102	1.516021928	0.90617587	1.494491397	-0.147560839	0.618671703	0.730826805
C10orf128	0.088170771	0.23771689	0.256301007	0.166899142	0.086620417	0.401480175	0.024270356	0.864011192	0.911857832
C10orf35	1.121890793	1.050030064	1.09001904	1.468745397	1.173862945	1.541541007	0.307403151	0.080719995	0.166073144
C10orf54	0.308925879	0.258472431	-0.148773646	0.423571472	0.269428956	0.472357947	0.248911237	0.277134212	0.413342167
C10orf55	0.387057865	0.212652339	0.585374691	0.286399935	0.273436367	0.645243081	0.006664829	0.981138223	0.989633318
C10orf76	1.662258861	1.382532382	1.257544275	1.487941383	1.403766223	1.365037827	-0.015196695	0.923284522	0.952600665
C10orf91	5.299385214	4.850648187	5.136412111	3.655764489	4.084329649	3.934864066	-1.203829103	0.00040572	0.004681593
C10orf95	-0.617285784	-0.330149052	1.196228672	2.544930554	2.024808434	2.036176805	2.119040652	0.000475238	0.005107057
C11orf1	2.567746379	2.214330015	2.31444904	2.288931341	2.378795002	2.317854961	-0.036981377	0.85350122	0.904550216
C11orf21	2.386216795	2.833215721	3.424180845	3.271425137	3.680167671	3.648284413	0.652087954	0.023306901	0.065157575
C11orf24	0.972228909	1.259357652	1.612246705	1.700056758	1.584511892	2.10553942	0.515424935	0.094739143	0.186823222
C11orf31	3.553538522	3.192090522	3.228455175	2.566886318	2.229721267	2.150820843	-1.008885264	0.000866473	0.006760466
C11orf49	0.655215744	0.41294706	1.431946632	1.574700163	0.640678524	1.15147331	0.288914187	0.302230196	0.440044112
C11orf54	1.941220682	1.605542554	1.56796342	1.431645231	1.464723525	1.345617004	-0.290913632	0.075388056	0.157485103
C11orf57	1.247685773	1.067791843	0.83751661	1.097528767	0.733038569	0.629030122	-0.231132256	0.21241115	0.340432975
C11orf58	3.443919468	3.458803574	3.944987264	3.982677606	3.684564332	3.895847363	0.238459665	0.293634305	0.431484653
C11orf68	2.456126819	2.288192768	2.33554826	2.517389689	2.411510431	2.387287157	0.078773143	0.715673548	0.805776597
C11orf71	2.70377448	2.857411934	2.866388943	2.436443468	2.338110905	2.822412233	-0.276869584	0.096283688	0.189071016
C11orf73	2.647336615	2.29658182	2.160286583	2.511799799	2.233238924	2.179935504	-0.059743597	0.77624028	0.848966734
C11orf84	0.728587641	0.663184761	0.586256379	0.75442722	0.484189466	0.610226331	-0.043061921	0.868141384	0.914821575
C11orf95	6.145963242	6.11882132	6.019448372	6.034884317	5.883301511	5.664865295	-0.23372727	0.189758811	0.313416872
C12orf10	1.593147131	1.28575224	1.269473673	1.222690003	1.123079067	0.930863405	-0.29058019	0.245682814	0.378432058
C12orf29	1.357947194	0.767329327	0.414273074	0.388264443	0.459416823	0.247754647	-0.481371228	0.052443494	0.120596908
C12orf4	1.261977822	0.850887433	0.845705439	0.404979645	0.468605799	0.383756263	-0.567076329	0.004047055	0.017837503
C12orf43	1.415842426	1.360549885	1.440611487	1.521373029	1.013260485	0.888188244	-0.264727346	0.291695442	0.429329427
C12orf45	2.020483779	2.033727885	1.721446195	1.322888621	1.477401714	1.302501388	-0.557622046	0.014617976	0.045978499
C12orf57	4.246756435	3.92157416	3.912027797	3.947369184	3.964698695	3.845282578	-0.107669311	0.601995442	0.718099247
C12orf65	1.469916654	1.269706252	1.572848491	1.660957807	1.773333662	1.841202968	0.32100768	0.090871702	0.181304651
C12orf75	4.835729841	4.507216432	4.696261507	4.885550875	4.598403184	4.227253445	-0.109333426	0.591057772	0.709690585
C12orf76	0.854059427	0.704141027	0.489745197	0.824822933	0.679647301	0.48600473	-0.019156895	0.924105541	0.953313022
C14orf1	7.624978543	7.445652206	7.444378552	7.251169916	7.470725949	7.257130327	-0.178661036	0.38304085	0.523558488
C14orf159	1.196444729	0.939723411	1.227031543	1.330743773	0.957377014	1.078148767	0.00102329	0.996160221	0.998116793
C14orf166	4.729794443	4.502353634	4.670354188	4.01425453	4.44166173	4.128852234	-0.43924459	0.021258149	0.060645398
C14orf169	3.262346688	3.211533671	3.000694569	2.660595031	2.679965923	2.614891007	-0.506374322	0.01806661	0.053584192
C14orf2	3.946284211	3.680901498	3.662540506	2.876177082	3.172161119	2.783885494	-0.819167506	0.002487084	0.012620235
C14orf80	2.4949798	2.487213648	2.439285437	1.495599428	1.592896764	1.283016053	-1.016655547	5.60E-05	0.001376738
C15orf40	0.741194507	0.638218803	0.893983426	0.710918926	0.582317407	0.396348029	-0.194604125	0.480441936	0.6155109
C15orf41	2.686971718	2.538161354	2.73819436	2.295894879	2.747248943	2.209475085	-0.236902841	0.23784649	0.369883972
C15orf48	1.621230605	1.356731795	1.260520545	2.863022866	2.517002609	2.500051157	1.213864562	0.000103037	0.002009455
C15orf52	1.990449731	1.940427475	1.810509144	2.476615668	2.53039925	2.666243131	0.643957233	0.00075933	0.006332832
C15orf57	2.371509708	1.919892345	1.734015814	1.954174149	1.825211096	2.721769102	0.158578827	0.64045749	0.74828805
C15orf59	2.058682269	2.520008382	2.93355049	3.04176555	2.801437439	2.933783327	0.421581725	0.077695917	0.161107583
C15orf61	1.368043815	1.08065714	0.987718601	1.245477063	1.477235542	1.247857198	0.178050082	0.385916033	0.526174877
C16orf13	7.638954326	7.431050789	7.373288246	7.37369205	7.725455235	7.425446943	0.027100289	0.900429338	0.936520061
C16orf45	2.048441597	1.794933018	1.960307061	2.380089872	2.156000134	2.087551074	0.273319801	0.107719561	0.205162719
C16orf58	0.054744642	0.010915524	-0.223453766	1.429381351	0.782399312	0.543431565	0.971001943	0.013830247	0.044128239
C16orf70	0.235407159	0.108354453	1.168701288	1.05557195	1.151784326	1.242652461	0.645848612	0.03440632	0.087498004
C16orf72	0.466092571	-0.061621338	-0.057275377	0.474131119	0.851813972	0.364521478	0.447756904	0.072051941	0.152346937
C16orf82	1.498180885	1.437639316	1.287556511	0.877210448	1.9200444	1.778783894	0.11755401	0.634498097	0.74346706
C16orf89	-0.051740347	0.093685118	0.227051252	0.221717513	0.289332887	0.160128429	0.134060935	0.407705669	0.547902182
C16orf91	0.826802481	0.666935859	0.384019138	0.711688423	0.691840748	1.228584717	0.251452137	0.288206911	0.425653757
C17orf49	3.26436275	2.935076161	3.083281783	3.182323246	3.919599785	2.998140578	0.272447638	0.316433477	0.454808032
C17orf51	2.126092761	2.338566253	2.630486037	2.542479977	2.666528355	2.742810005	0.285557762	0.113239729	0.212954087
C17orf53	3.920984597	3.573629619	4.265799455	3.188590223	3.343433284	2.978315796	-0.75002479	0.001726229	0.009967348
C17orf62	3.391248287	3.173768797	3.051646283	2.740505286	3.118853325	2.783495162	-0.324603198	0.142734204	0.253859168
C17orf70	1.212187405	1.272243228	1.173033506	1.030228797	0.953315446	1.081688578	-0.197410439	0.234355156	0.365839628
C17orf74	4.826057052	5.04854719	4.864965282	4.870389812	5.089726933	4.996090911	0.07221271	0.609420785	0.723388749
C17orf80	1.964256546	1.673450797	1.73247792	2.395353759	1.837968825	2.457568845	0.440235388	0.040198138	0.098402222
C17orf89	4.96301329	4.718674085	4.542851923	4.188552593	4.016801299	3.857711264	-0.720491381	0.000992521	0.007239877
C18orf21	2.522326744	2.145760432	2.221607615	1.93948705	2.476419105	2.409649979	-0.021379552	0.903664794	0.938370046
C18orf25	1.084986825	0.949399316	0.886805961	0.706727964	0.879875841	0.891608261	-0.147660012	0.324301956	0.463128399
C18orf32	3.086354343	2.912411628	3.035569693	2.955298233	3.121638213	2.907761852	-0.016545789	0.927007666	0.955177556
C18orf8	1.239761595	1.139732504	1.301760117	1.003209529	0.965974692	0.720720483	-0.330449837	0.041357724	0.100574673
C19orf12	2.63734108	2.468531766	2.259612172	2.821367014	2.674396738	2.567727356	0.232668696	0.220713247	0.349695495
C19orf24	1.351991351	1.381699279	1.526092807	1.809121775	1.566358562	1.787372977	0.301023292	0.203968203	0.330676409
C19orf25	0.840909899	0.689564458	0.661150945	0.296828758	0.563115981	0.62804106	-0.234546501	0.159064973	0.274219299
C19orf26	2.479866404	2.676283632	2.865023235	2.907916451	2.551305895	2.761466014	0.066505029	0.699851895	0.793963033
C19orf33	4.013781964	4.091578667	3.99566267	4.18792571	4.448964668	4.305896478	0.280587852	0.192599912	0.316842985
C19orf43	3.94210392	3.765368475	3.674537065	3.50561117	3.679625297	3.405472017	-0.263766992	0.177734053	0.298280762
C19orf44	0.7537268	0.993172668	1.220395178	1.073171188	1.086587023	1.182983902	0.125149155	0.467821632	0.603543919
C19orf47	3.202370615	2.758350655	2.687757066	1.618986692	1.876567885	1.653048055	-1.166625235	4.98E-05	0.001272613
C19orf48	3.771845041	3.651311298	3.486084488	2.793369878	3.078467419	2.910861595	-0.708847312	0.000930297	0.007008342
C19orf52	0.159114022	0.38653695	0.758893019	0.60234802	0.685837177	0.658434019	0.214025075	0.30528633	0.44316802
C19orf54	2.914746254	2.729933658	2.808098179	4.366492289	3.245935507	3.542986611	0.900878772	0.005397473	0.02199666
C19orf60	3.904438041	3.887239464	3.861812696	3.336472254	3.301722339	3.117827711	-0.632489299	0.000478613	0.005129174
C19orf66	2.981721	2.828285132	3.13921164	2.694102995	3.027398503	2.559293575	-0.222807566	0.206121429	0.333180708
C19orf68	2.104349879	2.179034134	2.014196244	1.850975262	2.23075242	2.207621057	-0.002743839	0.986735029	0.992535887
C19orf70	1.814806415	1.563565103	2.045708979	2.326885104	2.085781239	2.143912535	0.37749946	0.090333942	0.18059367
C19orf73	1.831686495	1.838771399	1.621258279	1.478865819	1.895329865	1.775823297	-0.047232397	0.785000899	0.855806893
C19orf81	2.4040953	2.049013072	2.168190948	1.74609679	2.050832287	1.867052239	-0.319106001	0.148326241	0.26100699
C1D	1.620830116	1.097338145	1.059573303	1.005373528	1.072351473	1.003088923	-0.232309213	0.273801252	0.40976638
C1GALT1	4.221510756	3.948233554	3.633715327	3.863676779	3.921622795	3.824270823	-0.064629747	0.723433456	0.811385062
C1orf122	0.991635257	0.948815495	0.955153199	0.948695636	0.79674759	0.805561745	-0.114866327	0.583655347	0.702960611
C1orf123	2.913311562	2.735060895	2.689692294	3.191047588	3.029391584	2.821161545	0.234511989	0.177543023	0.298100524
C1orf131	0.607251765	0.253924179	0.448654259	0.560438761	0.357148599	0.602919671	0.07022561	0.686885948	0.784663683
C1orf174	2.230381064	2.217507979	2.068035665	1.697195138	1.696368866	1.526263042	-0.532032554	0.007389211	0.027739304
C1orf186	2.575895375	2.802784671	2.876491581	2.913392683	2.94140574	3.090190655	0.22993915	0.120631501	0.22360986
C1orf198	2.248889346	2.072214166	1.878076963	1.954321578	2.076979576	2.117408196	-0.016823708	0.932792253	0.958796786
C1orf226	3.219730048	3.275041325	3.03326772	2.749372026	3.051248666	2.757912432	-0.323168656	0.05518055	0.125130381
C1orf229	0.749016053	2.56278713	2.923566187	2.840360198	2.591000736	2.725785822	0.640592462	0.11785031	0.219662948
C1orf35	3.256917696	3.139409416	2.969346808	2.226476051	2.208012111	2.277852675	-0.884444361	0.011175562	0.037707277
C1orf43	4.508644365	3.989143395	3.937556401	4.499918335	4.454861379	4.143654882	0.221030145	0.349135897	0.488589475
C1orf52	0.631929308	1.16712461	1.323983327	1.108708164	1.123354632	1.315323384	0.141449645	0.466127858	0.602245662
C1orf56	2.685756087	2.223674826	2.378410798	2.516413906	2.661850366	2.556777566	0.149066709	0.486978916	0.621232831
C1orf86	2.204944223	2.602466921	2.742208264	2.937285177	3.173227019	3.144495831	0.568462873	0.005053095	0.021007954
C1orf95	0.06038419	0.445038653	0.339019662	0.251645962	0.277297932	0.240672012	-0.0249422	0.870194087	0.916123669
C1QBP	4.762111454	4.634467683	4.702196262	4.413568798	4.132909487	4.094981551	-0.485771855	0.030853278	0.080471315
C1QL1	4.925078581	4.895402314	4.898650366	4.825311567	5.154867352	4.808789254	0.023278971	0.912915034	0.94566059
C1QL2	1.069527297	1.085114111	0.923566387	0.874846279	1.021307025	0.863720096	-0.106111465	0.542258121	0.66956053
C1QTNF1	0.468332651	0.135404761	0.3921021	1.178233679	1.309880554	1.081479159	0.85791796	0.001845472	0.010386981
C1QTNF6	0.161794008	0.23339329	0.60823289	0.639954521	0.707381988	0.594306341	0.312740888	0.26096532	0.396215006
C1R	1.706195568	1.492866743	1.498805419	0.891821742	0.690039104	0.969414145	-0.715530913	0.000515907	0.005318776
C1RL	0.435729438	0.295954413	0.53410513	0.430395832	0.26932314	0.455715389	-0.036784873	0.80411825	0.869469419
C1S	1.384693876	1.319484695	1.384340559	0.224153797	0.077738959	0.004658057	-1.260656105	3.95E-06	0.000238571
C20orf141	3.058567816	3.167726981	3.371196073	3.320095869	2.907802041	2.965326786	-0.134755392	0.550382693	0.676082697
C20orf173	-0.505350868	-0.029151693	-0.048248925	0.005728384	0.286049403	0.161976003	0.345501759	0.063202307	0.138350198
C20orf24	1.479273054	1.268248576	1.021604178	0.420311186	0.361837103	0.335792395	-0.883728375	0.01537572	0.047710914
C20orf27	2.982971179	2.769086391	2.515300892	1.728849514	1.826549048	1.813468612	-0.966163763	0.000999708	0.007261422
C20orf96	1.3615595	0.782287414	1.246053802	1.865965011	1.77401967	1.795783248	0.681955738	0.003936389	0.017473143
C21orf33	0.879833324	0.915453693	1.069063275	0.841864063	0.743367021	0.758755412	-0.173454599	0.408926201	0.549029098
C21orf58	-0.307879007	0.68877082	0.701499762	0.637787151	0.132235237	0.431107986	0.039579599	0.88153145	0.923222087
C21orf59	1.784268808	1.826837494	1.734049863	1.883103664	1.384882633	1.484553546	-0.197538774	0.766922693	0.842641544
C22orf15	-0.230958791	0.523998133	1.268983985	2.239455062	0.510582775	1.300123493	0.829379334	0.074998047	0.156983695
C22orf24	0.994868673	1.242709689	0.867340307	0.941664849	1.25808342	1.156045179	0.083624927	0.591715988	0.710169435
C22orf29	0.658491401	0.512348984	0.929369248	1.676863378	1.023940186	1.18654753	0.595713821	0.034703473	0.088090027
C2CD2	1.559981641	1.409755472	1.439783577	2.739647626	2.132833371	2.304652711	0.922537672	0.001228176	0.008141126
C2CD3	1.212262142	1.077519868	1.037424779	0.554364443	0.75647286	0.776450557	-0.41330631	0.033161575	0.085053479
C2CD5	0.959612099	0.620913771	0.644216442	0.026248501	0.376667689	0.116218026	-0.568536032	0.008663241	0.031165184
C2orf42	0.487577077	0.436311129	0.278609584	0.475326942	0.564724538	0.631459699	0.156337796	0.353301773	0.492907512
C2orf44	0.628637093	0.576286884	0.283250673	0.432819344	0.101459109	0.000638063	-0.317752711	0.131740051	0.238903606
C2orf47	2.042014532	1.754763169	1.719775621	1.599782378	1.387846254	1.562116318	-0.322269457	0.05705838	0.128273001
C2orf48	0.952416176	1.2982954	1.189920595	0.44249587	0.998705382	1.028020545	-0.323803458	0.098681586	0.192622585
C2orf49	3.328574079	3.040890908	3.091476545	3.511651935	3.20543448	3.218554163	0.158233015	0.330102795	0.469223278
C2orf68	0.566813145	0.682248068	0.75037418	2.000520056	1.046776743	1.624929963	0.890930457	0.000586104	0.005634879
C2orf69	1.624260062	1.300235875	1.091515209	0.725044627	1.072880856	0.896343763	-0.440580633	0.057695657	0.129267785
C2orf73	0.168329192	0.88541818	0.617892593	0.761777157	0.971708772	1.125453733	0.395766565	0.105628771	0.202395075
C2orf74	0.675928931	0.262061441	0.41647987	0.165524524	0.269029746	0.305731734	-0.204728079	0.347935019	0.487433264
C2orf76	0.659064805	0.217976998	0.432930497	1.286886036	0.483373701	0.913992337	0.458093258	0.043423157	0.104449264
C2orf82	0.019864432	-0.041402986	-0.058809505	1.045579613	1.32982528	1.068055781	1.174602911	3.82E-05	0.0010823
C3	1.680846855	1.475679846	2.017808852	1.969041721	1.643952479	1.942564956	0.127074534	0.550179843	0.675950227
C3orf17	3.681435099	3.299225235	3.841171175	4.475199185	3.299424787	3.888154133	0.280315532	0.3244788	0.463229919
C3orf35	1.85951386	1.76871295	1.519165267	1.980753475	2.192240283	1.846410071	0.290670584	0.328807997	0.467733434
C3orf58	2.134036366	1.94148954	1.707807834	1.566836587	1.483869024	1.393674856	-0.446317758	0.009322658	0.032852058
C4orf3	3.491020098	3.295618137	3.262274518	3.231913126	3.307163676	3.260451169	-0.083128261	0.632038309	0.741573914
C4orf46	1.460622939	1.284004304	1.556158861	0.439692792	0.558100936	0.446570013	-0.952140788	4.78E-05	0.00124313
C4orf48	1.672635408	2.143807127	2.778147642	2.128401275	2.146188134	2.051802775	-0.089399331	0.732322598	0.817670009
C5orf15	2.414277672	2.223552825	2.247478544	1.846432319	1.910896099	1.711649739	-0.472110295	0.024500893	0.067683408
C5orf22	2.232494677	2.192188332	2.055592553	1.979334229	1.965659779	1.802854792	-0.244142254	0.145857291	0.257767083
C5orf24	1.890392324	1.537507019	1.611400094	1.268214519	1.575380597	1.527544789	-0.222719844	0.276292694	0.412311685
C5orf30	0.99509204	0.708055329	0.587344314	0.561694593	0.340933586	0.418328964	-0.32317818	0.089844222	0.179972909
C5orf38	1.807589904	1.50074097	1.229220748	0.972966557	1.335147332	1.23214954	-0.332429398	0.167949723	0.286135113
C5orf42	1.041137919	0.926227803	0.937503232	0.964417508	0.775099087	0.984900742	-0.060150539	0.82848563	0.887226238
C5orf45	2.567361563	2.476752331	2.74776646	2.867328616	2.77933344	2.830811441	0.228531047	0.158035096	0.27296863
C5orf51	3.263083564	3.120936622	3.042023864	2.682407828	2.920543607	2.87015434	-0.317646092	0.063114366	0.138171504
C5orf63	7.790546785	8.172245247	8.384590706	8.469060394	8.298636304	8.704129001	0.37481432	0.155523689	0.269963091
C6orf1	1.715303542	1.396886698	1.257015353	1.62587855	1.590437168	1.826552288	0.224554138	0.258658979	0.393422481
C6orf106	3.557443005	3.376596158	3.305360638	2.978900103	3.543964104	3.344472626	-0.124020989	0.578565978	0.698482635
C6orf132	-1.348618843	-2.093024433	-1.694332583	0.706801027	0.537183246	0.722884243	2.367614792	3.64E-09	3.62E-06
C6orf136	3.306411751	2.902932595	2.881999559	2.366009535	2.647538994	2.692239301	-0.461852025	0.032398065	0.08368322
C6orf203	1.577754893	1.07196619	1.185047742	1.087957277	1.056008693	1.029526672	-0.220425394	0.192383119	0.316514205
C6orf211	2.01937174	1.569257685	1.360121043	0.938292362	0.634320547	0.553181473	-0.940985362	0.000158546	0.002650049
C6orf48	4.698962142	4.566561148	4.433683336	4.942742432	5.232106169	4.917661622	0.464434532	0.016011894	0.0491006
C6orf62	3.057416153	2.709808097	2.592757951	2.393623054	2.386186414	2.085738292	-0.498144813	0.020283067	0.058545846
C6orf89	2.422746845	2.202672071	2.287848835	2.497771397	2.547975463	2.523612498	0.218697202	0.194128472	0.318830721
C7orf26	1.412527167	1.613105087	1.893732203	1.903903752	2.04567146	1.89529824	0.308502999	0.121580256	0.224949665
C7orf43	0.828410013	0.736234002	0.724799253	0.179099007	0.304697919	0.229823994	-0.525274116	0.009818464	0.03419211
C7orf49	0.812253391	0.804826131	1.480843144	3.103138265	1.355889638	2.33967867	1.233594636	0.008805954	0.031521082
C7orf50	1.693753624	1.592599887	1.54339258	0.420317183	0.638779653	0.596300228	-1.058116342	0.0001175	0.002197572
C8G	1.007900649	1.135556697	1.296807987	1.177905379	1.172662767	1.229136078	0.04647963	0.762765892	0.840055104
C8orf37	1.765927913	1.92706257	1.847374765	1.862352825	1.849946329	1.892154134	0.02136268	0.898039629	0.934789255
C8orf44-SGK3	2.870850619	2.8789819	3.047854937	2.649646327	3.027535493	3.029010366	-0.030498423	0.841133194	0.896642188
C8orf58	1.074186207	1.312410619	1.265683037	1.405983214	1.308850218	1.500484078	0.187679216	0.183765776	0.3057372
C8orf59	3.336865604	2.99721199	3.176414417	2.97146101	3.060364283	2.806050906	-0.224205271	0.164285354	0.281226633
C8orf82	3.151637522	3.097708668	3.118327732	2.842983678	2.987006404	2.821264591	-0.238806416	0.174668993	0.294671516
C9orf114	4.227975787	3.831583085	3.977536214	3.850050104	4.255237741	3.755424322	-0.058794306	0.787788397	0.857458189
C9orf116	1.171151919	0.81738054	0.9004347	0.240833031	0.470993804	0.355542616	-0.607199236	0.012552488	0.041105269
C9orf139	0.40934219	0.560344883	0.383427713	0.307405583	0.716302423	0.579051035	0.083214752	0.626507496	0.737180501
C9orf142	1.928991704	1.638614275	1.920726604	1.836160435	1.522281714	1.65909398	-0.156932151	0.415652529	0.555717357
C9orf156	3.5291445	3.212030409	3.430528946	3.321615077	3.371702936	3.225735865	-0.084216659	0.664311681	0.766155275
C9orf16	1.530014699	1.109583111	1.255303877	1.102695126	2.236723809	1.517615615	0.320710955	0.381579623	0.522082547
C9orf163	1.412123098	1.77872616	1.868021576	1.981317549	1.676291203	1.835114161	0.14461736	0.466427894	0.602542825
C9orf173	0.075449082	0.749107321	0.618141123	1.027046453	0.928136437	1.022948186	0.511811183	0.011183562	0.037710729
C9orf24	1.147767616	1.190083404	1.165664615	0.553646725	0.964450393	0.743429665	-0.413996284	0.029807299	0.078452547
C9orf3	2.089006388	1.71656409	1.794243836	0.46998295	0.753437204	0.493289882	-1.294368093	8.19E-05	0.001756096
C9orf41	2.093371525	1.879045273	1.755879849	0.957053296	1.027875913	1.126004534	-0.872454302	3.52E-05	0.001032086
C9orf64	1.717425836	1.486076162	1.431949225	1.607557975	1.786117606	1.545779182	0.101334513	0.655576981	0.760274479
C9orf69	1.385087559	1.117624866	1.058454649	1.474122274	1.356897417	1.352095796	0.207316138	0.361006511	0.500753917
C9orf78	2.716000288	2.728960628	3.350940801	3.307069393	2.768782553	3.125057479	0.13500257	0.609124786	0.723275118
C9orf85	2.703970068	2.49154885	2.744629956	2.662494258	2.643376323	2.519212703	-0.038355197	0.818712398	0.880116833
C9orf89	2.079141025	1.658333184	1.738492933	1.462304931	1.474744272	1.518194652	-0.340241096	0.17400738	0.293826956
C9orf9	-0.205664367	-0.556251316	-0.350587154	0.856314611	0.367879696	0.727505507	1.021400884	0.000652576	0.005919802
CA11	0.712157675	0.872162681	1.049534967	0.472283259	0.545794923	0.810822863	-0.268318093	0.112242054	0.211604823
CA12	2.559180119	2.06429499	2.352194986	1.931458186	1.946270428	1.947763819	-0.383392554	0.058599668	0.130744838
CA5B	1.171405771	0.716696203	0.625490406	0.308096834	0.703030658	0.634253696	-0.289403731	0.291962006	0.429577419
CA5BP1	2.251385024	2.437419162	3.230040117	3.025586149	2.264098367	3.058482521	0.143107578	0.610696731	0.724414727
CA6	-0.259831214	0.196258901	0.08092863	0.124438606	0.400012	0.291605182	0.266233157	0.156727159	0.271406777
CAB39	3.247296817	2.695456211	2.682822318	2.427154615	2.737771328	2.434422289	-0.342075705	0.081227894	0.166898593
CABIN1	2.392565909	2.030574879	2.113619427	0.999337355	1.466698575	1.229843378	-0.946960303	0.000747611	0.006280649
CABP1	0.775826938	1.047981546	0.914215727	0.878055987	0.92564981	0.766366565	-0.05598395	0.799012343	0.865652699
CABYR	0.658079227	0.69719331	0.967722281	1.09019811	0.74076067	1.168840916	0.225601626	0.272887458	0.408733977
CACFD1	0.998495536	0.887240677	1.134068157	1.675067924	1.893631275	1.569318946	0.706071258	0.000625931	0.005794252
CACNA1H	2.744399543	2.860821788	2.874297219	2.88896662	2.873277892	2.7304022	0.004376054	0.975987812	0.986388004
CACNA2D1	2.188368994	2.140740903	2.346490065	1.155854081	1.426629651	1.348392107	-0.914908041	0.000282171	0.003867221
CACNB1	3.400324518	3.065395321	3.115416092	3.449581491	3.853112318	3.421984776	0.381180885	0.061984948	0.136353188
CACNG4	2.465403313	1.958755137	2.280588715	0.437201073	1.010802103	0.77291202	-1.494610656	4.02E-05	0.001114876
CACNG7	2.471563171	2.453862602	2.635368078	2.299828519	2.440405753	2.179143777	-0.213805267	0.224681992	0.35447056
CACUL1	4.196909211	3.996107849	3.84240779	3.947528658	3.723820382	3.663443158	-0.233544217	0.229137472	0.35999568
CACYBP	4.049175976	3.510135722	3.902341171	2.756133828	3.088584232	2.949913127	-0.889007227	0.000526492	0.005368115
CAD	2.690448438	2.250430384	2.309732038	2.444192656	2.084750638	2.012247578	-0.236473329	0.256185463	0.390772937
CADM1	1.634608056	1.420921522	1.690499208	1.699695412	1.420304094	1.390291727	-0.078579184	0.636849416	0.745265245
CADPS	0.873903789	0.786800929	0.773097577	0.636414338	1.071396717	1.054400654	0.109469805	0.472496261	0.607583305
CALD1	2.358574218	2.14664729	1.984657915	1.956128981	1.682422886	1.849265753	-0.334020601	0.086881961	0.175389605
CALHM2	0.60417315	0.595774329	0.768965231	1.208681133	0.909658722	0.979599862	0.376342336	0.031206657	0.081238201
CALM1	1.755875202	1.63213098	1.356461594	0.651378057	0.57738725	0.582830181	-0.977624096	4.69E-05	0.001229869
CALM2	6.460283751	6.192782972	5.693812825	5.581797175	5.878340465	5.287143891	-0.533199339	0.02710875	0.07298202
CALM3	4.378448666	3.990719868	3.824937651	3.131117421	3.002819911	2.856635589	-1.067844422	0.000213629	0.003235913
CALML3	0.400825909	0.747589358	1.336997988	0.624804763	0.189703658	0.452655498	-0.406083112	0.172252143	0.29155995
CALML4	1.225336384	0.999911484	0.990873703	0.112865883	0.256185562	0.153359065	-0.897903687	9.85E-05	0.001959381
CALR	5.18655184	4.656095984	4.65149821	5.349176513	5.459628247	5.469939111	0.594865945	0.037158805	0.092752461
CALU	4.058160841	4.11875808	4.118734576	4.302342842	3.900330639	3.819031933	-0.091316028	0.779830608	0.851437331
CALY	3.040885728	4.198781005	4.233765	4.508290252	2.960831359	3.439279083	-0.18834368	0.650865315	0.756613656
CAMK1D	2.847022208	2.98472225	3.172805832	3.144145354	2.57765773	2.850121628	-0.144208526	0.406565678	0.546672085
CAMK2D	2.609525873	2.294401139	2.353809633	1.842300356	1.530217107	1.81114704	-0.69135738	0.00110444	0.007640583
CAMK2G	5.00094833	4.726902812	4.645528878	4.130312244	4.251543497	4.117753868	-0.624590137	0.002653305	0.013191834
CAMK2N1	4.020606336	3.743804954	4.139119126	4.85121916	4.194259131	4.662315678	0.601421184	0.013165236	0.042558204
CAMKK2	2.194915367	2.068340613	2.57375821	2.255242347	2.433665176	2.197837689	0.016577007	0.925478757	0.954220182
CAMKMT	1.641253151	1.288392758	1.375117266	1.243940929	0.913777473	1.081843172	-0.3550672	0.083598812	0.170442895
CAMSAP1	3.737751145	3.56026977	3.519725301	3.167608193	3.186753708	3.022223047	-0.480387089	0.008213144	0.030049459
CAMSAP2	3.240407516	3.095057242	3.037314598	3.140500699	2.705432419	2.837018956	-0.229942428	0.242170284	0.374514482
CAMSAP3	1.901601552	1.341300159	1.398310685	1.783653799	2.489517786	2.171226602	0.60106193	0.033494747	0.08569981
CAMTA1	0.742980982	0.615970852	0.341264475	0.4406442	0.546601901	0.388713694	-0.108085505	0.496451689	0.629949638
CAMTA2	2.329745134	1.995335357	2.366845215	2.819995877	3.15926391	2.64153119	0.64295509	0.00701222	0.026695656
CAND1	3.289783341	3.573422991	3.279915593	4.205370361	3.535418399	3.341361617	0.313009484	0.474154776	0.609202378
CAND2	0.412191714	0.741611478	0.639531117	0.685505703	0.744408125	1.031722742	0.222767421	0.323348588	0.462158678
CANT1	5.021515648	4.916376608	4.731972215	4.790434698	4.782322715	4.598782486	-0.166108191	0.390126016	0.530231468
CANX	7.132591824	6.32186159	6.288284057	6.268343014	6.417318103	5.820012547	-0.412354602	0.180010801	0.301226792
CAP1	6.136885889	6.042486916	5.755097161	5.661114813	5.725245647	5.485225877	-0.354294543	0.058020601	0.129770138
CAP2	0.829569611	1.026736863	1.265124571	0.541680047	0.583592402	0.660152323	-0.445335424	0.059697214	0.132505187
CAPN1	2.231195985	1.734035345	1.834074999	1.980089106	1.460545415	1.69468376	-0.221329349	0.515696736	0.646643434
CAPN10	1.340892723	1.111689392	1.199410497	1.099364815	1.304331876	0.956311033	-0.097328296	0.657907446	0.761659062
CAPN15	1.942500415	2.020079687	1.917296584	2.243758584	2.246133881	2.190579059	0.266864946	0.166230627	0.283738213
CAPN2	2.548906216	2.237426886	2.21114484	1.884683569	1.90052144	1.825340615	-0.462310773	0.023700769	0.065957522
CAPN3	0.145095361	-0.314903225	0.217871981	0.908681579	1.199372914	0.893112607	0.984367661	0.003470657	0.015928513
CAPNS1	6.670075888	6.599565131	6.981933189	6.867655116	7.330711542	7.167348068	0.371380173	0.140705678	0.251292103
CAPNS2	0.476858443	0.606271809	1.599837227	3.338881746	2.899035507	3.171330608	2.24209346	3.06E-06	0.000200761
CAPRIN2	3.489681624	3.215256226	3.164848895	3.900027378	3.255406631	3.305182415	0.196943226	0.547811527	0.67417511
CAPZA1	5.127097578	5.110830216	4.956783063	4.474993737	4.373275172	4.471992012	-0.624816645	0.000327778	0.004188259
CAPZB	5.340607065	4.974128289	4.714421956	4.489673447	4.613153989	4.434879036	-0.497150279	0.029749917	0.078349318
CARD10	2.127433674	2.39945488	2.312450266	2.673325737	2.546825197	2.708799078	0.363203731	0.078251644	0.162014487
CARD11	1.776149672	2.111549379	2.627160337	3.012309434	2.688656601	2.508418797	0.564841815	0.036104946	0.090701356
CARD14	0.546240704	0.814877697	0.955731793	0.447737713	0.864243613	0.692503114	-0.104121918	0.527377248	0.656553496
CARHSP1	3.05260166	2.726050215	2.735265727	2.013260413	2.025177839	2.005720341	-0.823253003	0.00019443	0.00303644
CARKD	0.763753292	0.831554627	0.99996934	1.39442368	1.156848994	1.507710721	0.487902046	0.007007507	0.026686039
CARM1	2.426221197	2.681519333	2.854600239	2.608610311	2.475050468	2.631570456	-0.082369845	0.7212341	0.809664668
CARS	2.750015559	2.334572866	2.533601338	3.180874468	3.137839885	2.978938725	0.559821106	0.005441125	0.022118483
CARS2	2.777382552	2.437472649	2.44287764	1.414295114	1.824927601	1.665818548	-0.917563859	0.000196761	0.003062728
CASC10	1.465249437	1.229886423	1.301302185	0.565252886	0.562061524	0.422385638	-0.815579332	0.00151495	0.009224054
CASC3	2.764214756	2.673952146	2.564781844	3.011392332	2.717609035	2.819084678	0.181712433	0.301189934	0.43906619
CASC4	2.389443225	1.997572476	1.992140029	1.478497963	1.71637176	1.511479075	-0.55760231	0.00698174	0.026611048
CASC5	3.145101045	2.801706154	2.655991292	1.830175468	1.760247709	1.690062485	-1.10743761	0.001651476	0.009721529
CASD1	2.834624521	2.740509615	2.629004781	2.725194393	2.732262848	2.64522482	-0.033818952	0.854899953	0.905594383
CASK	1.271015243	1.097074025	1.077348665	0.482845503	0.715493372	0.378230463	-0.622956198	0.001385015	0.008720319
CASKIN1	4.5879959	4.995324354	5.16495077	5.169303168	5.184729036	5.262470048	0.289410409	0.157198372	0.27194325
CASP10	4.863767098	5.183196693	5.124651766	5.374236993	5.643149135	5.641698568	0.495823047	0.005047539	0.021006228
CASP2	3.336814152	2.975852997	2.839970937	2.003174029	2.415180206	2.285232223	-0.816350542	0.001088682	0.00758995
CASP3	-0.05299329	-0.149297974	0.55006303	0.987899181	0.37546924	0.935268574	0.65028841	0.074891276	0.156828734
CASP4	-0.007557383	-0.459638443	-0.165577663	0.890321515	0.541150375	0.457225973	0.840490451	0.000297514	0.003980362
CASP8	1.250560339	1.173745746	0.84368017	0.475422092	0.821366423	0.632942233	-0.446085169	0.089378528	0.179338446
CASP8AP2	0.920269034	1.062448626	0.554841118	0.216164884	0.146169422	0.257819045	-0.639135142	0.112421432	0.211815363
CASP9	0.838499913	0.551450103	0.636144605	0.691666911	0.865654793	0.958645667	0.163290917	0.312985946	0.451353473
CASS4	0.291268669	0.491637608	0.399551336	0.988682229	1.270759741	1.128920905	0.735301754	0.000308439	0.004070511
CAST	3.432615419	3.238886272	3.054122217	2.804593018	2.935493543	2.791152844	-0.398128168	0.051003867	0.117955194
CATSPERG	0.792985543	1.161796675	1.204481567	1.361876085	1.638669689	1.52072071	0.4540009	0.011265222	0.03792186
CAV1	6.705329119	6.409982216	5.981105644	5.976175076	6.20646043	5.802706529	-0.370358315	0.094734193	0.186823222
CAV2	4.103054576	3.769194146	3.701589433	3.699592494	3.864919501	3.685986966	-0.107779731	0.507907527	0.640248806
CAV3	2.537808488	2.518838494	2.465880198	3.012034574	4.001528587	3.674231648	1.055089209	0.000175179	0.002816888
CBFA2T2	2.812953383	2.849057786	2.670608909	2.667155578	2.658273858	2.680818278	-0.108790788	0.570772118	0.692391566
CBFA2T3	-0.366916529	0.154130871	0.236740184	0.452834759	0.373056681	0.599096859	0.467011258	0.015771612	0.048581446
CBFB	1.315955762	1.125670862	0.905494721	0.373202811	0.45687164	0.379958542	-0.712362784	0.001037926	0.007426203
CBLB	1.605483763	1.019322239	0.865857374	1.002401693	1.291309867	1.89764746	0.233565215	0.390117109	0.530231468
CBLL1	1.116175678	0.829887103	0.914149397	0.618512176	0.53695766	0.468460972	-0.41209379	0.057596382	0.129124614
CBR1	3.202006874	3.076148727	2.854224954	2.230594969	2.384501118	2.295700612	-0.740527952	0.004263378	0.018493213
CBS	-0.264977385	-0.382541715	-0.658419769	0.624508	0.5053416	0.302088234	0.912625567	0.000646879	0.005898125
CBWD5	4.890180093	4.62474006	4.415479049	4.079403444	4.248323136	4.024644507	-0.526009372	0.01063389	0.036366773
CBX1	4.744167282	4.437670778	4.359511036	3.960702583	3.922803797	3.789858638	-0.62266136	0.009250079	0.032648828
CBX3	4.282279595	4.141645409	4.091281249	4.654467879	3.797737418	4.132257121	0.023085388	0.917378711	0.948786888
CBX4	0.594007126	0.414837898	0.233198698	0.138140505	0.384304385	0.638391839	-0.027068997	0.91479214	0.946871906
CBX5	5.59928686	5.126690388	5.001642732	4.778608038	4.955648519	4.355422474	-0.545980317	0.040203784	0.098402222
CBX6	2.36960654	2.11115822	1.932015112	1.474907417	1.583160101	1.51303512	-0.613892411	0.016468399	0.050107587
CBX7	-0.089291147	0.171294574	0.433144434	1.039413995	0.581960011	0.876828144	0.661018097	0.002450778	0.012485343
CBX8	2.359892847	2.176452659	2.249009054	2.201811201	1.923897707	1.853935283	-0.268570123	0.092042756	0.183000507
CC2D1A	1.814251409	1.523015799	1.602351509	1.278556992	1.559360636	1.414587807	-0.229037761	0.188391717	0.31158186
CC2D1B	1.611287056	1.807168947	2.101957524	2.48988215	2.319420237	2.289021878	0.525970246	0.006972555	0.026585295
CCAR1	1.61267261	2.04582744	1.463070196	2.02487286	1.139335637	1.944279114	-0.004360878	0.989171162	0.993936393
CCAR2	1.472716621	1.197985783	1.134919046	0.946231255	0.477253607	0.562359198	-0.606592464	0.003279769	0.015305822
CCBL2	1.124749378	0.868049772	0.971995871	1.494724352	1.015762246	1.151906536	0.232532704	0.303820385	0.441654736
CCDC101	2.749924892	2.622365258	2.891948814	2.914547704	2.843252217	2.793011904	0.095524287	0.574488964	0.695237634
CCDC106	1.511026703	1.564937929	1.549255225	0.988728836	1.118981859	0.967969372	-0.516513263	0.019701811	0.057295095
CCDC107	1.804854147	2.083095551	1.84096992	1.737093658	1.835586403	1.589761791	-0.188825922	0.291010637	0.428667202
CCDC109B	1.7213915	1.891565741	1.71112509	0.35914861	0.114330692	0.249519971	-1.533694353	8.69E-07	9.15E-05
CCDC12	1.465510817	1.356476292	1.369458882	1.167855047	1.119417648	1.132845314	-0.257109327	0.109820542	0.20804253
CCDC121	1.337686851	1.120348683	1.309085185	0.47854573	0.822689512	0.739193659	-0.575563939	0.007149432	0.027052471
CCDC122	1.910987266	1.954177962	1.975979005	2.45348919	2.521541191	2.266811146	0.466899098	0.013572477	0.043566
CCDC124	2.879791544	3.769359292	3.927963418	4.159223526	4.109144917	3.934825605	0.542026598	0.246759298	0.379807111
CCDC125	2.850446662	2.542223893	2.84913436	2.754241795	2.601758753	2.76054555	-0.041752939	0.785510538	0.85602161
CCDC130	1.393779842	1.335660231	1.198944392	1.046514665	1.291250032	1.280479238	-0.103380177	0.499914592	0.633051719
CCDC134	2.673512956	2.12504924	2.192758245	1.616032856	1.747630039	1.575525478	-0.684044023	0.006864369	0.02631021
CCDC137	2.738336958	2.609010726	2.421737885	2.117954953	2.40703668	2.303115197	-0.31365958	0.092632814	0.183780348
CCDC14	3.100411381	3.201662594	2.890965106	2.086540328	2.335747716	2.345186799	-0.808521413	0.008575252	0.03094523
CCDC144A	2.35239998	2.105356149	2.482086427	2.037758664	1.769883595	2.322660992	-0.269846435	0.40345494	0.543563002
CCDC149	0.744194382	0.870282948	2.021356092	1.53147445	0.699658619	0.675842498	-0.242952618	0.567771615	0.689919685
CCDC154	0.505087765	0.848601299	0.588923932	0.722636263	0.915001789	0.730270056	0.141765037	0.38649213	0.526763591
CCDC167	3.270014361	2.503777202	2.695117034	2.635472916	2.870556991	2.532938123	-0.143313522	0.575476509	0.696211182
CCDC171	0.466778665	0.290413814	0.165475317	0.530462063	0.350025484	0.661752894	0.206524215	0.462704911	0.599060077
CCDC174	1.25091088	1.137912402	0.768636968	0.71189482	1.112471581	1.003476654	-0.109872398	0.52211892	0.652194517
CCDC176	-0.843991706	-0.985127791	-0.25876254	0.827523566	0.294020189	0.574974915	1.261466902	2.30E-05	0.000779265
CCDC183	0.722261086	1.000039536	1.108177056	0.810871325	1.325182641	1.065010344	0.123528877	0.452988879	0.589999059
CCDC22	0.944069676	0.862003014	0.97442852	1.202964287	0.967252665	0.874152625	0.087956122	0.631196627	0.740946418
CCDC25	2.198665361	2.175516486	2.271415697	2.136752141	2.002233104	2.076496116	-0.143372061	0.37853849	0.51912157
CCDC28A	1.244781612	1.032085089	0.793141117	0.664289005	0.701052615	0.754069492	-0.316865569	0.045911208	0.10903651
CCDC34	2.190494729	1.648313538	1.996146595	1.285358746	1.165678329	0.785995861	-0.865973975	0.000348413	0.004330646
CCDC40	-1.021499997	-1.7086687	-0.216512516	1.127811338	1.340247734	1.074899061	2.163213115	2.34E-06	0.000168372
CCDC43	3.560743366	3.35151549	3.198826831	2.63093369	2.707570842	2.483194085	-0.763129023	0.000289328	0.003918715
CCDC47	2.855252783	2.364160556	2.519798385	2.904344646	3.236313958	2.515430047	0.305625643	0.16046574	0.276025776
CCDC50	4.358533983	4.440595074	4.527505557	4.652340238	4.544672406	4.691166943	0.187181657	0.232505545	0.363643787
CCDC57	1.674218679	1.489304966	1.672747749	1.589788578	2.030330223	1.847416044	0.21042115	0.222677388	0.352010685
CCDC58	2.507615878	2.246620731	2.466257716	2.40315705	2.282742946	2.355279083	-0.059771749	0.688228389	0.785496375
CCDC59	3.6786032	3.523094203	3.427766258	3.637211303	3.664379285	3.505345963	0.05915763	0.698071766	0.792559344
CCDC6	3.945833659	3.680453442	3.809854144	4.41551024	3.515851849	3.633695195	0.042972013	0.850615398	0.902627445
CCDC64B	3.612895728	3.847942514	3.754024228	3.991664637	3.959145095	3.923059407	0.21966889	0.13496213	0.243536756
CCDC69	0.014635111	0.4297455	0.580695467	0.873816461	0.45474739	0.475122234	0.259536669	0.382824505	0.52332542
CCDC78	3.862927328	4.179980972	4.068922231	4.178936228	4.40898926	4.404408649	0.293501202	0.059100147	0.131502205
CCDC84	5.50786525	5.311931402	5.294866754	4.984204675	5.295231069	5.247042742	-0.19606164	0.259024037	0.39389567
CCDC85B	2.752683137	3.151343358	2.999619398	3.094374034	3.206813595	3.076767863	0.1581032	0.461249855	0.597741602
CCDC86	4.391488401	4.322021951	4.26706502	3.690170885	3.863738325	3.965697233	-0.486989643	0.043369598	0.10435482
CCDC88A	2.105055059	1.436381852	1.827873086	1.474265414	1.083808036	1.34001225	-0.490408099	0.197604886	0.322943959
CCDC88B	1.809337884	1.734772487	1.614107108	1.165827742	1.133586463	1.072784463	-0.595339604	0.00239153	0.012280634
CCDC88C	3.134513705	3.496610557	4.100946176	3.983100763	3.703112349	3.81133019	0.255157621	0.315190798	0.453607154
CCDC9	8.893582178	9.125294277	9.090755789	8.948808998	8.811018449	8.826555871	-0.174416309	0.237153256	0.368926587
CCDC90B	1.766062243	1.657226972	1.509905874	1.440076499	1.086469656	1.180276329	-0.408790868	0.025549883	0.069915061
CCDC91	3.416409435	3.035391972	3.453241511	3.564406561	3.283837964	2.834593812	-0.074068194	0.817535935	0.879326908
CCDC92	5.576060535	5.419717971	5.392241424	5.537582202	5.739672745	5.636005028	0.175080015	0.383302377	0.52381788
CCDC94	2.477883335	2.206093624	2.297299346	1.601043946	2.101762634	2.012239706	-0.422076673	0.075133839	0.157140256
CCDC97	1.179264469	0.867537604	0.824031067	1.309704542	1.049404423	1.166008889	0.218094904	0.350596873	0.49008868
CCER2	1.094271612	1.130734407	1.101247116	1.227766316	1.333248669	1.225305342	0.153355731	0.264050922	0.399514974
CCHCR1	1.034907136	1.058359699	0.874413316	1.651928315	2.048031405	1.924307785	0.885529118	4.11E-05	0.001128103
CCL15	0.188920629	0.181685498	0.442680796	0.61621732	0.621560523	0.653657997	0.359382972	0.094502938	0.186544286
CCL19	3.961873999	4.169026989	4.289174302	4.089129262	4.268915599	4.290980827	0.076316799	0.68112601	0.780154842
CCL2	2.305055657	2.133057642	2.080858556	1.188330352	1.27812553	0.957921306	-1.031531556	0.000937311	0.00703497
CCL25	-0.501666944	-0.393279073	-0.147047059	0.192468478	0.620576843	0.568687704	0.8079087	0.00076661	0.006354851
CCM2L	5.072662259	5.78699681	5.935193369	6.117045109	5.879944685	5.934341225	0.378826194	0.083253571	0.169919718
CCNA2	4.603538864	4.453675884	4.58130996	3.087029532	3.005387777	2.858169759	-1.56264588	1.06E-06	0.00010281
CCNB1	3.684312164	3.427536915	3.300764538	2.047517285	1.987939208	2.039028686	-1.446042813	4.09E-07	5.89E-05
CCNB1IP1	0.591354088	0.017782134	-0.022188909	0.900353587	0.356626572	1.078516285	0.58284971	0.024265466	0.067177091
CCNB2	3.364536132	3.132771816	2.792843144	2.003653353	2.048983472	1.918837151	-1.106225705	2.94E-05	0.000908889
CCNB3	0.024517033	0.224220803	0.410126366	0.891228321	0.750635521	0.752555911	0.578518517	0.025234429	0.069220845
CCND1	4.966355552	4.997080472	4.606224167	4.467774114	4.347837483	4.17271026	-0.527112778	0.016582253	0.050377018
CCNE1	1.327229087	1.471784151	1.884474501	1.656463663	1.31550897	1.254393516	-0.152373863	0.559376983	0.68295882
CCNG1	5.288762602	4.863010067	4.745349764	4.207822313	4.328146202	4.193425736	-0.72257606	0.000595396	0.005682122
CCNH	1.30115678	1.005084152	0.95144845	0.989033615	1.038383905	1.020521412	-0.069916817	0.704570162	0.797539339
CCNI	2.256526287	1.779755942	2.062978385	3.684101801	2.834382643	3.25352698	1.22425027	0.000425946	0.004825989
CCNK	5.339403857	5.190794099	4.947103453	4.956963204	5.115285057	4.766963272	-0.212696625	0.39742997	0.537747976
CCNL1	4.051297154	4.024052892	3.968914512	3.879908248	3.988095765	4.00265293	-0.057869205	0.724869862	0.812413635
CCNL2	1.328506353	1.4082661	1.15113877	2.329327612	1.53689138	1.498413221	0.49224033	0.050002225	0.116203175
CCNT1	5.786876512	5.81883332	5.93054967	5.628412854	5.64807277	5.85405779	-0.135238696	0.34229195	0.481442169
CCNY	3.788416245	3.605037455	3.509779176	3.734968792	3.793720354	3.632841401	0.086099224	0.664865063	0.766621551
CCRN4L	2.468627749	2.011442352	2.234142744	1.797106486	2.042899533	1.991178342	-0.294342828	0.193821412	0.318460582
CCS	0.730286749	0.593056559	0.612519844	0.832063239	0.609968402	0.706350776	0.070839755	0.6379398	0.74630199
CCSAP	0.838837018	0.899482651	0.577851055	0.92036546	0.760559898	0.634192998	-0.000350789	0.998422744	0.999152685
CCSER2	2.297277911	1.915119361	1.680341558	2.147595953	1.623173305	1.524401697	-0.199189292	0.375398774	0.515946567
CCT2	6.210518441	6.111685212	5.908529506	5.609644099	5.746713557	5.66542543	-0.402983358	0.033793806	0.086280968
CCT3	5.280238129	4.99791425	4.895962177	5.0384304	4.628687615	4.657602241	-0.283131434	0.181699062	0.303515457
CCT4	4.939855858	4.5706654	4.222929239	4.672687844	4.466053066	4.188530625	-0.135392987	0.587860343	0.70697542
CCT6A	3.734457807	3.462699971	3.363124263	2.885953856	3.002541901	2.89019197	-0.593864771	0.002359751	0.012165939
CCT7	6.293255053	6.138739766	5.87106577	5.623810005	5.937531968	5.604750938	-0.378989226	0.070138467	0.149324639
CCT8	5.447868373	5.402554611	5.081092332	4.701984033	4.767279228	4.722447765	-0.579934763	0.002673985	0.013261535
CCZ1	4.311587315	4.715606604	5.534007589	5.818456766	4.712079403	5.764342489	0.577892383	0.155918594	0.270477079
CD109	2.076056	1.851905161	1.516464476	0.945048988	1.06154471	0.926016646	-0.837271764	0.001397753	0.008760185
CD151	5.204621535	4.953729203	4.849573287	4.735562978	4.760100196	4.847764193	-0.221498886	0.326842906	0.465663966
CD164	3.638996599	3.283274658	3.401095442	3.265881323	3.369582703	3.270461782	-0.139146964	0.351705499	0.491306425
CD22	-0.645252108	-0.749767328	-0.698124864	0.122400394	0.636457846	0.147867142	0.999956561	0.003005271	0.014377117
CD24	2.815817606	2.618442429	2.600507152	2.40521788	1.772973367	1.817589084	-0.679662285	0.004217247	0.018351269
CD247	0.437790941	0.583259813	0.551290943	0.375714974	0.402985765	0.41018577	-0.127818396	0.367453168	0.50783062
CD276	2.652172273	2.825493246	3.734502031	3.412930464	3.129728914	3.235423387	0.188638405	0.440293823	0.578145041
CD300A	1.767678474	2.016386819	2.045996813	1.482041465	1.662746574	1.635821734	-0.349817444	0.055358732	0.125430539
CD300LG	3.254082759	3.509943665	3.952316288	4.165398931	3.700115957	3.889083551	0.346085242	0.142071155	0.253008648
CD320	2.781024031	2.695657522	2.756317617	2.332324003	2.183483603	2.194345194	-0.507615457	0.010180219	0.035188918
CD3EAP	3.369325998	3.329313381	3.319460847	3.45305295	3.27169029	3.153859303	-0.046499228	0.81865802	0.880101576
CD4	2.284187147	3.032139962	2.929169836	2.964129369	3.312703425	2.976127221	0.335821023	0.163898478	0.280739916
CD44	3.16947545	3.067691921	3.108144064	4.221027947	2.991683415	3.043928653	0.303776194	0.363369399	0.503489384
CD46	3.516114112	3.120219183	3.072900813	2.707189551	2.795071926	2.548530177	-0.552814151	0.01394948	0.044450396
CD47	3.018181631	2.996427859	2.734494211	2.606783046	2.396893686	2.398894905	-0.448844022	0.013604852	0.043625164
CD55	4.894338503	4.537121975	4.828987276	5.131934516	5.333420042	5.209184783	0.471363862	0.006574154	0.025501338
CD58	3.886770611	3.736344877	3.762846155	3.672430949	4.060565888	3.791944952	0.046326715	0.785819226	0.856102416
CD63	5.469478462	5.149166619	5.012686141	5.530676131	4.986319265	4.959810473	-0.051508451	0.816834903	0.878875029
CD68	1.195484865	1.161738782	1.030543624	1.812971405	1.714393713	2.013769556	0.717789134	0.00109523	0.007608919
CD7	1.457390286	1.655018952	1.634311535	1.633145996	2.02693561	1.930032922	0.281131252	0.081400218	0.167174247
CD70	3.087576078	3.177509189	3.16042061	3.283631461	3.36218464	3.290163922	0.170158049	0.262416026	0.397832159
CD72	0.605256213	1.364347663	1.188113525	1.430075343	0.88568685	0.893493897	0.017179563	0.942498746	0.964248379
CD81	5.128778822	4.512850455	4.532915768	3.778234911	4.140202723	3.654769364	-0.867112683	0.007894748	0.029167151
CD86	0.356059994	0.602442547	0.261623059	0.548393273	1.433052735	1.406825993	0.722715467	0.067238904	0.144727199
CD9	2.396656378	2.218372973	2.228765463	2.356287042	2.567703549	2.256890379	0.112362052	0.562365614	0.685194399
CD99	2.632107898	2.384688485	2.243500074	2.765862996	2.417647	2.787730941	0.236981494	0.290081554	0.427672576
CD99L2	3.045538491	3.373248798	3.738103676	3.85695884	3.812436583	3.842482508	0.451662322	0.138153439	0.247926783
CDA	3.914451261	3.699430078	4.697062434	4.631397916	4.632471724	4.627613841	0.526846569	0.045554197	0.108337763
CDC123	3.791430457	3.744962153	3.550392474	3.08187737	3.166175954	2.912044789	-0.64222899	0.004904846	0.020535466
CDC14B	1.813312941	1.495966637	1.600392581	0.942344134	1.130931556	1.072605269	-0.5879304	0.002791253	0.01366672
CDC16	2.092100306	1.590220182	1.650270502	1.427874321	1.325765424	1.203900522	-0.458350241	0.08194043	0.16793724
CDC20	3.990071375	3.76126884	3.514411566	2.655959978	2.837941013	2.660485815	-1.037121658	5.63E-05	0.001378347
CDC23	1.256148278	1.197043759	1.018193768	0.369672125	0.473611462	0.240751264	-0.795783652	0.000125768	0.002297278
CDC25B	3.488398742	3.284581345	3.005950269	1.938424415	2.066309863	2.083053571	-1.230380836	1.70E-05	0.00063409
CDC26	2.663167348	2.507017538	2.739760189	2.346514289	2.330993771	2.047538514	-0.394966167	0.039470926	0.097053189
CDC27	4.357592451	4.147434925	3.966563673	3.713697169	3.642134117	3.533750653	-0.52733637	0.002865024	0.013912837
CDC34	2.664361488	2.490405245	2.110227683	1.663658006	1.629488103	1.665917564	-0.768643581	0.001172751	0.007922402
CDC37	2.5871617	2.488568937	2.595924685	3.171359975	2.659195586	3.252706472	0.470535571	0.016984923	0.051287301
CDC40	2.213009102	2.18985561	1.870754317	1.631046073	1.560448897	1.536088208	-0.515345284	0.006481421	0.025229596
CDC42	4.504844532	4.528269666	4.281852313	4.129853386	4.140960548	4.145186871	-0.299655235	0.127820649	0.233594796
CDC42BPB	3.064327769	2.980628975	2.966524089	2.681513485	3.067072181	2.943878379	-0.106338929	0.510135253	0.642096102
CDC42EP3	0.432330396	0.388143337	0.177211327	1.008944474	1.363623091	1.454348077	0.94307686	0.005657994	0.022799583
CDC42EP4	1.109704328	0.896936291	0.287879777	1.126186929	0.112410375	0.291787023	-0.254712022	0.523992558	0.653677433
CDC42EP5	4.515453189	5.227582532	5.266575216	5.8484235	5.112658909	5.355824382	0.435765285	0.081882775	0.167852213
CDC42SE2	1.270837851	1.203171799	1.777233295	2.681582454	1.022585689	2.10796844	0.520297879	0.113515617	0.213326371
CDC45	1.81937631	1.592180998	1.618468234	0.393374232	0.045038289	0.372556563	-1.406352153	3.97E-07	5.79E-05
CDC5L	3.795931988	3.626844266	3.456605277	3.33500159	3.057335281	3.208882747	-0.426053971	0.025915621	0.070699801
CDC73	3.621580128	3.166962723	3.19023303	2.697781726	2.758015755	2.560361131	-0.654205756	0.006011104	0.023823597
CDCA3	2.350450322	2.212262447	2.378262379	0.746808269	1.064913866	0.858212643	-1.423680123	1.68E-05	0.000631706
CDCA4	2.686352059	2.570950757	2.565119879	2.601590435	2.408244326	2.453218033	-0.119789967	0.464597686	0.600871261
CDCA7	5.822915111	5.621460137	5.518139617	4.718553302	4.788140159	4.428192605	-1.0092096	5.83E-05	0.001414501
CDCA7L	2.717702797	2.612553314	2.496978458	1.637616652	1.471894371	1.624090552	-1.031210998	7.04E-06	0.000355479
CDCA8	2.60371033	2.399608702	2.160394328	0.9556368	1.729996707	1.216161104	-1.08730625	0.000695788	0.006094431
CDCP1	2.021974462	1.598386848	1.837229667	3.868254012	3.604094101	3.698388516	1.904381884	3.79E-07	5.73E-05
CDH2	3.519740267	3.401093921	3.34628624	2.925691608	2.885508721	2.668608606	-0.595770498	0.002404933	0.012321166
CDH22	1.12154817	1.80708862	1.546054639	1.618323848	1.691245724	1.719332296	0.184736813	0.283494424	0.42019568
CDH24	1.716296972	1.80748373	1.7735969	0.68152326	1.283607942	1.245671646	-0.695524918	0.004361646	0.01877814
CDH4	1.499284254	1.580505933	1.553705069	2.46308295	1.912371447	2.068505525	0.603488222	0.00998869	0.034702141
CDHR2	1.339795141	1.56612237	1.770462836	1.354440585	1.408327989	1.334374625	-0.193079049	0.320026971	0.458728365
CDHR5	0.153252064	0.257578773	0.543932859	0.715604281	0.190611377	0.23454833	0.062000097	0.7525077	0.832020958
CDIP1	1.720179619	1.677876729	2.107540476	1.848183711	1.932733301	2.006410663	0.093910284	0.575767174	0.696408951
CDIPT	3.790379678	3.597467238	3.499593162	2.89723314	2.960462943	2.765814165	-0.754643277	0.005073985	0.021062423
CDK10	1.768737358	1.618774117	1.494847015	2.137890071	2.219647432	1.994473857	0.48988429	0.008575105	0.03094523
CDK11A	2.741470205	2.6127655	2.547012036	2.656369221	2.329254922	2.543507927	-0.124038557	0.554740869	0.679229596
CDK11B	1.42463495	1.369012778	1.560912054	2.165046698	1.310777555	1.818771281	0.313345251	0.235489283	0.367156744
CDK12	3.656869297	3.844865437	3.819634592	3.491625312	3.634813145	3.610588883	-0.194780662	0.215112482	0.343781266
CDK13	5.032296864	5.201135005	5.236237244	5.26478112	5.12312256	4.915728986	-0.055345482	0.749128935	0.829667398
CDK16	3.032945873	2.97471227	2.844982941	2.161447556	2.40874835	2.454475674	-0.609323168	0.008950247	0.031898999
CDK19	0.918445519	0.723584663	0.491554739	0.31534536	0.516356292	0.41821714	-0.294555377	0.06212381	0.136617488
CDK2	1.283661668	1.335123437	1.218430566	0.202506712	0.246134628	0.165702641	-1.074290563	1.03E-05	0.000465765
CDK2AP1	5.53915107	5.353966403	5.033849981	4.790472273	4.698625084	4.60682647	-0.610347876	0.006423704	0.025059768
CDK2AP2	1.670850818	1.552227045	1.319481289	2.848303826	2.83098521	2.87233504	1.336354975	5.14E-05	0.001298703
CDK3	4.151000157	3.994478954	4.19294333	3.91105741	4.084317813	3.917302369	-0.14191495	0.56025078	0.683568376
CDK4	4.921251875	4.861589298	5.042274816	5.341501708	4.84365086	5.192325858	0.184120813	0.446691623	0.584233696
CDK5	3.572091284	3.533128763	3.607748311	2.868409938	3.113997058	2.968498846	-0.587354172	0.007968609	0.029396238
CDK5R2	1.033157294	1.056156625	1.004755961	0.800966925	0.981476043	0.908204661	-0.134474084	0.534533659	0.663061992
CDK5RAP2	3.766283336	3.619315319	3.82287959	2.888019945	3.048167955	2.972671473	-0.766539624	0.000121785	0.002243242
CDK5RAP3	0.671046407	0.591919575	0.636677476	1.246198761	0.721193869	0.840149394	0.302632855	0.172014526	0.291247788
CDK6	2.178289005	2.226595586	2.271299758	2.084881552	2.195859128	2.152316726	-0.081042315	0.767640111	0.84317599
CDK7	2.46786334	2.061992665	2.243568196	3.247756586	2.936386203	3.293214315	0.901310967	8.22E-05	0.001757324
CDK8	2.217670717	1.842760644	1.917518716	1.975437357	1.592079303	1.378825881	-0.343869179	0.145615317	0.257500894
CDKAL1	1.412970374	1.364090086	1.438733221	0.780107623	0.780619091	0.863306931	-0.597253345	0.016479845	0.050128484
CDKL1	1.287618008	1.180241467	1.5193237	1.829113464	1.865390264	1.643385324	0.450235292	0.010457757	0.035921478
CDKL4	0.40921516	0.361464479	0.632178339	0.691609288	0.886861606	1.309308714	0.494973877	0.127319548	0.232873344
CDKN1A	3.578624249	3.407106188	3.634958919	5.306258152	5.340246464	4.959048551	1.66162127	1.84E-06	0.000141096
CDKN1B	2.021235638	1.837961124	2.937228712	1.834198204	1.966147078	2.177061046	-0.273006382	0.302707253	0.440592248
CDKN2AIPNL	2.557370124	2.488467851	2.497278692	1.935254169	2.720076551	2.30341664	-0.194789769	0.399590472	0.539578947
CDKN3	4.050425361	3.963505614	3.855728744	2.699873891	3.226445211	2.836386545	-1.035651357	6.36E-05	0.001490386
CDPF1	0.805796387	0.685954809	0.72935194	0.358360155	0.494370796	0.408779343	-0.319864281	0.085088575	0.17262852
CDR1	7.824019239	8.195480597	8.392928362	8.280433894	8.074110414	8.143096004	0.028404038	0.86828894	0.914821575
CDR2L	3.209434995	2.80206569	2.68574002	2.788538404	3.148555615	2.658482633	-0.033888018	0.881956341	0.923337315
CDRT1	1.054623557	0.972429387	1.052594121	3.237067487	2.45810589	2.365448011	1.660324774	1.99E-05	0.000700504
CDRT15L2	1.241299841	1.455994991	1.58787267	1.48322543	1.04025462	1.231102866	-0.176861529	0.318823661	0.457392703
CDS2	3.785222339	3.605068498	3.393868233	3.150307372	3.349920346	3.172407531	-0.37050794	0.061693467	0.135821132
CDT1	1.959933256	1.99998955	1.946784185	0.683058933	1.108414748	0.825902538	-1.096443591	0.000118385	0.002208347
CDV3	6.981745908	6.832097869	6.784948072	7.127466981	7.088193102	7.110048414	0.242305549	0.105485682	0.202191661
CDX1	2.796196598	3.098005475	3.227053267	2.282363993	2.529917595	2.399808483	-0.636388423	0.002947781	0.014188867
CDX2	0.405501748	0.567534157	0.19134389	0.055703664	0.342745814	0.345317406	-0.140204303	0.428561314	0.567536663
CDYL	1.752232316	1.334063999	1.354003196	0.984561062	1.628423363	1.173406078	-0.217969669	0.375909686	0.516421906
CEACAM19	2.147978292	1.908215374	2.093731959	3.281281458	3.503856661	3.377084426	1.337432307	1.35E-06	0.000118503
CEBPB	3.974857763	3.947463991	4.238088492	3.759621562	3.860912553	3.805119652	-0.244918826	0.251214959	0.384987672
CEBPD	4.705049047	4.981166042	5.112695446	5.13331496	4.881297427	4.954837309	0.056846387	0.766538867	0.8423466
CEBPG	1.191484091	0.727273103	0.594125029	1.497639287	1.592105414	1.492692097	0.689851525	0.000979693	0.007188724
CEBPZ	1.511806827	1.684622626	1.847511106	1.332181199	1.122032387	1.353476022	-0.41208365	0.137284842	0.246805688
CECR5	1.310118806	1.182477391	1.00717579	0.58134309	0.456559323	0.452886765	-0.669660937	0.003318935	0.015455664
CELF1	3.785088552	3.596842714	3.499780083	4.077750188	3.523109649	4.014166292	0.24443826	0.159021076	0.274165723
CELF3	2.938929701	2.78583032	2.478929728	2.380195255	2.931066845	2.695570849	-0.065618933	0.722367006	0.81043798
CELF5	-0.333804074	0.033497629	0.243074475	0.286853791	0.29103792	0.277569177	0.304230953	0.080909	0.166399474
CELF6	3.54685846	3.902577855	3.935274032	3.66972629	4.101924945	4.123671654	0.17020418	0.506349523	0.638762796
CELSR1	7.619608496	7.798973644	7.660477902	7.753843337	7.597956083	7.515198678	-0.070687315	0.67996155	0.779127506
CENPB	3.984225324	3.72179853	3.831484747	4.161887674	3.787202834	3.953272774	0.121618227	0.591837248	0.710250337
CENPBD1	2.298510796	2.26686179	2.109476342	2.221978948	2.040773219	2.283169955	-0.042975602	0.838492488	0.89483598
CENPBD1P1	3.318512018	3.11816704	2.972325831	2.929035558	2.957947995	2.809746702	-0.237424878	0.148444821	0.261132279
CENPF	3.597080742	3.359886948	3.113675056	2.455617686	2.393435745	2.58528206	-0.878769085	0.016647113	0.050507211
CENPH	2.37670559	2.405054385	2.155341497	1.574640971	1.650768088	1.709049414	-0.667547666	0.000760446	0.00633493
CENPI	3.023499956	2.928127101	2.67536582	2.30952681	1.956440633	1.92300539	-0.812673348	0.000809889	0.006516305
CENPM	2.546099834	2.27950484	2.136550676	0.912768408	1.462931075	1.068893323	-1.172520848	1.26E-05	0.000524503
CENPN	2.494221471	2.425084332	2.53163941	2.435760891	2.071825773	2.553727336	-0.129877071	0.479959499	0.615108724
CENPO	3.25043179	2.739617996	2.730821825	1.642418387	1.571194257	1.32744615	-1.393270939	9.52E-05	0.00192273
CENPQ	3.56942441	3.300061196	3.474904802	2.222174989	2.099092658	2.110172504	-1.304316752	1.78E-05	0.000653684
CENPW	1.58162472	1.563168747	1.927128449	0.626914484	0.556531374	0.326345114	-1.187376982	0.000748438	0.006285103
CEP104	0.521667158	0.381792046	0.664007792	0.467866591	0.802183057	0.664791676	0.122458109	0.526866169	0.656103711
CEP112	2.87843054	2.418822194	2.763761758	2.137561266	2.113706497	1.978106298	-0.61054681	0.010121083	0.03504713
CEP135	1.251619586	1.149653264	1.022302134	0.959436459	1.066906866	0.846791012	-0.183480216	0.403497126	0.543580645
CEP164	1.723261817	1.674704625	1.658891977	1.040346869	1.392123012	1.30399108	-0.440132486	0.015843899	0.048762626
CEP170	2.508364473	2.694245966	3.333652592	3.010581827	2.610552193	2.683597474	-0.077177179	0.775687342	0.848636622
CEP170B	1.080218487	1.124514527	1.837676852	2.474487631	1.376162511	2.504485124	0.770908467	0.012995926	0.042129036
CEP350	4.760843715	4.519906418	4.811821255	4.516342693	4.059140563	4.12913673	-0.462650468	0.052926722	0.121376768
CEP55	5.094499934	4.763815862	5.142298086	4.846514192	4.370638821	4.530307639	-0.417717743	0.116403744	0.217559174
CEP57	2.803587841	2.67509638	2.596570459	2.588424514	2.57704122	2.359701938	-0.183362336	0.334942378	0.474273095
CEP57L1	2.919159065	2.696001495	2.82105084	1.918056247	1.90113776	2.06719231	-0.849941694	0.000217059	0.003278483
CEP63	0.895134606	0.320702358	0.443826602	0.494055923	0.528619525	0.327771247	-0.10307229	0.60538156	0.720764423
CEP70	1.875630089	1.690807885	1.365291406	0.818674307	1.063642199	0.987753993	-0.687219627	0.002361044	0.01216974
CEP78	1.470004768	1.40205602	1.581222484	0.206814171	0.569086213	0.392681885	-1.094900334	0.000328628	0.004191773
CEP83	1.522867859	1.265418764	1.363188059	0.684239677	1.20449126	0.48561429	-0.592376485	0.060851906	0.1344414
CEP85	2.246391097	1.973095278	1.925204114	1.342027814	1.390706782	1.248150182	-0.721268571	0.000240944	0.00350625
CEP95	0.887466017	0.725562435	0.859466081	2.86215124	0.951755669	1.449356422	0.930256266	0.021718352	0.061557465
CERCAM	6.547023191	6.871594757	6.706641465	6.670428748	6.618614885	6.554585697	-0.093876694	0.581887653	0.70171915
CERK	2.116068129	1.485588733	1.576399804	0.991967899	1.339268329	0.956456803	-0.630121211	0.026212454	0.071308316
CERS2	4.351941003	4.139256382	4.213046311	3.995216269	4.218682382	4.017539456	-0.157601863	0.542704986	0.669847942
CERS6	-0.78530063	0.13252576	0.412975026	0.157783708	0.007297205	0.087610683	0.164163814	0.50863187	0.640899707
CES2	2.844336067	3.003264093	2.810249403	2.585901362	2.284436091	2.436410878	-0.450367077	0.033388137	0.085540147
CETN2	3.728914991	3.594562903	3.426813204	3.333420863	3.488539938	3.304875341	-0.207818319	0.226175806	0.356365204
CETN3	1.650485967	1.448267559	1.215435616	0.949688146	0.38046788	0.458585742	-0.841815792	0.001000108	0.007261422
CFAP36	3.604964731	3.410359107	3.606103108	3.663317522	3.267083969	3.490125943	-0.066966504	0.699497143	0.793725037
CFAP97	1.943574739	1.336014483	1.649744891	1.992645034	1.694868803	1.894814532	0.217664752	0.339602356	0.478673652
CFD	1.304092917	1.306017171	1.613563864	1.24757209	1.306528745	1.365099972	-0.101491049	0.598203267	0.714899582
CFDP1	3.053145958	2.457623357	2.622332191	2.33824731	2.592039432	2.464588027	-0.246075579	0.218531852	0.347477974
CFL1	7.657022785	7.391766425	7.057316795	6.965486822	7.080173431	6.764176177	-0.432089858	0.054613329	0.124234745
CFL2	1.653895453	1.276152737	1.182177352	0.424523831	0.574177036	0.315738341	-0.932595444	0.00024838	0.003557729
CFLAR	7.662205846	7.668759022	7.385777256	7.65639952	7.518401502	7.471154115	-0.023595662	0.878672422	0.921439172
CGB7	0.236408367	0.545826408	0.539865403	0.577225072	0.744623813	0.624245318	0.207998009	0.184578901	0.306804987
CGREF1	1.115717106	0.820185293	0.883362275	1.007339286	1.743321041	1.523615964	0.485003873	0.026667836	0.072123028
CHAC2	1.095902107	0.719952344	0.831652665	1.140715258	0.690782226	0.506385953	-0.103207893	0.582039105	0.701863144
CHAF1A	1.648236701	1.348667258	1.225456092	0.002708074	0.916550208	0.119173708	-1.061309354	0.003140129	0.014843939
CHAF1B	1.334778627	1.111469439	1.442587388	1.173385865	0.424727026	0.740310588	-0.516803992	0.055076354	0.12494585
CHAMP1	2.814256446	2.763480693	2.997549984	2.153524349	1.991218254	2.0532692	-0.792425106	0.000290435	0.003928852
CHCHD1	2.892602459	2.679975203	2.447091263	2.557974261	2.246600804	1.931159021	-0.42797828	0.130619275	0.237441297
CHCHD10	2.420745931	2.1405175	2.320741967	3.437523961	1.941071982	3.121467639	0.539352728	0.097864041	0.191316644
CHCHD2	1.405767654	1.761963924	1.781716098	1.666251103	1.716845339	1.789726296	0.074458354	0.786658044	0.856717942
CHCHD3	1.28100957	1.052985285	1.001489846	0.478746441	0.536563478	0.524895911	-0.59842629	0.029960214	0.078725734
CHCHD4	0.838434534	0.927407272	0.876613266	0.586447851	0.287088715	0.469437382	-0.433160375	0.108224952	0.205946188
CHCHD5	4.559407775	4.14674752	4.320686121	4.173000007	4.275884085	4.087893024	-0.163354767	0.470601385	0.605880955
CHCHD6	1.598692324	1.254500936	1.142679475	0.893081136	1.031634755	0.745944894	-0.441737317	0.030703283	0.08017558
CHCHD7	1.305696464	1.221052819	0.841177337	1.18545194	0.997841755	0.91763846	-0.088998155	0.595041732	0.712598916
CHD1L	1.851929055	2.012851258	2.199021741	2.516055825	2.274193382	2.201992156	0.309479769	0.09617732	0.188929902
CHD2	3.361728459	3.07630012	3.139535204	2.803629196	3.134487951	2.829662089	-0.269928182	0.099217867	0.193273192
CHD4	5.179022715	4.997860707	4.712697874	3.804796332	3.844953628	3.728912787	-1.170306183	9.71E-06	0.000449136
CHD5	1.580686777	1.84862812	2.001532506	1.960635068	2.357766837	2.281654293	0.389736265	0.067052673	0.144525105
CHD6	1.058272634	1.238765299	0.807938036	0.39286755	0.636057747	0.485762718	-0.530095985	0.003463402	0.015905213
CHD8	1.627647393	1.518715969	1.26793353	0.877123578	0.842679075	1.02834038	-0.55538462	0.021784948	0.061690218
CHD9	3.823693048	3.837317389	3.831560083	3.676073873	3.520105705	3.633969756	-0.220807062	0.360708285	0.500498742
CHERP	1.792069941	1.344802302	1.348586717	1.388760908	1.227424865	1.231522237	-0.21258365	0.376312076	0.516895091
CHFR	1.312224279	1.123267546	1.026510093	1.075886309	1.146409455	1.030383099	-0.069774352	0.669083894	0.770148019
CHIC1	2.972807458	3.062944957	3.121736887	2.768978962	2.937775859	3.044287105	-0.135482459	0.615681762	0.728394893
CHIC2	2.187396876	1.890597541	1.936797154	1.829507362	1.741869706	1.666809751	-0.258868251	0.153616259	0.267670688
CHID1	3.585175171	3.093760139	3.147608194	3.152948819	2.356490655	2.690621414	-0.542160872	0.051935892	0.119693567
CHKA	4.115814373	4.337106161	4.319995642	4.461369028	4.454482268	4.496675546	0.213203555	0.213293507	0.341497265
CHKB	0.118367082	0.431484221	0.125409578	1.189534299	0.135011377	0.416604132	0.355296309	0.26220853	0.39774408
CHM	1.329428924	1.120643847	0.794154407	0.583440017	0.774769145	0.459080382	-0.475645878	0.055993932	0.126490263
CHMP1A	2.585271727	2.53018654	2.51956669	2.443248484	2.453009266	2.488515658	-0.083417183	0.530240746	0.659031983
CHMP2A	2.471297992	2.769193371	3.05863065	3.657434503	3.490909359	3.395278533	0.748166794	0.004400485	0.018911895
CHMP2B	2.703089195	2.787452272	2.602600592	2.199145712	2.18145204	2.347771878	-0.454924143	0.016408206	0.049979987
CHMP3	2.686408395	2.334520972	2.325313675	2.226251715	2.363375176	1.717899113	-0.346239013	0.161169445	0.277029258
CHMP4A	1.292702986	0.998810971	0.937246872	1.145409758	1.287112156	1.092511374	0.098757486	0.602636627	0.718629248
CHMP4B	2.526306012	1.937146576	2.321307659	2.556579244	1.706503016	2.02430298	-0.165791669	0.604460395	0.720176647
CHMP5	1.577200311	1.430011558	1.587466132	2.908270598	1.616003217	2.305027275	0.744874363	0.011347607	0.038099638
CHMP6	2.577134429	2.796621794	2.694390502	2.390490279	2.622779842	2.565940986	-0.162978539	0.301259628	0.439098038
CHMP7	2.987128023	2.525359983	2.859096415	2.465308211	2.651341741	2.713955804	-0.180326222	0.408060396	0.548207721
CHORDC1	2.716530343	2.627744567	2.578826027	2.328386864	2.140685678	2.273353653	-0.393558248	0.033289045	0.085310481
CHP1	3.499997224	3.363524252	3.060141859	2.992322946	2.980852729	3.086292961	-0.2880649	0.181309939	0.303062737
CHPF	2.031989383	1.992953472	1.818557967	2.739584917	2.693590243	2.688569137	0.759414492	0.002631495	0.013131094
CHPT1	3.392092566	3.234044089	3.074064054	2.414989413	2.563240313	2.430833739	-0.763712415	0.000233394	0.003441388
CHRDL1	3.47739245	3.543051999	3.231158778	3.05148718	3.201017778	2.925969539	-0.357709576	0.034952609	0.088578697
CHRNA4	4.579685766	4.740986444	5.074435948	4.861144621	4.524667798	4.552633444	-0.152220765	0.462604088	0.599000363
CHRNA5	0.859793847	0.466999427	0.525718166	0.226571363	0.08356248	0.073489717	-0.489629293	0.036478378	0.091429727
CHST10	1.699771401	1.309296118	1.291293452	1.269073944	1.408358548	1.268273775	-0.118218235	0.690739586	0.787113644
CHST11	1.571799672	1.244148232	1.221054518	1.291195844	1.33754613	1.457444805	0.016394786	0.933767033	0.959433853
CHST14	0.061336872	-0.129851034	0.315810489	1.045007985	0.684438554	0.652588575	0.711579596	0.013420716	0.043218218
CHST15	2.11737336	2.13791433	1.875207038	2.144577471	2.002468858	1.925103351	-0.019448349	0.971751689	0.984290711
CHST3	3.26665156	2.80948348	2.978697066	3.684042402	3.270779068	2.929281661	0.276423675	0.253921393	0.388293005
CHSY1	3.095090604	3.142228508	2.800998953	2.810942054	2.827944286	2.670569492	-0.242954078	0.155335021	0.269707049
CHTF18	0.828211247	0.960596002	1.288775575	0.500328711	0.2414665	0.576303612	-0.586494667	0.015245849	0.047439476
CHTF8	2.9668596	2.785157029	2.623527308	1.893914507	2.060511681	2.00536805	-0.805249899	0.00433742	0.01871431
CHTOP	3.058107393	2.825840552	3.316833432	3.714274524	3.619056242	3.64892503	0.593824806	0.070670345	0.150208775
CHUK	1.288460127	1.062063586	0.912971335	1.34038326	0.720295545	0.699520644	-0.1677652	0.519611687	0.65010086
CIAO1	2.626837349	2.484580176	2.579192319	2.866204605	2.846692437	2.6005339	0.207607033	0.239464213	0.371608143
CIAPIN1	1.914918552	1.587043262	1.498771657	2.368738508	1.205624855	1.460728894	0.011452929	0.972193625	0.984383432
CIB1	3.333702631	2.902116003	2.788448511	3.678297279	3.541729734	3.150645719	0.448801863	0.062938943	0.137952942
CIB2	1.364784869	1.247641921	1.113108824	0.723487874	0.951255504	0.9180363	-0.377585312	0.107387234	0.204826762
CIB3	0.407105825	0.696887355	0.748627193	0.489402388	0.611089469	0.578309269	-0.057939749	0.677016871	0.776748206
CIC	3.290880041	3.022284356	3.168044772	2.891505297	3.161741753	3.064487475	-0.121158214	0.573640323	0.694603677
CIDEB	0.473937073	0.513929578	0.634793938	0.766523386	0.320637715	0.669221745	0.044574086	0.784657411	0.855517596
CIDEC	2.214431643	1.936632931	1.855239291	2.696376467	2.667375573	2.581887202	0.646445126	0.002007329	0.010939174
CIITA	0.887933442	0.987613781	0.920463718	0.649405113	1.113083302	0.935065309	-0.032819072	0.837153001	0.893842038
CINP	2.783336056	2.25276579	2.4273619	2.050280327	1.997727665	1.833377784	-0.527359323	0.042702052	0.103033815
CIR1	3.636511398	3.418661615	3.517155563	2.974577216	3.244519628	3.20624571	-0.382328674	0.046661772	0.110331201
CIRBP	2.754898877	2.639280154	2.436064164	2.994725034	2.620791832	2.901120463	0.228798044	0.240567993	0.372792727
CIRH1A	3.247297169	3.181282589	3.031556406	3.703378853	2.868542473	3.625525258	0.24577014	0.287338175	0.424628433
CISD1	3.109984811	3.35828197	3.097021457	2.792339105	2.678761218	2.658919247	-0.478422889	0.009930463	0.034521758
CISD3	1.840697809	2.098414421	2.27088299	2.410815311	1.806280921	2.045223338	0.01744145	0.936007831	0.960794315
CITED2	5.215950279	4.94194392	4.96821332	5.56710709	5.419731055	5.114664134	0.325131587	0.087556181	0.176392964
CITED4	5.259246725	5.296006447	5.149016255	4.891795825	5.008666818	5.044125058	-0.253227242	0.26180438	0.397268601
CIZ1	5.200549569	5.025718752	5.452495172	5.363291105	5.516571062	5.440186164	0.213761612	0.231007925	0.361979993
CKAP2	2.410726856	2.160417109	1.677990561	0.454569217	0.545073022	0.331718473	-1.639257938	1.22E-05	0.000511678
CKAP4	3.371956955	3.292642147	3.236308725	2.830555608	3.046215656	2.988628489	-0.345169358	0.145905186	0.257803104
CKAP5	1.647709298	1.837725143	1.99628089	2.456423594	1.62551922	2.627638606	0.409288697	0.163627499	0.280363469
CKB	2.676050513	2.518985547	2.867490831	2.389745983	2.373758076	2.066167974	-0.410951619	0.094471669	0.186499372
CKLF	1.509540461	1.476586104	1.575692934	1.232238724	1.07892257	0.9688471	-0.427270369	0.03478586	0.088227575
CKS1B	3.839334122	3.690321241	3.804844382	3.859513407	3.557827898	3.45022721	-0.155643743	0.42224802	0.561681081
CKS2	2.186917457	1.539053383	0.992421312	0.679622134	1.441081298	0.777798021	-0.606630233	0.135733217	0.244709125
CLASP1	3.018991295	2.810014861	2.725510787	2.115888072	2.317105287	2.172095366	-0.649809406	0.000652569	0.005919802
CLASP2	1.472861417	1.590893797	1.766819048	0.718521164	0.470294621	0.977804419	-0.887984686	0.000337627	0.004242328
CLASRP	2.58461181	2.441972105	2.339586372	1.80731033	2.164616675	1.84065219	-0.517863697	0.021193678	0.060516654
CLCC1	4.341231204	3.750692836	3.526284506	2.737328998	3.399495571	2.854141015	-0.875747654	0.006032666	0.023896079
CLCF1	4.430855624	4.054103682	4.436419723	3.250346216	3.537794628	3.335547824	-0.932563454	7.07E-05	0.001594408
CLDN1	1.580452674	1.198787505	1.130498635	0.884306851	0.740087494	0.49761844	-0.595908676	0.038816124	0.095811942
CLDN12	2.310468501	2.202887934	2.315910659	2.973920623	2.689024918	2.575895366	0.469857938	0.038793847	0.095786251
CLDN15	1.544869998	1.491849884	2.109892986	2.745139494	1.744592949	2.387859511	0.576993028	0.027565667	0.07385826
CLDN19	0.526578781	0.910893295	1.198611894	1.229997353	1.459418446	1.324923803	0.459418544	0.027196934	0.07315648
CLDN24	1.365954944	1.501908164	1.437537683	1.38712602	1.526612033	1.473977238	0.027438166	0.846664438	0.900172383
CLDN9	0.308690025	0.932642823	0.591025785	0.458250549	0.708279277	0.748725942	0.027632378	0.888917137	0.928559296
CLDND1	1.185056615	1.104430651	1.344306625	2.085298227	2.138800967	1.864145398	0.818150234	0.004942279	0.020660595
CLEC11A	0.220631105	0.051046586	0.109493921	0.358716722	0.032302129	0.214495357	0.074780865	0.617579853	0.72981257
CLEC16A	1.466455079	1.743500112	1.624966327	1.781965381	1.546366531	1.977910654	0.157107016	0.359089881	0.498980235
CLEC18C	1.138694765	1.306452406	1.13887042	0.928078709	1.087252508	0.707892069	-0.286931435	0.103247926	0.198982121
CLEC2D	5.238111398	5.104021219	4.586503624	4.852369642	4.957094938	4.726683913	-0.13082925	0.517572509	0.648364441
CLEC4M	1.131955467	1.224162473	0.915920665	1.105385345	1.443309751	1.114079928	0.130245473	0.534603381	0.663061992
CLGN	-0.240446051	-0.578681257	-0.186927061	0.275385026	0.241505166	0.313840006	0.612261522	0.002633842	0.013136819
CLHC1	0.259942808	0.266445997	0.421404642	0.484872988	0.753650852	0.788176508	0.359635634	0.043772926	0.105082852
CLIC1	5.414771874	5.158187128	5.206912765	5.468273584	5.133710773	5.105099534	-0.024262625	0.909166899	0.942653234
CLIC4	3.055341784	2.566427812	2.650548142	4.223704886	3.667716876	3.85378556	1.157629861	2.04E-05	0.000715417
CLIC5	2.94654956	3.04301156	3.187125203	3.155364308	3.360196075	3.208646289	0.182506783	0.253521699	0.387763023
CLINT1	3.039901746	2.74364243	2.588184946	1.815896358	2.175106649	2.257795826	-0.707643429	0.011307261	0.038016628
CLIP1	1.849696246	1.82807713	1.598325575	1.796121377	1.606007123	1.61048815	-0.087827433	0.672656353	0.773203527
CLIP2	2.66176647	2.32951128	2.699678548	2.860256711	2.858902844	2.897224879	0.308476045	0.153649053	0.267706278
CLIP4	2.636985582	2.192016193	1.889212865	2.062271433	2.285612287	2.096200018	-0.091376967	0.631983867	0.741573914
CLK1	2.939724815	2.714740023	2.409334685	2.221469405	2.558057418	2.4628446	-0.273809367	0.191545505	0.315494729
CLK2	3.466302379	3.278762049	3.287890389	2.574071781	2.573120399	2.340332299	-0.848476779	0.00013863	0.002452841
CLK3	1.100956495	1.058752221	0.876738092	0.958258018	1.301438902	1.091796698	0.105015603	0.523036194	0.652781838
CLMN	2.692951346	2.068542366	2.114848895	2.345577405	2.10455849	2.131848567	-0.098119382	0.614390904	0.727556033
CLN3	2.16062403	1.915520976	1.8720597	1.591314884	1.741037576	1.784423532	-0.277142905	0.175379587	0.295551581
CLN6	2.068527796	1.828222342	1.719365548	1.506929207	1.402951103	1.292195473	-0.471346634	0.026738115	0.072250641
CLNS1A	1.915236267	1.782121235	1.663622321	1.656579368	1.563248653	1.581225293	-0.18664217	0.464213379	0.600528528
CLOCK	1.401813839	1.179756229	1.288506817	0.988736466	1.349880313	1.211927101	-0.106511001	0.619930691	0.731879794
CLPB	3.636112535	3.323204241	3.503330567	3.326655366	3.278213806	3.22325655	-0.211507207	0.227984742	0.358651248
CLPP	2.820898027	3.118537584	3.291988339	3.730271538	3.455317079	3.368395017	0.440853228	0.087788307	0.176688805
CLPTM1	6.490561902	6.315933588	6.080368477	5.989344796	5.854097403	5.83880854	-0.401537743	0.063507694	0.138921494
CLPTM1L	2.854477601	3.405573328	4.068470387	3.941511959	3.700036783	3.807858293	0.373628573	0.168667798	0.287120093
CLPX	2.973218899	2.923240036	3.568085401	3.073391965	2.532552965	2.654028862	-0.401523515	0.086194843	0.174356077
CLSTN1	0.658067553	0.962942342	0.739993911	0.608388311	0.328773686	0.767172107	-0.218889901	0.448747897	0.586242322
CLSTN3	4.980345187	4.973054409	4.840923166	4.590970245	5.07153021	4.911732623	-0.073363228	0.64535653	0.752006032
CLTA	1.949575206	1.56563459	1.51631432	1.057465732	1.470228676	1.096930481	-0.468966409	0.172888484	0.29241105
CLTC	0.290195037	-0.071432545	0.253513164	0.252222942	0.404398714	0.224817413	0.136387805	0.634416543	0.743411274
CLTCL1	1.194418373	1.463016524	1.426436553	1.579534633	1.862544148	1.814400439	0.390869257	0.035788932	0.090090633
CLU	4.598294482	4.060611253	4.2205192	3.570760679	3.555819089	3.578584425	-0.72475358	0.003286942	0.015332761
CLUAP1	1.670899383	1.389787849	1.551093961	1.563661985	0.92994203	1.263622019	-0.28485172	0.107637783	0.205060463
CMAS	1.848212501	1.749762727	1.371645232	1.431427532	1.272172469	0.955638663	-0.436793932	0.029739299	0.078330773
CMC2	2.363986323	1.861582801	2.167887887	1.447676215	1.676424838	1.627051239	-0.547434906	0.006502322	0.025289888
CMC4	1.878528596	1.559259468	1.615486508	1.230444621	1.269790001	1.10374818	-0.483097257	0.021356873	0.060855697
CMIP	3.905346383	3.916737874	3.941316981	3.729538462	3.611088726	3.748997762	-0.224592096	0.235994721	0.36768503
CMPK1	1.86601335	2.131010396	2.019605098	1.451518099	1.162585207	1.782108052	-0.540139161	0.059803676	0.132674261
CMSS1	2.138122848	1.844757652	2.041855946	3.581466352	2.617802144	2.308292301	0.827608117	0.006363596	0.02488054
CMTM3	3.014626633	2.734703429	2.599108875	2.715740273	2.671624208	2.701750734	-0.086441241	0.709948685	0.801556148
CMTM6	0.670047956	0.406033417	0.514566611	0.000836624	0.103834945	0.261692173	-0.408094747	0.047203753	0.111365873
CMTM7	2.034201657	1.681429546	1.954573064	2.025688362	1.610832217	1.387021348	-0.215554114	0.261319383	0.396670073
CMTR1	3.914120661	3.798794437	3.531782821	3.120414923	3.490352079	3.223803678	-0.470042413	0.03895001	0.09602028
CMTR2	4.542196204	4.488258498	4.334805124	4.379405323	4.385422892	4.263432064	-0.112333182	0.462877669	0.599212899
CNBP	5.082200822	4.946342465	4.751989649	4.510944069	4.475429943	4.385801418	-0.469452502	0.01431527	0.045299629
CNDP2	0.786669171	0.999737643	1.295020386	1.054512368	0.906284498	1.148059259	0.009142975	0.962975705	0.978251817
CNEP1R1	1.125215325	1.00477276	1.197475978	0.567688888	0.656592217	0.616171209	-0.495670583	0.015026291	0.046945905
CNIH1	3.453572971	3.054117565	3.105819193	2.913221118	3.261564902	2.999680066	-0.146347881	0.47560167	0.610631503
CNIH4	4.208198024	4.440188184	4.878551571	5.023798747	5.026048025	5.069181887	0.53069696	0.036970775	0.09237843
CNKSR3	2.156566268	1.982413948	1.843195838	1.711720339	1.705992251	1.578875604	-0.328529287	0.132354773	0.239759085
CNN2	1.01073991	0.594332864	0.847399294	0.779885431	0.903684116	0.458143422	-0.103586366	0.727327307	0.814209536
CNN3	1.798956181	1.71834236	1.597674636	1.087625111	0.89919915	0.829801779	-0.766115712	0.000308527	0.004070511
CNNM1	1.263344463	0.633052311	0.708862504	0.524193572	2.075471561	1.371947524	0.455451126	0.253027045	0.38716868
CNNM3	1.23195168	1.370356951	1.337469102	1.17584086	0.995174673	1.025787036	-0.247658388	0.131639928	0.238801131
CNOT1	2.301493799	2.183179948	2.544645189	2.278478554	1.888538139	1.939307444	-0.307664933	0.171572251	0.290768697
CNOT11	2.725445356	2.433780216	2.462116386	2.179444686	2.154531574	1.823048912	-0.488105595	0.037951447	0.094146832
CNOT2	5.547249665	5.3803154	5.398117967	5.083510304	5.066389132	4.996121479	-0.393220706	0.01382003	0.044108492
CNOT3	0.496072431	0.739576932	0.405984159	0.81883182	0.536004504	0.391870509	0.035024437	0.883634546	0.924761322
CNOT4	3.510780109	3.145557018	3.322898016	4.443594132	3.154304609	3.652058003	0.423573867	0.137009994	0.2464402
CNOT6	2.494797073	2.232281772	2.105936801	1.277722311	1.600679193	1.705739285	-0.749624952	0.000867178	0.006763559
CNOT7	1.424534269	1.579643979	1.681073594	1.223017967	1.013724886	0.885934856	-0.520858044	0.029810607	0.078452547
CNP	2.017332599	2.015974994	2.461076546	1.957208585	1.71214338	2.038904621	-0.262042518	0.289217036	0.426685235
CNPY2	2.590338369	2.255697835	2.405096545	2.297065314	2.820509961	2.348645161	0.071695896	0.76652637	0.8423466
CNPY3	3.69583329	3.452656605	3.544764672	3.635370788	3.177062774	3.458710823	-0.140703394	0.494894364	0.628547986
CNRIP1	0.42087166	0.313001036	0.311849829	0.042425719	0.082967716	0.048462378	-0.290622238	0.143938248	0.255316398
CNST	1.49684956	1.295261853	1.398608952	1.543336315	1.211228014	1.663619724	0.075821229	0.691733964	0.787937044
CNTD1	0.348406258	0.03825725	0.125726078	1.018188813	0.187236242	0.317939223	0.336991564	0.296761388	0.434944198
CNTLN	3.216521084	3.301342098	3.206733226	2.676518647	2.963259522	2.856165591	-0.409550882	0.307724597	0.445791533
CNTNAP3	4.618640419	4.436767818	4.704887535	4.228659848	3.956442872	4.111347797	-0.487948418	0.012528967	0.041054473
CNTNAP3B	2.246167222	2.153224414	2.078150499	1.581343832	1.296498693	1.743026385	-0.618891075	0.003338225	0.015506351
CNTROB	0.948394653	0.811665664	1.032235162	0.493402315	1.450697352	1.323069387	0.158291192	0.662565551	0.765097972
COA1	3.239324389	2.949433353	2.985299849	2.795963604	2.20848846	2.158928187	-0.67022578	0.007303027	0.027505348
COA3	3.780343905	3.512981502	3.465968648	3.290850162	3.089431474	3.137713471	-0.413766316	0.090374194	0.180624678
COA4	2.061992024	1.905078212	1.645818505	1.491542964	1.680585064	1.566159879	-0.291533612	0.195258081	0.320177823
COA5	1.262539238	1.014333544	1.022164224	1.110881746	0.868324581	0.865034268	-0.151598804	0.47547839	0.610544807
COA6	1.339120114	1.221309257	1.138576475	2.135057418	1.004781247	1.645839481	0.3622241	0.384899472	0.525246641
COA7	1.690374849	1.499740084	1.348839983	1.327918305	1.376658624	1.213585878	-0.206930703	0.180012614	0.301226792
COASY	1.217154279	1.304756166	1.147800443	2.178023157	1.426976308	1.760782159	0.565356912	0.008233381	0.03010841
COG1	3.264792334	3.04588466	3.048178551	2.563424577	2.603867025	2.705275297	-0.495429549	0.021947211	0.06204542
COG2	2.040341334	1.726142609	1.643914004	1.279040506	1.318342746	1.155280757	-0.552577979	0.005509061	0.022330917
COG4	2.590442573	2.450303619	2.295979051	2.237648048	1.659066641	1.885694234	-0.51810544	0.034534538	0.087783301
COG5	4.696714692	4.451573715	4.263974702	4.399729168	4.469927263	4.330342346	-0.070754777	0.638445344	0.746733858
COG6	1.35631552	1.131176796	1.063561738	1.056989564	1.024881289	0.991331388	-0.159283938	0.422500007	0.561956313
COG7	2.982152134	2.891153964	3.398643187	3.741210283	3.303657515	3.594412461	0.455776991	0.02706144	0.072899459
COG8	2.507751845	2.351030163	2.207524709	2.259742972	2.05395526	2.030555286	-0.240684399	0.207756206	0.3349826
COIL	1.836666191	1.686154172	1.540217708	1.194896619	1.348752966	1.243199184	-0.425396434	0.010350447	0.035636716
COL11A2	5.050947511	5.327882854	5.307883748	5.133752082	5.147053338	5.123934851	-0.093991281	0.588937379	0.70792083
COL16A1	0.77661279	1.148495555	1.249290058	1.266928768	1.125888503	0.978636124	0.065684997	0.725905876	0.813200235
COL18A1	4.05947633	3.727887617	3.851489359	2.990024042	3.312846547	3.464966684	-0.623672011	0.003760517	0.016911516
COL20A1	0.619913593	0.683165553	0.487669749	0.687817521	1.293664022	1.08936537	0.426699339	0.043277926	0.104191475
COL27A1	1.14894529	1.011692877	0.896256202	1.166834511	1.286888413	1.164332797	0.187053784	0.270059973	0.405608522
COL4A1	4.596625935	4.461297133	4.457876748	4.097569002	4.079112103	4.071083501	-0.422678403	0.009009261	0.032031464
COL4A2	4.710600373	4.560896176	4.525082641	3.730489591	3.605992951	3.757069492	-0.901009052	0.000509703	0.005293032
COL4A3BP	2.019669418	1.751981152	1.631654775	0.789869132	0.96793411	1.093348994	-0.850717703	0.000174705	0.002814065
COL5A1	-0.063859248	-0.061841789	-0.225897881	1.019357283	1.069670638	1.138763309	1.193130049	3.29E-05	0.000987903
COL7A1	0.148284983	0.157640985	0.308230078	0.626452935	0.061393241	0.691062971	0.254917701	0.369940775	0.510366798
COLGALT1	3.332277707	3.204273918	2.998519058	2.932541395	2.650274628	2.634759424	-0.439165079	0.099408183	0.193557577
COMMD1	5.380842056	4.780104321	5.068036276	4.593005347	4.818912107	4.71734983	-0.36657179	0.090596171	0.180886748
COMMD2	2.877252715	2.380635993	2.410644652	2.209545555	3.477355758	2.220115083	0.079494345	0.824847281	0.884757582
COMMD3	1.039630655	1.163763798	1.692911683	1.909236706	1.526155534	1.820305713	0.453130606	0.052333692	0.120420385
COMMD4	3.935894604	3.682458753	3.620774481	3.238316774	3.466526779	3.14662001	-0.462554758	0.019563526	0.056998906
COMMD5	2.177437305	2.014285068	2.238549505	2.196707938	2.312820213	2.218036295	0.099097523	0.610412133	0.724155578
COMMD6	4.829613934	4.366752854	4.342108105	3.819207772	4.084229189	4.005226921	-0.543270337	0.020668435	0.059341819
COMMD7	1.758909896	1.563096672	1.334719824	1.49678713	1.602115038	1.496521936	-0.020434096	0.925120228	0.954066682
COMMD8	1.328920821	0.938903159	0.815049422	0.218950176	0.176818258	0.065385484	-0.873906494	0.000512648	0.005304248
COMMD9	2.481637749	2.195874913	2.103355554	1.543067564	1.95388377	1.748842266	-0.511691539	0.039699434	0.097472791
COMT	3.099911729	2.448766495	2.576335273	2.766689732	2.542688334	2.787400136	-0.009411765	0.965003416	0.979720926
COMTD1	1.890628041	1.749506879	2.177855329	1.756956918	1.739789453	1.747010432	-0.191411149	0.345290251	0.484445983
COPA	-0.474237918	-0.432102374	-0.228820233	0.386225577	0.095832288	0.816454446	0.811224279	0.001702789	0.009907008
COPB1	3.828721986	3.56629459	3.477844496	3.540461708	3.48610364	3.474979288	-0.123772146	0.417484692	0.557452277
COPB2	2.026679675	1.60587294	1.638656932	2.494672651	2.057778822	2.369320189	0.550187372	0.012922829	0.041947405
COPE	2.094209127	1.525778391	1.866050067	2.638744993	2.181651367	2.203021982	0.512460252	0.064089018	0.139816075
COPG1	3.157793876	2.91092448	2.721061969	3.119644049	3.207739937	2.965780547	0.167794736	0.384559954	0.524903288
COPRS	3.460291119	3.23457424	3.100802816	2.691244618	2.747618504	2.646249051	-0.570185334	0.011703153	0.038982625
COPS2	3.64125635	3.418837187	3.480154031	4.179699849	3.007924231	3.399482972	0.015619828	0.960309194	0.976477019
COPS3	2.690307395	2.260682861	2.358724719	2.262219973	1.69217448	1.450953668	-0.634788952	0.01438752	0.04545315
COPS5	1.826240094	1.495643198	1.312704394	0.683337694	0.799687725	0.544650768	-0.868970499	0.000238181	0.003484575
COPS6	5.286140988	5.160195109	5.487978917	5.182027947	5.330612098	5.304943604	-0.038910455	0.83206435	0.890014229
COPS7A	2.670825684	2.337972766	2.438428776	3.561012345	3.104437788	2.984962783	0.73439523	0.013628629	0.043682218
COPS7B	3.691740271	3.448092481	3.524387796	3.085829202	3.216248748	2.992380121	-0.456587492	0.008896904	0.031753285
COPS8	4.621975938	4.191840245	4.308975855	4.001096366	4.049951034	3.66130207	-0.470147523	0.015868658	0.048814863
COPZ1	4.253560954	3.913311019	3.845106113	4.786870076	4.233255806	4.221509958	0.409885918	0.086867137	0.175375845
COQ10A	0.978589212	0.871727143	0.772214502	1.111298874	1.067679184	0.718611818	0.09168634	0.595171114	0.712636956
COQ10B	1.065583795	0.73523915	0.742778397	0.670880982	0.476453649	0.606833895	-0.263144272	0.194599965	0.319413462
COQ2	1.196142191	1.099132704	0.91467106	1.134108817	0.721275469	0.991856182	-0.120901829	0.511485194	0.643240725
COQ3	1.872464445	1.701083669	1.748427957	0.87015278	0.666402465	0.535414216	-1.083335537	3.68E-06	0.000227122
COQ4	0.615547762	0.373469062	0.749685416	0.620448172	0.611237017	0.555777566	0.016253505	0.934498292	0.959694603
COQ5	1.092934281	0.859375694	0.652557085	0.304124472	0.555753715	0.363158417	-0.460610152	0.015390657	0.047743737
COQ6	0.681841884	0.490110178	0.075171663	0.590384317	0.437030239	0.148435012	-0.023758052	0.898101466	0.934809192
COQ9	3.816406684	3.523875503	3.504945958	3.503697694	3.571588264	3.410669313	-0.119757625	0.570749532	0.692391566
CORO1B	3.484289986	2.817577623	3.066192541	3.328073945	3.186540003	3.168138001	0.104897266	0.616053844	0.728726588
CORO1C	3.084576056	2.270631823	2.455961671	2.264537411	2.081364308	2.289524217	-0.391914538	0.150266933	0.263407146
CORO2B	-1.406544647	-1.539571668	-1.519123655	0.41827813	0.564975556	0.444970165	1.964487941	1.36E-07	2.85E-05
CORO6	2.118152191	2.044391126	2.0275344	1.454094415	1.850165421	1.469293322	-0.472174853	0.005589258	0.022580026
COTL1	5.318057632	5.077460901	5.056758608	4.017889516	4.396942829	4.207149767	-0.943431677	0.002755508	0.013540136
COX1	7.897402916	7.759376643	7.348354998	7.383476947	7.513341762	6.996713086	-0.370534254	0.169885585	0.288714534
COX11	3.131953071	2.801294647	2.741935705	1.959602995	1.915849036	1.584774203	-1.071652396	3.55E-05	0.001032086
COX14	2.370628433	2.068706429	2.092749672	2.457238937	1.657275055	1.854565735	-0.187668269	0.428392127	0.56743646
COX15	1.046703681	0.929964565	0.76961888	0.492446947	0.46296087	0.44394769	-0.448977206	0.010853305	0.036952431
COX16	4.728482342	4.992894119	4.706450341	3.963491256	3.835693038	4.009916816	-0.872908564	8.43E-05	0.001789164
COX17	4.53895409	4.946272142	5.197080016	4.587466922	4.832788493	4.545249362	-0.238933824	0.385029826	0.525359056
COX2	7.353916985	7.044196754	6.267200809	6.478470255	6.838627685	6.237069892	-0.370382239	0.248606916	0.381899422
COX20	4.40111567	4.103223659	3.967566	3.843812296	4.087215726	3.79618134	-0.248231989	0.1228425	0.226714863
COX4I1	4.664696653	4.204183206	4.349980932	4.250216378	4.23975852	3.695789472	-0.344365474	0.150884528	0.264171561
COX5B	4.79857046	4.634895544	4.617030021	3.966522995	4.277822991	4.017865652	-0.596094795	0.014435547	0.045548612
COX6A1	4.467796867	4.248714507	4.092383877	4.005849634	4.246182024	4.056253582	-0.166870004	0.477974529	0.613031164
COX6B1	5.617388269	6.074201928	6.119112094	5.358639822	5.472089315	5.093022588	-0.628983522	0.020034658	0.058024207
COX6B2	10.11128727	10.56533089	10.48550071	10.37055278	10.21671292	10.26870525	-0.102049306	0.571794426	0.693288475
COX6C	4.336464783	4.211278153	4.148235492	3.46804342	3.699350701	3.460399013	-0.689395098	0.001763608	0.01009798
COX7A2	4.763408219	4.568346586	4.364175045	4.201610938	4.397497535	4.260197354	-0.278874675	0.155415819	0.26979723
COX7A2L	3.421797966	3.186133883	3.170045829	4.066316349	3.121608542	2.648481517	0.019476243	0.946979507	0.967160893
COX7B	4.112489053	3.791638241	3.799464613	3.269803983	3.254795365	3.116331273	-0.687553762	0.005531708	0.022397844
COX7C	5.708803189	5.417071854	5.240176613	4.833509967	5.015140302	4.662844049	-0.618185779	0.010974608	0.037252774
COX8A	5.894836046	5.57182431	5.358165447	5.004980201	5.066143982	4.906141864	-0.615853252	0.018884654	0.055433964
CPD	1.466678891	1.12088271	1.126199136	0.333298508	0.358492836	0.317550877	-0.901472838	0.000124321	0.00228228
CPLX2	4.039112788	4.0720914	4.624949334	1.672898356	1.828410143	1.996269763	-2.41285842	6.80E-09	4.14E-06
CPNE1	4.634345471	4.617061035	4.567166522	4.764860532	4.918428219	4.90471777	0.256477831	0.079418391	0.164026987
CPNE2	2.996029125	2.816074139	2.943684639	2.343941875	3.257665727	2.312509424	-0.280556959	0.368791538	0.509262514
CPNE3	5.354161215	5.054586262	4.782622077	4.254464983	4.730722047	4.422641873	-0.594513551	0.009187489	0.032506492
CPNE5	0.11906934	0.358890491	0.291801086	0.088140693	0.511249054	0.377022673	0.068883834	0.739270934	0.82320382
CPNE7	2.717747536	2.679788298	2.660719103	2.513556663	2.706351903	2.612025612	-0.075440253	0.698930456	0.793458961
CPNE8	1.331797776	0.872873769	1.107140535	0.573848548	0.753560365	0.488791586	-0.498537194	0.052133084	0.120024981
CPSF1	2.056925527	1.857890182	2.012825863	1.741880914	1.765197757	1.552817167	-0.289248578	0.058825015	0.131049769
CPSF3	2.610628791	2.12394919	2.187450701	1.263768067	1.412702036	1.314031585	-0.977175665	0.000602804	0.005705018
CPSF3L	2.72582273	2.605037029	2.830077742	2.430070328	2.390355877	2.316497892	-0.341337802	0.071385926	0.151289256
CPSF4	2.05518501	2.004517065	1.670288101	1.23895468	1.458452609	1.385028253	-0.549184878	0.015906624	0.048873592
CPSF6	2.677409625	2.30944833	2.190254801	2.321098234	1.585076921	1.664926375	-0.535337075	0.021692207	0.061523053
CPSF7	2.879038445	2.690026721	2.365390962	2.541169941	2.65311182	2.380813369	-0.119786999	0.546896475	0.673351681
CPT1B	0.809025048	0.709597342	0.770369703	0.690262987	1.08323303	0.815143199	0.099882374	0.67662416	0.776501034
CPT1C	0.739308194	0.142820673	0.534031903	0.088767348	0.391344854	0.052325767	-0.294574267	0.165009012	0.282134622
CPTP	1.23375596	0.996436051	1.065104406	0.901307524	0.896837084	0.626717038	-0.290144924	0.247498386	0.380623703
CRABP2	1.129924404	0.960679021	1.278893025	1.119577657	1.276284407	1.335630828	0.120665481	0.478228098	0.613284551
CRAT	0.577102543	0.687448844	0.408963622	0.609699174	0.074808394	0.164875197	-0.274710748	0.225164228	0.355129033
CRBN	-0.359026573	-0.377032625	-0.136705118	1.456085164	0.007587163	1.390421926	1.24228619	0.004729353	0.019956911
CRCP	2.32951817	2.018332139	2.155101486	2.110816288	2.373950196	2.308638439	0.096817709	0.673896515	0.774182102
CREB3	1.109995961	0.924885462	1.244212591	2.617501759	2.351862075	2.094084317	1.261451379	2.50E-05	0.000820616
CREB3L2	2.925601477	2.869133479	3.80996674	5.479157163	4.830661089	5.328644143	2.011253566	4.77E-07	6.37E-05
CREB3L3	1.694354062	2.021478003	2.110102715	1.999215982	2.656942837	2.292148829	0.37412429	0.069464134	0.148335998
CREB3L4	3.972425839	4.047032289	4.03762204	4.290015344	4.052234527	3.992388165	0.092519289	0.637703592	0.746105368
CREB5	0.357122802	0.031105585	0.174298209	0.808409144	0.676442978	0.820388981	0.580904836	0.013405051	0.043180471
CREBZF	1.516757126	1.476846726	1.237064416	0.410169181	0.514117809	0.596247372	-0.903377969	0.000344603	0.004295481
CREG1	2.611481129	2.24302269	2.301527012	2.135153169	1.950001176	1.973717233	-0.365719751	0.049403995	0.115197718
CRELD2	3.365998263	3.40717955	3.583513696	5.224591793	5.160638081	5.209385163	1.745974509	3.38E-08	1.24E-05
CREM	0.647948332	0.128844697	0.330728514	0.555029781	0.707794479	0.816944192	0.324082303	0.160323638	0.275913061
CRIP2	2.194932822	1.745841893	2.033079378	0.805869456	1.024851218	0.853846514	-1.096428969	0.000222014	0.003325804
CRIPT	2.374345272	2.188391929	2.175749396	2.269755058	1.792013298	2.498359505	-0.059452912	0.760756158	0.838516387
CRK	0.86119926	0.770401697	0.58558683	0.846627676	0.90703726	1.330507579	0.28899491	0.172683568	0.292109587
CRLF2	0.996619814	1.008076961	0.980048753	2.126531044	1.97808845	2.22269644	1.114190135	6.17E-06	0.000329601
CRLF3	2.251123926	2.396963387	2.098157949	1.738191471	1.867748267	1.753113791	-0.462397244	0.013772044	0.044018029
CRLS1	0.26793441	0.208313688	0.154113501	0.576336541	0.454032757	0.665241428	0.355083042	0.2626768	0.398040863
CRMP1	0.160083786	0.348432722	0.544565821	0.674833836	0.763695353	0.874927879	0.420124913	0.07236436	0.152800989
CRNKL1	1.20583596	0.831933095	1.029440549	0.621914477	0.49047423	0.342043974	-0.537592307	0.004742273	0.020000099
CROCC	0.821863023	0.515294945	0.661699367	0.282210727	1.093250443	0.452764679	-0.056877162	0.83395592	0.891384509
CROT	0.85310404	0.957829946	0.793965536	0.807385337	0.947590463	0.913310253	0.021128844	0.872750579	0.917797
CRTC1	-0.383224867	0.096988227	0.430184734	0.58106075	0.204369764	0.400444219	0.34730888	0.146453642	0.258459405
CRTC2	1.111477366	1.15064643	0.93177378	0.792582045	0.957178661	0.869899882	-0.191412329	0.349590587	0.489038288
CRTC3	0.888582482	0.701282741	0.680196299	0.28517633	0.440398865	0.455587859	-0.362966156	0.045354352	0.107979745
CRYBA2	1.133084723	1.237279643	1.644028878	1.971886963	1.971187579	2.13272535	0.687135549	0.00186933	0.010467963
CRYBG3	0.294043215	0.335706729	0.750268037	1.499680054	1.904483449	1.46138381	1.161843111	0.000121615	0.002243096
CRYZ	4.881194491	4.7202447	4.711578062	4.208036169	3.7088011	3.892171151	-0.834669611	5.44E-05	0.00134542
CS	4.754446306	4.588480638	4.410202984	3.876104992	3.981181661	3.999166348	-0.632225642	0.009217947	0.032587935
CSAD	0.966876426	1.148686692	0.834479283	0.26739897	0.627248316	0.284131629	-0.590421162	0.003147073	0.014863931
CSAG1	0.947943714	1.058526892	0.982093814	0.701546318	1.067887419	1.01667134	-0.067486447	0.643003764	0.749942775
CSAG4	0.941733326	1.009831523	0.925784641	0.851161284	0.83695793	1.074531589	-0.038232896	0.786606257	0.856704144
CSDE1	4.07959415	3.969197631	3.958253902	3.801314	3.893759011	3.751805874	-0.186722266	0.278066917	0.414310059
CSE1L	3.885928857	3.538939937	3.210325638	2.941185578	2.680261911	2.449523673	-0.85474109	0.000363858	0.004417247
CSF1	3.872063851	3.567051333	3.755729297	4.29682499	3.653551458	3.042524058	-0.067314658	0.832939277	0.890618079
CSGALNACT1	0.807052506	0.315198766	0.522545273	0.170513045	0.307518911	0.368551664	-0.266070975	0.112323711	0.211722317
CSGALNACT2	0.37722221	0.172347996	0.134706239	1.843170846	0.883119106	2.000773331	1.347595613	0.000404876	0.004681593
CSH1	-0.074557589	0.21582113	0.182527941	0.379067123	0.531503205	0.465349802	0.350709549	0.038425912	0.095038497
CSK	2.279430211	1.866458474	1.598933909	1.383154078	1.476360088	1.150529346	-0.578259694	0.040948332	0.099757159
CSNK1A1	0.248251252	0.482583675	-0.048452562	0.912146493	0.105410601	1.02576186	0.45364553	0.308790537	0.446862796
CSNK1D	4.430183396	4.139624426	4.581252734	4.575740372	4.550976	4.668738792	0.214798203	0.199695206	0.325386854
CSNK1G2	3.569834575	3.495861597	3.336844938	2.728928598	2.902251468	3.001235055	-0.590041996	0.011621758	0.038794106
CSNK2A1	4.283968079	4.030334617	4.442516891	5.173980794	3.898772618	4.33874058	0.218224802	0.48084036	0.615913249
CSNK2A2	1.3505087	0.864599759	1.119712116	1.130004158	1.221863067	0.816476117	-0.055492411	0.816369044	0.878546431
CSNK2B	7.176412856	7.085526309	7.107767791	7.211488128	7.166706634	6.8868152	-0.034898998	0.841796607	0.897007127
CSPG4	0.512701184	0.661249298	0.599196924	0.282160307	0.87697281	0.701877319	0.029287677	0.869802133	0.9159034
CSRNP2	3.541269809	3.262495615	3.299201613	3.236323366	3.137357386	3.103620133	-0.208555384	0.190887053	0.314693675
CSRP1	7.06694884	6.83559963	6.681005358	6.59685296	6.86153299	6.557004368	-0.189387837	0.390436805	0.530620941
CST3	3.703786744	3.996306868	4.030748788	3.907582882	3.99062807	3.95246729	0.039945281	0.849066637	0.901593288
CST5	1.906462396	1.716226312	1.819206979	1.953487069	1.960980455	1.875072461	0.115881432	0.716796692	0.806571636
CSTB	3.678606262	3.509365633	3.371887855	3.651939714	3.426212004	3.291339108	-0.063456308	0.822444779	0.882915696
CSTF1	1.594615645	1.249695248	1.05248005	0.559145247	0.70146824	0.542281946	-0.69796517	0.003113575	0.014747059
CSTF2	3.465209405	3.122410871	3.292683817	3.05149602	3.046801173	2.898487677	-0.294506408	0.109029139	0.207080666
CSTF3	3.314467455	3.375823997	3.078301125	2.866516917	2.950439934	2.660630852	-0.430334958	0.012514215	0.041035159
CTAGE15	0.169610628	-0.458208505	-0.07515211	0.083097749	0.145312416	0.187009987	0.259723379	0.16025207	0.275831546
CTAGE4	1.406950821	1.293515851	1.073594885	1.427808822	1.518079331	1.553656101	0.241827566	0.182482362	0.304290104
CTAGE5	1.735835636	1.419677584	1.179866921	1.400888993	1.682108998	1.630800899	0.126139583	0.543765711	0.670758998
CTBP1	2.587792479	2.207900641	1.978516392	1.546415506	1.79654557	1.510503409	-0.640248343	0.010128649	0.035061188
CTBP2	4.487597386	4.21294276	4.471646699	5.092780038	4.82301176	5.174306335	0.639303763	0.002262365	0.011811217
CTD-3080P12.3	1.649640666	2.093933517	2.205007473	2.043593016	1.328178179	1.489050035	-0.362586809	0.228557485	0.359419651
CTDNEP1	5.742379066	5.451618675	5.276902431	5.133645994	5.5502568	5.311561792	-0.158478529	0.451374256	0.588810982
CTDP1	3.269413302	3.573779478	3.73354921	3.897059321	3.944340193	4.067755965	0.444137829	0.027528503	0.073812651
CTDSP1	4.988185091	4.713761108	4.757874037	4.935044875	4.512068326	4.843869507	-0.056279176	0.798289226	0.864997642
CTDSP2	2.684692821	2.087739428	2.276341254	2.855362468	2.24780343	2.56227099	0.205554461	0.431177883	0.569984815
CTGF	0.614807444	0.45914796	0.746420902	1.506499079	1.781305381	1.664609247	1.044012467	1.89E-05	0.000678963
CTNNA1	4.54208427	4.173674786	4.168135625	4.613134042	4.223374326	4.057016912	0.003210199	0.988241411	0.993366769
CTNNAL1	3.471277911	3.233766772	3.518520266	3.507917111	3.719777756	3.620039194	0.208056371	0.255110482	0.38948586
CTNNB1	4.401742972	4.329406039	4.783749046	4.635912921	4.049620491	4.38772891	-0.147211912	0.444372513	0.582173979
CTNNBIP1	0.015315245	-0.243145951	-0.044360161	1.338631608	0.356078814	1.052405916	1.006435735	0.00075955	0.006332832
CTNNBL1	1.751888562	1.734895517	2.072897104	1.81740328	2.015606749	1.618073878	-0.036199092	0.897225814	0.934168067
CTNND1	3.925367126	3.645418806	3.631123021	3.400876372	3.255226193	3.572013277	-0.324597704	0.069315127	0.148046674
CTNS	2.379418711	2.489074322	2.191794121	1.971778348	2.019286027	2.131728357	-0.312498141	0.260418386	0.39552171
CTPS1	2.300779675	2.131333381	2.126030608	2.005266232	1.868602565	1.970200261	-0.238024869	0.177799701	0.298367271
CTPS2	0.601450759	0.995128414	1.677335942	2.135299859	1.369335576	1.840935925	0.690552082	0.16410767	0.2810323
CTR9	0.913397304	0.550557744	0.698117267	0.287403976	0.246806602	0.15503771	-0.490941342	0.027761276	0.074291265
CTRB2	4.634353556	4.928051472	5.265193574	5.593478579	5.490849927	5.445621879	0.567450594	0.018866189	0.055387185
CTRC	0.497445144	0.845481048	0.982812645	0.92156526	0.82627089	0.960560325	0.127552546	0.592694973	0.710721233
CTSA	5.608960683	5.492301883	5.353233937	5.657323146	4.910762289	4.89585435	-0.330185573	0.14578045	0.257728256
CTSB	2.171380491	2.411371304	2.371954041	1.78464978	1.802606169	1.921045037	-0.48213495	0.044635505	0.106709572
CTSC	6.08602249	6.043134309	6.34909711	5.758658175	5.872279959	5.792106583	-0.351736397	0.052302722	0.120374308
CTSD	3.989200964	4.106447323	4.30845807	4.640766269	4.289368264	4.530876087	0.352301421	0.099777675	0.194121955
CTSE	0.735726043	0.899573075	0.643469591	0.139617994	0.793143663	0.706537884	-0.213156389	0.33669864	0.475897833
CTSL	3.777107481	3.590552019	3.815756485	3.729000255	3.304788377	3.492770162	-0.218952397	0.302078736	0.439940577
CTSZ	2.465533947	2.300514168	2.320726525	1.904810699	1.65837742	1.704512512	-0.606358003	0.007102285	0.02693457
CTTN	3.065275461	2.982363058	2.608145244	2.187356494	2.158865626	2.232121453	-0.692480063	0.001040563	0.00744021
CTU1	3.609669233	3.599563953	3.558439396	3.282837077	3.532227877	3.464126826	-0.162826934	0.436751897	0.575010718
CTU2	2.195430944	2.028590983	1.939947047	1.95570237	2.185573732	2.012066655	-0.003542073	0.982426806	0.990340121
CTXN1	3.141008422	3.19770222	3.209468615	2.530129997	2.210423118	2.281781088	-0.841948351	0.000144485	0.002509409
CUEDC1	2.050571804	1.442050949	1.882561627	2.123697327	1.695929601	1.77936214	0.074601563	0.729810902	0.815988797
CUEDC2	3.745959319	3.55091066	3.742255951	4.201214665	3.89552878	3.886833454	0.31481699	0.086273967	0.174478169
CUL1	6.14533421	5.784930929	5.775572229	5.530181173	5.570016025	5.431697702	-0.391314156	0.03129476	0.081398505
CUL2	1.618934738	1.08983019	1.115498907	0.450948048	0.407814158	0.333135694	-0.877455312	0.000369986	0.004457128
CUL3	3.475589908	3.289368378	3.08611339	2.910985091	3.351565506	2.817174983	-0.257115366	0.21317169	0.341402061
CUL4A	2.58421174	2.402339102	2.289338811	2.236198588	1.998995438	1.923597499	-0.372366042	0.049268039	0.114957077
CUL4B	5.1085717	4.714909603	4.634726233	4.543181909	4.50165885	4.36492706	-0.349479905	0.03883111	0.095824242
CUL5	0.935607293	0.664922568	0.656544747	0.369356445	0.231396725	0.068480766	-0.529280224	0.058047443	0.129772121
CUL7	0.715288013	0.584271616	0.483967833	1.332471994	0.72786602	1.059205018	0.445338523	0.044727381	0.106849186
CUL9	-0.018710821	0.163567744	0.225330509	0.172154877	0.456230864	0.439075532	0.232424614	0.155551345	0.269989698
CUTA	6.283101454	6.134864214	6.04606464	5.709209378	5.879184268	5.715053627	-0.386861012	0.076320438	0.158917467
CUTC	3.482779623	3.344426784	3.183803968	2.580378899	2.848414513	2.522241894	-0.686658356	0.001160767	0.007882471
CUX1	1.412069614	0.998665367	0.832518502	0.998047744	0.843492368	0.892360332	-0.169784347	0.521435607	0.651563943
CWC15	3.140355782	3.347737589	3.962509003	3.85793847	3.767044433	3.905595439	0.359991989	0.143711099	0.254996093
CWC22	3.483862276	3.186131765	3.370375325	2.832199317	3.071937959	3.094395782	-0.347278769	0.220549481	0.349587767
CWC25	1.453452054	0.954002607	1.475450913	2.306340821	2.267525232	1.178016569	0.62299235	0.031664494	0.082107989
CWF19L1	1.137273253	0.676032154	0.613850323	0.781941713	0.185893057	0.560504888	-0.299605358	0.168114415	0.286348873
CXADR	2.431093305	2.224560768	2.041159851	1.328567223	1.037510582	1.014931591	-1.105268176	3.62E-05	0.001042591
CXCL1	1.624310095	1.567443633	1.953134789	0.888114979	1.378443115	1.51638306	-0.453982454	0.0300522	0.078927118
CXCL2	2.606368903	2.716992509	3.242620426	2.889154035	2.85746435	3.222652019	0.134429522	0.494424342	0.628133158
CXCR5	0.801998262	1.440387762	1.023283516	1.332100182	1.335230851	1.756452396	0.386037963	0.309131307	0.447208188
CXorf38	1.856878974	1.959360749	2.184308164	2.607625264	2.771293635	3.020346997	0.79957267	0.000597813	0.005686467
CXorf40B	4.382553387	4.256084029	4.34293938	4.870974978	5.02035808	4.708508649	0.539421637	0.006536251	0.025390285
CXorf56	1.901818576	1.654394124	1.645903156	1.356522173	1.379413897	1.406875861	-0.353101308	0.107053327	0.204375179
CXXC1	1.529564609	1.133207388	1.264489192	1.119772752	1.117447977	1.078274315	-0.203922048	0.370572733	0.51091822
CXXC5	2.990720258	3.142179389	3.584500667	2.739235363	2.411290936	2.680152169	-0.628907283	0.008383598	0.030444235
CYB561	1.7307873	1.50362977	2.148305153	3.065605289	1.930707367	2.891509532	0.835033322	0.01070677	0.036564628
CYB5A	4.473299676	3.990728953	4.087034643	2.836697306	3.250793647	3.207828091	-1.085248076	0.000278382	0.003822477
CYB5D1	3.104239318	3.230503049	3.258042163	3.631545689	2.974008173	3.394404814	0.135724716	0.443127639	0.581080735
CYB5D2	1.172269998	0.850160248	1.65874497	2.017945264	1.53032693	1.750681363	0.539259447	0.026644954	0.072078946
CYB5R3	5.574419259	5.064166945	4.998452104	5.108416993	4.88482837	4.972364802	-0.223809381	0.3135818	0.451855715
CYB5R4	1.034426444	1.071579309	1.442804168	1.907793294	1.250692508	1.713436664	0.441037515	0.104098368	0.200180733
CYBA	4.393077515	4.155815649	4.312018748	3.882130477	3.920054595	3.622786365	-0.478646825	0.022501724	0.063286278
CYBRD1	3.623380585	3.46195464	3.273953035	2.958200127	2.832111173	2.864080562	-0.568298799	0.003513329	0.016070474
CYC1	5.234407649	4.878467373	4.989754335	4.875410459	4.652498655	4.548696429	-0.342007938	0.090803376	0.181184835
CYCS	3.789699927	3.757573689	3.494240478	3.170361509	3.372497778	3.264250615	-0.411468064	0.016698009	0.050637371
CYFIP1	2.253614292	2.437829544	2.234060903	2.084353688	2.258793807	2.205349292	-0.125669317	0.548525931	0.674593871
CYFIP2	2.211221968	1.855701497	1.766164273	1.75959173	1.607068399	1.47814451	-0.3294277	0.132308488	0.239696268
CYGB	0.500785048	0.942206747	0.505093467	0.532408224	0.616860449	0.702110103	-0.032235495	0.861961949	0.910449096
CYHR1	0.804557718	0.463017519	0.882760384	1.099123027	1.074719579	1.035779753	0.353095579	0.102474849	0.19794643
CYP1B1	2.114818599	1.795655168	1.920554032	0.996117496	0.648779235	0.549213249	-1.212305939	0.000117355	0.002197572
CYP24A1	5.288656898	5.144768258	5.142153569	3.868195823	3.976855571	4.093899799	-1.212209177	2.99E-05	0.000919964
CYP26B1	0.327598147	-0.050836572	-0.09722582	0.080915851	0.02107702	0.07227448	-0.001756134	0.992759982	0.99598884
CYP2B6	2.4145523	3.601683352	3.789744021	5.128522442	3.570111377	4.658804187	1.183819445	0.015546176	0.048130732
CYP2D6	-0.687641473	-0.581717117	-0.31089274	0.533646145	0.588701017	0.752343562	1.151647351	0.00076912	0.006365677
CYP2R1	0.367988892	0.170554767	0.024592815	0.314179701	0.370584429	0.504973278	0.208866978	0.288957878	0.426417795
CYP2S1	6.043810292	5.491043465	5.64613736	5.14858241	5.226366397	5.156148092	-0.549964739	0.020664552	0.059341819
CYP2W1	8.912936482	9.397079289	9.374429833	9.054995542	9.027241022	9.088720809	-0.171162744	0.305389991	0.443230364
CYP4F11	1.79674367	1.413329136	1.72075722	1.15534376	1.274857451	1.127056636	-0.457857393	0.024070423	0.066772177
CYP4F2	0.25931947	-0.122822685	0.665148872	0.406941928	0.081069415	0.129646768	-0.061329182	0.856276783	0.90618311
CYP51A1	2.168486059	2.229319428	2.073743476	2.634172291	2.645128456	2.549402338	0.452384707	0.015592829	0.048207024
CYR61	3.214715036	3.077123176	2.973152624	3.562369248	3.508170225	3.349498482	0.385015706	0.121986134	0.225567234
CYSRT1	2.035524695	2.119547087	2.010822853	1.754766156	1.732100152	1.608425068	-0.356867753	0.026121992	0.071112212
CYSTM1	2.522119612	2.332720928	2.403955206	2.692751557	2.565044012	2.600484638	0.199828153	0.344478338	0.483635461
CYTB	8.631594254	8.867647622	8.839054826	8.766028922	8.633616349	8.438568761	-0.166694223	0.305115271	0.442949062
CYTH1	2.573666903	2.399050737	2.191698108	1.991949187	2.187534196	2.002700982	-0.327410461	0.095870572	0.188462561
CYTH2	3.89890232	3.736187229	3.611491915	3.470618245	3.153519225	3.391497737	-0.410315419	0.017545796	0.05253185
CYTH3	1.450597951	1.247861306	1.331715337	2.128425731	1.424606545	1.946884417	0.489914033	0.033113233	0.084969294
D2HGDH	3.607640029	3.565795495	3.987110009	3.833454229	3.684823611	3.622181652	-0.006695347	0.970136723	0.983291575
DAB2IP	1.042688619	0.659327876	1.082247923	0.816956272	1.09107937	0.670895303	-0.068444491	0.748991381	0.829648061
DAD1	4.88120181	4.433077051	4.351035448	4.378488422	4.578028996	4.601842165	-0.035651575	0.891774852	0.930745379
DAG1	0.951816811	1.062409826	1.080826732	0.95324465	0.743468826	0.997825988	-0.133504635	0.597059604	0.713922384
DAK	1.009838968	0.960995755	1.400306309	1.4559613	1.4912859	1.719330819	0.431812329	0.119038175	0.221380102
DALRD3	-0.108405561	-0.178803644	0.105240377	1.129018897	1.117575185	0.853548088	1.094036999	2.28E-06	0.000165419
DAP	3.371488725	2.937887616	2.839788561	3.246647057	3.157352197	3.010127977	0.088320776	0.685382763	0.783555249
DAP3	3.167883087	2.912694032	3.371371316	3.235030972	3.011041818	3.146756415	-0.01970641	0.915986875	0.947750203
DAPK1	2.800455906	2.734414281	2.725446596	2.085840683	2.074005549	2.030598828	-0.689957241	0.000994764	0.00724761
DAPK3	2.936751705	2.862498084	2.66433922	2.73237576	2.690802543	2.806228096	-0.07806087	0.720653857	0.809262171
DARS	2.212239321	2.005381777	2.10953382	3.103755495	2.287916844	2.376544423	0.480353948	0.064943258	0.141103403
DARS2	2.891558352	2.743818611	2.59466247	1.426519521	1.433125238	1.55418738	-1.272069098	8.24E-06	0.000399404
DAXX	1.754117322	1.512557467	1.58636892	1.52839714	2.479241705	0.9502718	0.034955646	0.920735017	0.950839123
DAZAP1	0.636853261	0.451941434	0.467829417	0.28467901	0.711406666	0.463629924	-0.032302838	0.915064857	0.947109425
DAZAP2	3.825707646	3.589846704	3.434576605	3.661786802	3.522883515	3.505430622	-0.053343339	0.767384213	0.842937188
DBI	5.007744229	4.735295969	4.560907824	4.145714257	4.062722017	3.925570297	-0.723313817	0.00211239	0.011283767
DBN1	0.69277523	0.778958589	0.549443726	0.234350666	0.21690298	0.232697388	-0.44574217	0.049688792	0.115660349
DBNDD1	5.335308212	5.010881492	4.853446282	4.471738733	4.719589323	4.575487587	-0.477606781	0.037471191	0.093267024
DBNDD2	0.369890647	0.377162593	0.439818963	0.228540274	0.533633479	0.786566013	0.120622521	0.506147503	0.638600805
DBNL	0.730850124	0.326691438	0.321399432	1.302363706	0.493157163	0.689537259	0.368705711	0.185789681	0.308115992
DBX1	3.057899858	3.163053474	3.038227932	2.929584205	2.946522666	2.796282596	-0.195597266	0.238172335	0.370311821
DCAF10	0.537851935	0.161564409	0.441138666	2.171477702	1.163396828	1.792473168	1.328930896	9.87E-05	0.001959381
DCAF12	2.69498046	2.469051884	2.442176665	1.940597939	2.042435616	1.923337026	-0.566612809	0.020279047	0.058545846
DCAF13	4.505796711	4.324663618	4.158824294	3.764352332	3.731257141	3.380715935	-0.704319738	0.00044288	0.004913632
DCAF4	2.074616043	1.826917363	1.856356699	1.936373949	2.146566747	2.109253695	0.144768095	0.353289863	0.492907512
DCAF6	4.86745092	4.710281166	4.84383021	4.064466938	4.148336706	3.996512372	-0.737415427	0.000157804	0.002642258
DCAF7	1.29737631	1.35110417	1.096867536	0.588115904	0.399532569	0.690593107	-0.689035479	0.006197839	0.024413467
DCAF8	1.785066928	1.502569463	2.128355733	0.870644223	1.132857128	1.009606669	-0.800961368	0.001329312	0.008487833
DCAKD	6.522387475	6.552647812	6.644562485	5.921826271	5.956768968	5.830765701	-0.670078944	0.000241748	0.003513283
DCBLD1	2.341289448	2.223850164	2.147378573	1.297976021	1.766791375	1.549926065	-0.699274908	0.000675525	0.006020608
DCBLD2	4.907557705	4.701115917	4.636645198	4.317669271	4.064997458	3.997812351	-0.621613247	0.000846501	0.006695274
DCDC1	1.383821072	1.545980833	1.409201211	1.539982923	1.952786581	1.81699634	0.323587576	0.046333962	0.109763127
DCLK2	3.920945316	3.479855363	3.493886253	2.318329157	2.425924462	2.340573736	-1.269953192	8.78E-07	9.20E-05
DCLRE1C	1.003339052	0.884681521	0.884258461	0.250551037	0.446573462	0.346972516	-0.576060673	0.00283944	0.01382231
DCP1A	1.02737608	1.216123283	1.163359077	1.686883864	1.24811446	1.383585666	0.303908517	0.067726796	0.145519922
DCP1B	0.441423808	0.116361393	0.29531295	0.523968663	0.680337711	0.620002723	0.323736982	0.076776113	0.159684106
DCTD	1.349452276	1.436807977	1.507744558	1.420334824	1.103885983	1.006122942	-0.254553687	0.279512082	0.415869165
DCTN1	3.020833254	2.701323908	2.811235955	3.572120386	3.291727088	3.760501008	0.696985122	0.018082702	0.053604394
DCTN2	1.251104196	1.014104222	1.56374911	2.138473603	1.099789694	1.843607674	0.417637815	0.140035711	0.25032012
DCTN3	3.401765717	3.254692821	3.505151235	3.385659853	3.262871694	3.111498724	-0.133859834	0.456769449	0.59333815
DCTN4	2.371414544	2.15349016	2.034880682	2.675100772	1.776116783	1.773312307	-0.111751841	0.627796534	0.738181676
DCTN5	1.677129935	1.225811264	1.245128818	0.522115951	0.785183259	0.571679838	-0.756363656	0.001254227	0.008237463
DCTN6	3.169642063	3.122480133	3.283565219	2.898798447	2.724527119	2.804884713	-0.382492379	0.010606805	0.036296819
DCTPP1	2.837287007	2.585194204	2.287516776	1.765404631	1.809537766	1.755687057	-0.793122844	0.003577189	0.016301292
DCUN1D4	1.755706336	1.712614108	1.452650553	0.83376836	0.765623076	0.71774927	-0.86794343	0.000486839	0.005180888
DCUN1D5	1.117772997	0.808060122	0.841232963	0.193507932	0.562940456	0.173572338	-0.612348452	0.004480075	0.019167438
DCXR	3.345589084	2.962466389	3.079361066	2.629830272	2.389817474	2.234157987	-0.711203602	0.003019959	0.014397067
DDA1	6.21297684	5.982564073	6.279760422	6.351598503	6.462742552	6.442557318	0.260532346	0.149258138	0.262105708
DDAH1	2.183262205	1.809406063	1.762730916	1.411446447	1.674162726	1.577838058	-0.363983984	0.039845666	0.097733222
DDAH2	2.481940052	2.210247855	2.247942224	1.638652438	1.814729739	1.711188233	-0.59185324	0.040603061	0.099168913
DDB1	3.695669525	3.52931209	3.397242347	3.221318522	2.629784881	2.577617566	-0.731167664	0.003504915	0.016045391
DDB2	5.354137606	4.964500877	5.004190213	5.046330581	4.943057517	4.889517307	-0.14797443	0.488229027	0.622356319
DDHD2	3.150471415	2.870136214	2.702967914	2.542674682	2.71690846	2.476997855	-0.328998182	0.052333739	0.120420385
DDIT3	0.240825678	-0.078929808	0.176557614	1.208835143	1.235859216	1.204916048	1.103718975	0.000364255	0.004417247
DDIT4	3.773292609	3.550479719	3.418288532	3.235986848	3.105318419	3.24679616	-0.384653145	0.167087641	0.284954557
DDOST	1.478521219	1.890345307	2.245596371	2.79084897	2.819562623	2.493945501	0.829964733	0.006267602	0.024586557
DDR1	2.997312906	2.737810033	2.891876122	2.702344513	2.484631392	2.37625591	-0.354589082	0.091814077	0.182708618
DDRGK1	1.072622821	1.292143208	1.152590504	1.477638308	1.647906753	1.717147637	0.441778722	0.056372052	0.127160811
DDT	4.818694092	4.460469777	4.53449812	4.539575281	4.501090437	4.428642799	-0.114784491	0.554700075	0.67921762
DDX1	3.918979379	3.75616973	3.505689849	3.594890345	3.237480843	3.466467483	-0.294000096	0.134475968	0.242839559
DDX10	1.931761083	1.759660959	1.798147314	2.852538396	2.777811171	2.796071136	0.978950448	7.07E-06	0.000355479
DDX11	5.5982837	5.446005394	5.43825226	4.560565319	4.892213327	4.666591937	-0.78772359	0.000856502	0.006730628
DDX17	4.912307816	4.63543689	4.69186738	4.92424323	4.589410959	4.464084922	-0.087290991	0.645974994	0.752406442
DDX18	3.599863584	3.492909911	3.308262323	3.325813231	3.544811653	3.416236071	-0.038058287	0.890901528	0.930188518
DDX19A	0.874784757	0.97555416	1.091329373	0.337965509	0.371750286	0.354898171	-0.625684775	0.008210122	0.030043421
DDX19B	2.022624378	1.589870994	1.5077395	1.693783265	1.340922707	1.634009432	-0.150506489	0.539489589	0.667150149
DDX20	0.720533717	0.566852429	0.387350292	0.080144908	0.223300961	0.064228005	-0.435687521	0.016140364	0.049390822
DDX21	4.488626306	4.645026477	4.414832248	4.145532352	4.354932133	4.324262751	-0.241252598	0.131123975	0.238220338
DDX24	5.35459917	5.197383854	5.175101619	4.89612716	4.737455185	4.561728278	-0.51059134	0.023183195	0.064877991
DDX26B	0.671921875	0.711130856	1.007907493	1.161149509	0.960338212	1.173359088	0.301295529	0.181324877	0.303062737
DDX31	0.703308089	0.346878832	0.851995663	0.897341611	0.639523583	0.756321216	0.130334609	0.420972144	0.560502823
DDX39A	3.230997401	3.196776494	3.053562711	3.425065479	2.573081316	2.187098226	-0.432030528	0.173018062	0.29249468
DDX39B	5.834131338	5.555528285	5.528526593	5.255037426	5.389032133	5.365680884	-0.302811924	0.075372096	0.157485103
DDX3X	2.190423077	2.397318574	2.243608586	2.142330946	1.923276696	2.419935102	-0.115269165	0.517735208	0.64849062
DDX3Y	2.360479253	2.161079806	2.221530074	1.836927134	1.768010263	1.664721781	-0.491143318	0.059470296	0.132122029
DDX41	2.114610357	2.368317003	2.452500939	2.376164476	2.411413327	2.368370363	0.073506622	0.655969754	0.760488782
DDX42	2.523848735	2.381249386	2.146834107	2.143478432	1.799078554	2.003880823	-0.368498139	0.055748987	0.126119054
DDX43	-0.071617165	0.272622867	0.36904315	0.544497842	0.298725014	0.015733299	0.096302434	0.737472767	0.82178646
DDX47	5.206145722	5.257244119	5.069926463	4.987280077	5.091511752	4.950061807	-0.168154223	0.266504392	0.402289921
DDX49	2.164817509	1.828411592	1.999433342	1.35340384	1.512018149	1.342700054	-0.5948468	0.004657693	0.019696642
DDX5	4.944114036	4.674834354	4.559816303	4.2981311	4.293726729	4.089934562	-0.498990768	0.006830372	0.026216609
DDX51	0.537774134	0.843069715	0.754252868	1.064179138	1.138678524	1.057658681	0.375139875	0.045653676	0.108503653
DDX52	4.501513219	4.449688138	4.26794016	4.111612301	4.34608526	4.247081204	-0.17145425	0.269114981	0.404660982
DDX54	1.742491283	1.59662449	1.951498324	1.655098172	1.68380817	1.703070275	-0.08287916	0.742043795	0.824907424
DDX55	1.826527594	1.565912132	1.698173182	1.922851854	1.441696819	1.574908852	-0.050385128	0.871655158	0.917265021
DDX56	4.88944453	4.832700038	4.690674402	4.082553828	4.47077402	4.269572521	-0.529972867	0.016640159	0.050503048
DDX58	2.354701518	2.33411531	2.45720033	2.35391055	2.398589895	2.366415779	-0.009033645	0.945282064	0.965995709
DDX6	2.376184774	2.079547997	1.790714845	0.739414074	1.198939561	1.019757738	-1.096112081	3.53E-05	0.001032086
DEAF1	1.565415649	1.311197379	1.554094495	1.611092075	1.708901809	1.647043562	0.178776641	0.304508277	0.442273079
DEDD	1.936021507	1.481531997	1.44997362	0.89325374	1.526436798	1.198664151	-0.416390812	0.116147543	0.217135923
DEDD2	5.417666036	5.159460207	5.28240314	5.172219274	5.377271298	5.416620663	0.035527284	0.848475323	0.901367811
DEF6	0.850923962	1.050787073	0.907412983	0.971930286	1.242813096	1.172548231	0.192722532	0.184260914	0.306346183
DEF8	3.27081078	3.413246544	3.549675418	3.143981731	3.346463605	3.16707727	-0.192070045	0.32824589	0.467146224
DEFB121	-0.146068519	0.182137737	0.078567514	0.545227376	0.671065534	0.831468375	0.644374851	0.001923401	0.010658603
DEGS1	2.851047018	2.086710716	2.413878004	1.769256351	1.947098337	1.774405168	-0.62029196	0.035813417	0.09013441
DEK	2.428775902	2.335335451	1.974922311	1.368614473	1.15136525	1.191207047	-1.009282298	0.001254236	0.008237463
DENND1A	2.152629841	1.860998324	2.010873147	2.102834071	2.028062935	2.108511903	0.071635866	0.69774003	0.792347008
DENND3	2.748189543	2.77822226	3.19889674	2.808991867	2.881462795	2.828605608	-0.068749424	0.677079595	0.776775173
DENND4B	1.439794282	1.376167471	1.22294091	1.103842944	1.215936322	1.015762141	-0.234453753	0.187487789	0.31034465
DENND5A	1.798993614	1.271003754	1.42616439	1.354700544	1.758063528	1.679816101	0.098806138	0.673408439	0.773783747
DENND5B	2.37574196	2.010027385	1.916529439	1.798082683	1.21158075	1.017517573	-0.758372593	0.005408213	0.022028135
DENND6B	2.094827834	1.967299404	2.36503665	1.845137134	2.219100011	2.065073018	-0.099284575	0.561165868	0.684445189
DEPDC5	0.961793888	0.907418032	0.782446531	0.837279435	0.934797467	0.844809947	-0.011590534	0.939820911	0.9629482
DERA	3.133388055	2.828674038	2.541258376	1.743163454	2.046487216	1.823409429	-0.963420124	0.000412961	0.004740309
DERL1	2.974992485	3.107581262	3.149349672	3.350325084	2.99551004	3.092594009	0.068835238	0.717502237	0.806849554
DERL2	0.548205765	0.107166072	0.266177846	2.088309001	0.819944584	1.60405945	1.196921117	0.004259865	0.018481636
DERL3	3.727590887	4.195678224	4.45109023	4.822559506	4.417487016	4.495311873	0.453666351	0.057967861	0.129691912
DESI1	4.215727565	4.071358285	4.20533659	3.60870845	4.236001576	4.133031722	-0.171560231	0.394873008	0.535056694
DESI2	1.882882678	1.619793097	1.523485124	1.505431572	1.187365278	1.096962029	-0.412134007	0.06068573	0.134141923
DEXI	1.348640602	1.134301913	1.461293129	0.887556098	1.287965479	0.991197943	-0.259172041	0.307092594	0.445082052
DFFA	2.68908593	2.688702776	2.554096441	2.542154598	2.44410332	2.480073123	-0.155184702	0.407978838	0.548202008
DFNA5	-0.306936678	-0.580491707	-0.394176176	0.410215454	0.120420448	0.108308512	0.640182992	0.001492606	0.009128613
DFNB31	-0.540365792	-0.359129168	-0.351651853	0.494205963	0.430473875	0.387584875	0.854470509	1.08E-05	0.000476372
DGAT1	1.853839542	1.372257742	2.234839544	2.216338329	1.925814748	2.103569394	0.261595214	0.230009406	0.360873701
DGCR5	2.796404875	2.744130162	2.886498092	2.410083281	2.627209328	2.613690223	-0.258683433	0.084781485	0.172227516
DGCR6L	2.138434673	2.021365064	2.534245802	2.126322422	2.236215967	2.004480668	-0.109008827	0.593197104	0.711050866
DGCR8	1.91763368	1.846499975	1.709701773	0.835013006	1.02102263	0.876681372	-0.91370614	0.000131225	0.002368362
DGKA	3.689093278	3.507092985	3.682500946	4.500704697	4.407651917	4.51111713	0.846928845	6.09E-05	0.001451333
DGKD	1.623815934	1.689271415	1.410094466	1.773886168	1.638108195	1.743947495	0.144253347	0.373434593	0.513924282
DGKG	1.505109034	1.446782585	1.307798375	1.2755358	1.337164253	1.45745727	-0.063177557	0.640897232	0.748395425
DGKZ	1.045306639	0.906179542	0.909959643	1.069295888	1.144388747	1.041674144	0.131304319	0.561249172	0.684445189
DGUOK	4.332068374	3.785808125	3.907034848	3.816164094	3.991732472	3.744090158	-0.157641541	0.554649392	0.67921762
DHCR24	3.02269456	2.75312244	2.758801627	2.119305509	2.236924097	2.160800295	-0.672529575	0.008874525	0.031691011
DHCR7	2.812083121	2.590927401	2.32694094	2.746102486	2.644469577	2.730580035	0.130400212	0.657265944	0.761306402
DHDDS	3.240414234	3.056940609	2.906223969	3.627159835	3.374344135	3.30414851	0.36735789	0.174544698	0.294529889
DHFR	4.187470185	4.105660857	4.108721259	2.842821334	3.213607213	3.107367168	-1.079352195	1.14E-05	0.000494573
DHFRL1	2.018310191	1.895677821	1.952769148	0.944414769	1.588834646	1.502351387	-0.610385452	0.011408219	0.038244512
DHPS	2.229209134	1.820262415	1.849067382	2.128452371	1.835904571	1.82624846	-0.035977843	0.858935602	0.908243946
DHRS1	0.91807082	0.832235041	0.724457542	0.59502519	0.511594923	0.41316724	-0.31832535	0.040264567	0.098506958
DHRS11	1.15817971	1.051322255	1.052438967	0.664937609	0.842056651	0.509699032	-0.415082546	0.0375864	0.093511274
DHRS2	1.830163768	1.88548304	1.675486061	1.594368704	2.159402178	2.140003288	0.1675471	0.353464892	0.493103676
DHRS3	0.653103084	0.494538409	0.301447519	2.265338593	1.683383413	2.092215508	1.530616168	2.57E-05	0.000831947
DHRS4	3.395250736	3.365569584	3.31897601	2.946375761	3.17848265	3.052995083	-0.300647612	0.119546662	0.222144192
DHRS4L2	3.788127752	3.705656919	3.585708719	3.271068317	3.283889963	3.202825693	-0.440569806	0.035601941	0.089777561
DHRS7	2.013327513	1.636851759	1.687653045	2.339553203	1.697076232	1.691487119	0.130094745	0.563211449	0.685919698
DHRS7B	1.30011658	1.310277394	1.437892602	1.000507101	0.959579357	0.994092501	-0.364702539	0.04198671	0.101799063
DHRSX	1.745439258	1.207943039	1.477232285	0.987506132	1.19681775	0.980620308	-0.42189013	0.091554977	0.182382362
DHTKD1	1.393831166	1.238995764	1.155261267	0.383603322	0.611507586	0.668070314	-0.708302325	0.000543226	0.00543003
DHX15	3.347600257	2.997046189	2.792899772	2.153320352	1.900912472	1.614024084	-1.15642977	8.26E-05	0.001764052
DHX16	4.84326481	4.89012291	4.851784401	4.268436767	4.597375728	4.343338596	-0.458673677	0.021506907	0.061203581
DHX29	3.0298512	2.736749917	2.808439696	1.508245302	1.921484769	1.610814081	-1.178165554	7.54E-06	0.000374436
DHX30	5.455082198	5.168403628	4.91460562	5.116508358	4.849840232	5.038858231	-0.177628209	0.385179319	0.525497556
DHX33	0.938977114	0.456262986	0.554078337	0.151920757	0.196455363	0.21174883	-0.463064496	0.032845529	0.0844704
DHX34	1.638150768	1.724624503	1.730417796	1.238054517	1.362562743	1.454011575	-0.346188077	0.074375759	0.155995356
DHX36	0.898669179	0.849101859	0.663693431	0.146132281	0.188342977	0.245652942	-0.610445423	0.040636099	0.099194294
DHX37	1.420968464	1.227302988	1.089083419	1.223680727	0.819423876	0.803667304	-0.296860988	0.177665268	0.298210226
DHX38	1.663461196	1.617738472	1.622335373	1.419894898	1.843370697	1.430189525	-0.07002664	0.734686354	0.819515424
DHX57	4.547549898	4.523042462	4.475464282	3.9637812	4.010189345	4.067740609	-0.501448496	0.002258601	0.011794379
DHX8	2.73903911	2.446713587	2.309858553	1.806400552	1.760756309	1.827886154	-0.700189412	0.002223774	0.011683124
DHX9	4.400899005	4.10479093	3.896961985	3.257905813	3.256333313	3.215809886	-0.890867636	6.11E-05	0.001451473
DIABLO	5.325784382	5.73966027	5.87016052	6.03732393	5.60593351	5.619052623	0.10890163	0.562310201	0.685165
DIAPH1	1.024969934	0.639315877	0.599155775	0.282115179	0.317571646	0.078130811	-0.528541316	0.02340324	0.065313093
DIAPH3	2.487611449	2.139358104	1.835525602	0.72501112	1.160358999	0.925892589	-1.217077482	1.64E-05	0.000620792
DICER1	1.425891255	1.327120836	1.220313291	0.871130077	0.164696936	0.477047887	-0.82015016	0.012066929	0.039945255
DIDO1	2.173520518	1.792688544	1.93310705	1.265089444	1.391641052	1.766163892	-0.492140575	0.01307826	0.042327024
DIEXF	1.806673519	1.104360144	1.433120903	1.987915851	1.894380201	2.011140775	0.51642742	0.029380194	0.077590735
DIMT1	3.521778595	3.718547581	3.915826638	3.906682417	4.099619787	3.939978127	0.263375839	0.158392405	0.273425716
DIO3	0.810277853	1.577190046	1.472644463	0.668563311	0.941702494	0.945114286	-0.434910757	0.046978295	0.110965449
DIRAS1	1.535554315	1.746513663	1.616039901	1.497284367	1.620834681	1.594789174	-0.061733219	0.72779814	0.814442708
DIRC1	1.431700556	1.686253858	1.658540928	1.064667083	1.467746975	1.214427744	-0.343217847	0.055703861	0.126029985
DIRC2	6.557171019	6.288814744	6.147934084	6.238072303	6.294951271	6.109330988	-0.117188428	0.525499614	0.654923294
DIS3L	2.629525798	2.833364257	2.667346632	2.160464726	1.986136624	1.841908135	-0.713909067	0.00046395	0.005052695
DIS3L2	1.957852522	1.939727907	1.702963404	1.566624118	1.843202323	1.588229506	-0.200829295	0.326734176	0.465599921
DKC1	3.913035527	3.878520785	3.641528583	3.606920906	3.592989441	3.536620088	-0.23218482	0.1963764	0.321606186
DKFZP564C152	3.549182672	3.430807265	3.368523838	3.127577762	3.175436124	3.276271582	-0.256409435	0.083717293	0.170589173
DKK1	3.080568901	3.052072366	3.025455579	3.650328688	3.390857005	3.313848169	0.398979005	0.054000496	0.123258453
DKK3	1.713017477	1.46996916	1.542164486	1.137234618	1.384777331	1.115169042	-0.36265671	0.050162517	0.116439776
DKKL1	1.609692825	1.942931679	1.981771179	2.106733033	2.393781924	2.441913857	0.469344377	0.015272751	0.047477619
DLG1	2.876642807	2.60587567	2.592960825	2.918746633	2.257051218	2.385240414	-0.171480346	0.393136235	0.533296791
DLG5	1.41029601	1.453016586	1.081155203	1.184312482	1.282656837	1.271464973	-0.068677836	0.747752335	0.82876323
DLGAP4	2.339302097	1.649072798	1.584545337	2.141917027	2.045952653	2.062949981	0.225966476	0.386799159	0.526919722
DLGAP5	3.763134341	3.773206183	3.340121949	1.924665448	1.885856105	1.96596394	-1.699992327	1.24E-06	0.000112175
DLK1	0.478085635	0.994309081	1.069073488	1.175966643	1.100245367	1.232003757	0.322249188	0.095680056	0.188189394
DLK2	2.065415986	2.0018043	1.998126739	2.060533483	2.266761283	2.329341575	0.197096439	0.279363659	0.415733063
DLL3	0.606327332	0.272647078	0.312364992	0.636990101	0.417678444	0.772224061	0.211851068	0.484810481	0.619476916
DLST	1.792629094	1.762197831	1.684665143	1.074045804	0.990094372	1.003683022	-0.723889623	0.002506756	0.012667388
DMAP1	2.015942081	1.980133819	2.087410468	2.126193059	1.970369881	2.035226568	0.016101046	0.919275997	0.949986487
DMD	2.66404599	2.0790723	2.236716024	2.33954973	1.430579668	1.275700026	-0.644668297	0.033514124	0.085701812
DMKN	2.770748157	2.340556403	2.831182923	3.904777941	3.205525185	3.971410638	1.04640876	0.000312801	0.00408955
DMPK	2.488168189	2.597904336	2.518116248	2.368771213	2.443718744	2.438191277	-0.117835846	0.549054105	0.675021554
DMTF1	0.558252319	0.484182477	0.206394996	0.420155448	0.285006886	0.153102045	-0.130188471	0.663805126	0.765762237
DMTN	4.271692233	4.217985132	3.965052275	3.748454659	4.146745919	3.876374909	-0.227718051	0.185561186	0.307876934
DMWD	2.520531528	2.327143428	2.346881106	2.348035646	2.500969221	2.385230574	0.01322646	0.93889063	0.962355207
DNA2	2.28441522	2.521407237	2.727656372	1.185745292	1.601392431	1.495496272	-1.083614945	0.001129052	0.007734326
DNAAF2	3.312114456	3.714722436	4.301631513	5.110405539	4.106017026	4.458411287	0.782121816	0.024870589	0.068540427
DNAAF5	3.839515803	3.406532697	3.428408347	3.603167088	3.145446329	3.15409442	-0.25724967	0.236000265	0.36768503
DNAH17-AS1	0.115683771	0.171125319	0.326658427	0.125778053	0.405353805	0.364495539	0.094053293	0.51151592	0.643242431
DNAJA1	3.222360262	3.032300771	2.862539181	2.419655229	2.237907092	2.117072138	-0.780855252	0.000843635	0.006689928
DNAJA3	1.381209613	1.219653925	0.971985337	0.260836902	0.786750639	0.591219494	-0.644680614	0.019314222	0.056392584
DNAJB1	0.775042862	0.711901788	0.648449556	1.0303646	1.012776306	1.056886859	0.32154452	0.14562667	0.257500894
DNAJB11	2.342539217	2.004217231	2.063762873	3.409331464	3.038858013	2.950701051	0.996123736	0.000111244	0.0021145
DNAJB12	2.250749132	2.114996451	2.041994149	1.993113032	1.989529441	1.929418707	-0.165226184	0.325469629	0.464190567
DNAJB2	0.74371909	0.549696369	0.500848107	1.216927563	1.096934835	1.136698919	0.55209925	0.006196289	0.02441175
DNAJB4	2.081916872	1.718353146	1.770469983	0.545822854	0.639945771	0.760644103	-1.208109091	1.13E-05	0.000489273
DNAJB5	2.925532476	2.437651854	2.544868272	1.867739803	2.160983581	2.277093756	-0.534078487	0.015563994	0.048145062
DNAJB6	2.814483727	2.550776311	2.714079856	3.951033714	3.231373589	3.405824065	0.836297158	0.002046345	0.011065335
DNAJB9	1.02769872	0.479853677	0.457308062	1.016911358	1.257526908	1.146944174	0.485507327	0.02154246	0.061253414
DNAJC1	2.362931178	1.440634919	2.112619927	2.192799288	2.220079975	2.0800431	0.192245446	0.498758446	0.631916506
DNAJC10	2.861831881	2.788391205	2.726323173	3.121805303	3.373606233	3.339640301	0.486168527	0.005894008	0.023478478
DNAJC11	2.796486867	2.495889955	2.460736948	1.795692041	1.92013764	1.783614163	-0.751223309	0.002421615	0.012365538
DNAJC12	0.723995331	-0.012667004	0.390434334	0.117345046	0.057508153	0.157267305	-0.256547386	0.215165925	0.343790715
DNAJC13	4.438800789	4.049560927	4.103834406	3.316456652	3.492088811	3.455138058	-0.776170866	0.000911101	0.006944271
DNAJC14	1.735209299	1.661822371	1.742782271	2.181884675	2.082433294	1.892317345	0.338940457	0.077417823	0.160667843
DNAJC19	2.344365719	2.092411171	2.211478489	2.330590525	2.41610005	2.318699941	0.139045045	0.506131314	0.638600805
DNAJC2	3.055192405	2.832402401	2.7087331	3.945420663	2.415738356	3.295436196	0.353422436	0.34021954	0.479284257
DNAJC21	3.933427462	3.628336615	3.842638555	3.447053571	3.738075975	3.668877534	-0.183465184	0.242843326	0.375248185
DNAJC24	1.64393987	1.78316575	1.681921797	1.464753395	1.585036487	1.406502908	-0.217578209	0.142919545	0.254106264
DNAJC3	1.589024277	1.180463796	1.591595174	3.936695807	3.572346484	3.647328448	2.265095831	3.42E-09	3.57E-06
DNAJC30	-0.013537	0.321695349	0.398732563	0.315733937	0.604191183	0.201631327	0.138221845	0.604569113	0.720266993
DNAJC4	1.475870378	1.153804219	1.564851718	1.979790335	1.801113078	1.651936565	0.412771221	0.046255706	0.109601451
DNAJC5	3.257062482	3.173337775	3.576137657	3.496826529	3.19975126	3.56680181	0.085613895	0.635352602	0.744149812
DNAJC7	3.307655718	3.179924284	3.068533596	2.720046437	2.784720911	2.539911981	-0.503811423	0.007689991	0.028603683
DNAJC9	4.916220033	4.929372771	4.661037953	3.955866563	4.190914965	4.007894901	-0.783984776	0.000392296	0.004597304
DNAL1	1.529312247	1.708664238	1.613433654	1.462062908	0.923864245	1.072735106	-0.464249293	0.021526237	0.061234721
DNASE1L1	3.142045625	2.753119141	2.952710507	3.462270565	3.060886637	3.175440567	0.283574165	0.145135425	0.256898969
DNHD1	2.944544853	2.738111257	2.805057616	3.606597567	3.889726207	3.779886748	0.929498932	0.005728574	0.023012016
DNLZ	3.062307766	3.390523565	3.317051582	3.199208609	3.248452409	3.106491421	-0.071910158	0.699785168	0.793928459
DNM1	6.611436997	6.784580718	6.778919576	6.62103284	6.431025039	6.545773194	-0.192368739	0.220604744	0.349624756
DNM1L	3.119616771	2.898957322	2.791246057	1.828764237	1.839093364	1.574586014	-1.189125512	2.81E-05	0.000882638
DNM1P35	0.425182652	0.812988801	0.455850797	0.222386296	0.692149412	0.700115839	-0.026456901	0.893879356	0.931990226
DNM2	0.400761459	0.217945788	0.181558034	0.884027841	0.616202808	0.566325984	0.422097117	0.037457567	0.093254312
DNMBP	3.894375647	3.966824913	3.646476034	3.623997514	3.59484773	3.614091787	-0.224913188	0.174940483	0.294970477
DNMT1	1.766954656	1.463216306	1.412607423	0.04712372	0.53027306	0.221221234	-1.28138679	0.000336998	0.004241457
DNMT3A	3.532384146	3.847663351	4.099196488	3.108194323	3.377061755	3.322064612	-0.557307765	0.00429915	0.018602886
DNPEP	3.116519216	2.766614823	2.77771339	2.692090898	3.051534673	2.66043912	-0.085594246	0.639004062	0.747228686
DNPH1	4.390300424	4.276672254	4.1239445	3.592332025	3.935875203	3.667091624	-0.531872776	0.022967502	0.064331917
DNTTIP1	2.804477179	2.574106769	2.713595197	3.073100049	2.980894045	2.824859307	0.262224752	0.131272123	0.23841038
DNTTIP2	2.746199804	2.431463096	2.423562303	2.445279531	2.335700225	2.072075441	-0.249390001	0.328493249	0.467437505
[truncated: 6,840 more rows]
