# Supplementary material for: Long Noncoding RNA SCIRT Promotes HUVEC Angiogenesis via Stabilizing VEGFA mRNA Induced by Hypoxia
Source: Oxid Med Cell Longev. 2022 Jun 3;2022:9102978. doi: 10.1155/2022/9102978 (PMC9187973; doi:10.1155/2022/9102978)
Supplement: Supplementary 2 — Table I: siRNA sequence for SCIRT, VEGFA, and HuR. Table II: qRT-PCR primers for SCIRT, VEGFA, and HuR. Table III: HuR targets identified in HUVECs. Table IV: significantly upregulated HuR targets by lncRNA SCIRT knockdown. Table V: significantly downregulated HuR targets by lncRNA SCIRT knockdown. Table VI: normalized mRNA expression values from the microarray data. Table VII: normalized lncRNA expression values from the microarray data. Table VIII: normalized gene expression values from the RNA-seq data. [file 9102978.f2.zip › Table VII.txt]

lncRNA_ID	Con_1	Con_2	Con_3	HR_1	HR_2	HR_3
AK023948	-4.288480436	-4.278736843	-4.785640273	-5.362849665	-5.002985622	-5.686067719
Alpha280	3.782321245	3.893128423	3.846791176	3.407194599	3.056272169	3.462309417
ASO1624	-0.918689605	-0.987648221	-0.962945087	-1.025098827	-0.990462216	-0.915156415
ASO1626	-1.675973201	-2.201973514	-2.640214105	-1.030529815	-1.878738706	-1.787661833
ASO1629	-3.765138422	-4.296910664	-4.727726263	-5.535982525	-5.050946926	-5.645230474
ASO1630	-1.480960795	-1.217311882	-0.991300375	-0.631834557	-0.871458889	-0.919561981
ASO1632	-4.461132714	-4.098952127	-4.679840157	-5.03604471	-5.095470984	-5.602746127
ASO1636	-3.171146515	-2.833429651	-2.749635286	-3.498784814	-3.224808083	-3.390347423
ASO1637	-4.560731648	-4.273659849	-4.809343778	-5.351931297	-5.25943193	-5.713618034
ASO1638	-4.51716137	-4.282729665	-3.471087374	-4.162686154	-3.706758985	-3.404431231
ASO1641	-1.096083094	-0.870313234	-0.679389095	-0.743021042	-0.809106546	-0.747984772
ASO1642	1.245010523	1.679295878	1.699624128	1.576752532	1.538431291	1.685186868
ASO1643	0.832293275	1.565135989	1.150238668	0.898231725	0.146885915	0.510172188
ASO1644	-2.35808306	-3.644642008	-2.73910631	-3.3640346	-2.358125217	-3.042225106
ASO1646	-1.870580842	-1.889546862	-1.844696268	-1.342487481	-1.702055521	-1.273817862
ASO1647	-3.998324287	-4.386113735	-4.798566157	-5.632574712	-4.649091555	-5.435760445
ASO1648	-3.564117195	-3.213268149	-3.15020739	-1.716344174	-2.736660219	-2.929502134
ASO1651	-2.142513188	-1.972444047	-0.931644853	-0.200399551	-0.475118299	-0.540008897
ASO1652	2.750219715	2.862110684	3.037337641	2.162641561	1.736160901	1.760426656
ASO1653	-3.844804211	-3.319198953	-3.20612299	-3.585386334	-4.314572173	-3.110724128
ASO1654	-4.492672812	-4.191025134	-4.641429239	-5.136891343	-5.336218357	-5.579198896
ASO1655	2.47136556	2.415649243	2.191902966	2.14334237	2.199980835	2.511095147
ASO1656	2.299710748	2.628142812	2.903815404	3.229284823	2.508252336	2.811358274
ASO1657	-0.398810159	-0.285376758	-0.485060737	-0.390619502	-0.942288116	-0.56422323
ASO1658	-4.498240573	-4.351647598	-4.782043783	-5.24951679	-5.250018553	-5.419778213
ASO1659	-0.014574454	0.064369989	-0.157243106	-0.869032167	-0.703469774	-1.008725297
ASO1660	0.615553063	0.678526346	0.498550212	0.090708561	0.510653238	0.311751514
ASO1661	-4.222360647	-4.182150846	-4.651707225	-4.438687877	-5.242685546	-4.571174021
ASO1663	1.525505663	1.676228115	2.033199895	1.451563593	2.100412121	2.390116022
ASO1664	-1.292038152	-1.160631531	-1.090970292	-0.70338532	-1.167390345	-0.929577794
ASO1666	0.432984285	0.338014499	0.227826455	-0.014332296	0.130123207	0.011604934
ASO1667	-2.193055875	-1.945117004	-2.616929676	-2.700960776	-1.958163516	-2.283789396
ASO1669	-4.026213206	-3.578602664	-3.353248174	-2.934781443	-2.820804779	-2.436476661
ASO1671	-2.308723962	-1.832883929	-1.927001665	-1.044398555	-1.848362075	-0.989798406
ASO1672	-1.409171748	-0.918710436	-0.951536569	-0.426503808	-1.356508524	-1.050494806
ASO1674	-2.213523117	-2.176413796	-2.152015193	-0.990904951	-2.436925778	-1.632228034
ASO1675	-1.293139923	-0.964761952	-0.891462256	-0.893588329	-1.034275263	-0.982646669
ASO1676	-4.117044887	-4.2979049	-4.272472563	-3.684654441	-4.408941261	-4.696622041
ASO1677	-2.7825401	-3.693928151	-2.913243157	-1.880702407	-3.279382331	-2.548164533
ASO1684	-0.642030699	-0.814357654	-0.701394306	-0.434332533	-1.222536981	-0.382791718
ASO1686	2.755462427	2.879716476	3.091718859	2.770410631	2.340247175	2.439060215
ASO1687	-4.549943124	-4.271896066	-4.645844084	-5.427900332	-5.304976997	-5.657098167
ASO1688	-2.337295015	-2.917817059	-3.319832114	-4.857558259	-4.999064244	-3.673550254
ASO1690	-4.608721208	-4.258269029	-4.250522782	-5.533817765	-5.18219696	-5.628243991
ASO1691	-1.302951796	-1.392119078	-1.581292681	-1.644868852	-1.669822662	-1.431378574
ASO1692	-1.772927318	-1.576228695	-2.002829717	-2.74522575	-2.334960574	-2.517169581
ASO1693	-2.412265296	-1.395319863	-1.652869858	-1.95011057	-1.860660608	-1.765026026
ASO1694	-2.126719433	-2.485412573	-1.739622385	-1.733187632	-1.573113696	-1.882672912
ASO1695	0.999004071	1.044526116	1.081079684	1.382932522	0.447049717	1.012505171
ASO1696	-0.477642481	-0.413047964	-0.436416323	-0.258958212	-0.44657025	-0.121211274
ASO1698	0.286784564	0.210051697	-0.43809859	-0.682869201	-0.458318905	-0.491142186
ASO1700	0.297372303	0.269739742	-5.0273E-05	0.221813734	0.033826042	0.234716905
ASO1703	-1.753685344	-2.465252379	-2.655689206	-2.637608515	-2.366684002	-2.521590956
ASO1705	-1.119209663	-0.887987878	-0.418746414	0.160176791	-0.384472397	-0.174569781
ASO1708	-4.211103875	-3.648851765	-3.851048723	-4.158960366	-5.177862354	-5.311304802
ASO1709	-0.642398896	-1.102872257	-0.863548248	-0.887063137	-0.76544856	-0.645660545
ASO1710	-1.51034138	-1.540444271	-2.122053302	-1.691883383	-1.915313338	-1.540388353
ASO1713	-4.046262428	-2.462456586	-3.068916325	-2.591981334	-2.767274852	-3.006524701
ASO1716	-4.347604141	-4.409871853	-4.206522981	-3.40839667	-3.191991447	-3.535335407
ASO1719	-3.246548671	-2.597274984	-2.492709339	-2.206941951	-2.749140987	-2.168412312
ASO1720	1.369926022	1.418681706	1.137070092	0.834482588	1.16907021	0.997020449
ASO1723	-2.757928133	-3.32655484	-2.468569322	-2.47621527	-2.247444823	-2.286129901
ASO1724	0.294405662	0.422171078	0.38199154	0.508374616	0.777300682	0.79068758
ASO1737	-4.384689599	-3.796503692	-3.089266617	-4.18393264	-4.585198627	-4.584680149
ASO1742	-4.559436853	-4.349370469	-4.59925355	-5.536465589	-4.966608159	-5.429168276
ASO1744	0.09097365	0.15633289	-0.307322038	-0.248051112	-0.144437652	-0.098500793
ASO1746	-2.190827973	-2.425545433	-3.102814593	-2.854059849	-3.29799215	-3.091112164
ASO1754	-1.415426178	-1.633809511	-1.279471315	-1.011974371	-0.916245733	-0.940985206
ASO1755	-2.545496667	-3.239451716	-2.893578321	-1.646147546	-2.183234253	-2.23587183
ASO1756	-2.745946744	-2.311727367	-2.462869304	-2.084554664	-2.023996931	-1.55901208
ASO1757	3.701264526	3.524696723	3.576169718	3.764512135	3.715255752	3.794018183
ASO1758	-4.516064587	-4.186417901	-4.537857255	-5.216499073	-5.195551907	-5.486206985
ASO1760	-4.561519985	-4.344116802	-4.852557115	-5.557404884	-5.253792222	-5.696397593
ASO1762	-2.921532928	-2.492149623	-3.004243271	-2.279848263	-2.6611062	-2.298067944
ASO1763	1.089501032	1.042551259	1.234795728	2.318595956	1.461812205	2.569698719
ASO1768	-0.838024247	-0.120246226	-0.174083748	0.047271133	0.140396824	-0.282560981
ASO1769	-2.125492862	-2.844148676	-2.867857155	-2.323871134	-2.179377407	-2.318460808
ASO1770	-0.726336039	-0.461454105	-0.564306678	-0.359660222	-0.447885072	-0.403519994
ASO1771	-1.03647825	-0.641956645	-0.950438195	-0.590461907	-1.48361526	-1.089316437
ASO1777	-4.588214533	-4.35163549	-4.808388383	-5.17967532	-5.202387833	-5.40785558
ASO1778	-4.573325109	-4.369292766	-4.895452543	-5.672150409	-5.126830078	-5.739723406
ASO1779	1.725751119	1.711286111	1.749794664	1.855336555	2.153459299	1.918582711
ASO1780	-3.534108984	-3.518407395	-3.430590708	-1.342092243	-0.873088371	-1.100802782
ASO1781	-2.664352678	-2.213451087	-1.704033616	-1.358633144	-1.611878527	-1.558525294
ASO1783	-4.059538813	-4.218174872	-4.307632979	-4.636603613	-3.790917107	-3.28118688
ASO1786	-2.34666191	-2.306261388	-1.995968077	-1.637589111	-1.960007473	-1.533644684
ASO1787	-0.287183273	-0.738115093	-0.258058675	0.449545485	0.060947068	0.686116881
ASO1788	-1.163060785	-0.839021271	-1.290269919	-1.440071536	-1.018756219	-1.237880472
ASO1796	-4.392500207	-3.87485068	-3.24807261	-4.528040399	-4.826433153	-5.644985215
ASO1800	-4.629158353	-4.35747898	-4.811549859	-5.6296927	-4.873646823	-5.527553587
ASO1803	-3.498872123	-4.100772381	-3.825005748	-5.06567323	-3.748716119	-4.230568665
ASO1807	-2.834003003	-2.826036739	-4.766724502	-4.963772863	-4.772153505	-4.536694219
ASO1808	0.453381188	0.356422988	0.194533948	0.019456198	0.501390784	0.257272843
ASO1809	-2.925678941	-2.553882768	-2.971243135	-3.388409248	-2.509241222	-3.1509545
ASO1810	-0.261178393	0.069616925	-0.068376363	0.175016984	-0.484209565	-0.154180282
ASO1812	3.222813569	3.473107843	3.244506914	3.349426206	3.174773301	3.248492541
ASO1813	-2.970230861	-3.093854409	-2.988412621	-3.386104394	-4.418963645	-4.200203544
ASO1816	-3.202169404	-3.424761165	-3.668410316	-3.744534051	-3.968238565	-3.668426707
ASO1817	-3.457567955	-4.140139259	-4.397099736	-3.874103385	-2.776708731	-2.861981871
ASO1819	-2.757764575	-2.829857979	-2.589175278	-2.670774845	-2.273766395	-2.576559507
ASO1821	-4.563961588	-4.303254533	-4.767023241	-3.977970321	-4.686529332	-4.915455448
ASO1823	-1.24116218	-1.047395107	-1.086136018	-1.363475878	-0.857011713	-0.729777522
ASO1824	-4.595263619	-4.265342163	-4.633676787	-5.49918912	-5.138924258	-5.568570668
ASO1827	-4.262777387	-3.073236849	-4.802092933	-5.121931215	-4.626322905	-4.895584092
ASO1830	-3.53674307	-3.607224326	-3.632362025	-3.636014954	-3.100221903	-3.247679117
ASO1832	0.460508869	0.2097439	0.257405036	0.164954197	0.53002733	0.869169701
ASO1835	-2.455916509	-2.560529268	-2.973733975	-2.937979967	-2.407762928	-2.397412045
ASO1836	-4.435208765	-3.688713539	-4.680006986	-4.709237858	-5.150157232	-5.658629991
ASO1844	-3.548636726	-3.18032602	-3.817915448	-4.672789268	-4.791491563	-3.913610149
ASO1848	-0.732769985	-0.624900252	-1.142135474	-1.046183811	-0.460430808	-0.691249915
ASO1851	0.722764497	0.218950377	0.225991782	-0.486001714	-0.711551528	-1.310383697
ASO1852	-1.490016476	-2.230124584	-1.922247771	-2.035706413	-1.170996879	-1.453022486
ASO1853	-1.501770634	-1.965528736	-2.046103998	-1.831518502	-1.858556457	-2.288873089
ASO1854	-3.582376073	-3.885051439	-4.398976215	-4.095600281	-3.93723892	-3.555366372
ASO1857	-0.21564458	-0.803895602	-0.17653884	-0.352436357	-0.078430543	-0.19966912
ASO1861	-4.341420711	-4.338718502	-4.794524391	-3.619807076	-4.455662435	-4.051696581
ASO1867	-4.532747801	-4.307971629	-4.787672899	-5.462357633	-5.250478027	-5.125141034
ASO1868	-4.553934842	-4.338333295	-4.806762076	-5.528238166	-5.279077019	-5.308382067
ASO1869	-0.834929324	-1.507277137	-1.299465649	-0.757872655	-0.319459429	-1.047413387
ASO1871	-1.108246032	-1.062275947	-0.936293931	-1.618873514	-1.732394021	-1.200425837
ASO1872	-1.080081493	-1.36019854	-1.327918595	-0.552778914	-0.396749417	-0.564286623
ASO1873	1.618496348	1.640993507	1.660520056	1.090435152	1.267936801	0.939136903
ASO1874	-2.442688623	-2.28071794	-2.802963736	-3.34565879	-4.077034274	-3.068299227
ASO1878	-4.553624731	-4.305040098	-4.707305331	-5.394176511	-5.225457802	-5.631017775
ASO1883	0.975480366	0.596327311	0.880063569	0.030485479	0.372736253	0.053011081
ASO1884	-2.099703333	-2.153022069	-1.411559742	-1.71319037	-1.704842093	-1.555676088
ASO1885	-4.535771463	-4.261862429	-4.574491603	-5.264877473	-5.176808056	-5.475843815
ASO1886	2.210252434	2.343702657	2.230898178	1.714019746	1.487071338	1.480847494
ASO1891	-1.067735814	-1.064577131	-1.258433786	-1.256487106	-0.829088065	-0.993541514
ASO1894	-3.72606403	-3.739884969	-4.078489681	-3.458458239	-2.841540806	-3.402081658
ASO1895	-3.760422376	-4.27324565	-3.814328316	-4.067842305	-4.820614871	-4.191020092
ASO1897	-3.155238663	-3.451758349	-3.490402725	-3.770779739	-3.228763197	-3.249524976
ASO1902	-4.552804048	-4.197601167	-4.643212247	-4.322217398	-4.185556346	-5.351785916
ASO1905	-0.749291238	0.429437335	0.222401979	0.301463239	-0.619905028	-0.460827422
ASO1906	-2.801242747	-2.578265514	-2.772419575	-2.303587797	-2.53084629	-2.361833656
ASO1907	-4.479142732	-4.222405247	-4.704231122	-4.972469757	-5.134860919	-4.4443079
ASO1910	-3.738997374	-4.376103405	-3.952124802	-2.23866965	-2.504145788	-2.919577141
ASO1911	-4.56423184	-4.359178472	-4.836682055	-5.63619574	-5.245425665	-5.711203019
ASO1912	-2.082345467	-1.583226329	-2.362790052	-2.173602268	-2.870611237	-2.684671411
ASO1913	-3.701972917	-4.02553007	-3.959150295	-3.88237324	-4.049063666	-3.939314363
ASO1915	-4.538828936	-3.721656251	-4.68795879	-5.285124985	-4.644988731	-5.547297795
ASO1917	-0.492223748	-0.220742909	-0.231330692	-0.236968264	0.02148032	-0.029112388
ASO1919	-1.548932965	-2.189203462	-1.706105248	-0.361277869	-0.030584716	-0.217501848
ASO1922	-1.114897933	-0.953940124	-1.131633135	-0.193701278	-0.197055608	-0.085437938
ASO1923	-4.540037088	-4.318995257	-4.861279016	-5.583480612	-5.223134782	-5.687026056
ASO1924	-3.276691127	-2.723615758	-3.778146307	-3.465930228	-3.377002818	-3.379922162
ASO1925	-2.745370184	-3.033849693	-2.432841637	-1.975470899	-1.93776445	-1.90222714
ASO1927	0.469138863	0.240228245	-0.009710431	0.055089341	-0.239905888	-0.432616271
ASO1931	-4.24981626	-3.862954891	-3.89912161	-3.405290978	-3.654468401	-3.575098229
ASO1933	-3.967555182	-4.378887571	-4.744952418	-4.147733999	-5.25250481	-4.584065447
ASO1943	-2.201711853	-1.859308307	-2.197318269	-1.830549776	-1.914555893	-1.974678264
ASO1948	1.666511923	2.061488388	2.442753507	2.188299941	2.209982877	1.725239313
ASO1949	-0.659278825	-0.756802614	-0.560191678	-1.811109565	-1.686121596	-1.703767154
ASO1950	1.286961655	1.454802438	1.365170298	1.609682368	1.401974569	1.486332649
ASO1952	-4.265420452	-4.157927499	-4.606534316	-5.296455612	-5.104559204	-5.563828949
ASO1953	-1.35201625	-0.7673047	-1.82532428	-2.596643065	-1.704583404	-1.996185189
ASO1954	-2.612951165	-2.591498088	-2.471658342	-2.526136428	-2.496085112	-2.327476082
ASO1958	-2.143384533	-2.440582311	-1.734790437	-3.351994891	-2.473558793	-2.432513387
ASO1960	-4.411807273	-4.336052607	-3.961102654	-3.456204894	-4.42046609	-4.175708834
ASO1965	-0.001931044	0.243953028	-0.204554611	-0.260247765	-0.060051301	-0.274240618
ASO1967	-1.942754534	-2.428903468	-1.711074186	-0.774733886	-0.911609806	-0.660842716
ASO1971	-1.834075657	-2.257599495	-1.685193593	-3.211866959	-2.467440903	-3.143048109
ASO1978	-1.997128061	-1.440031649	-1.551624366	-1.915182784	-2.062656957	-1.943317325
ASO1980	-1.136756164	-1.037329353	-0.702863843	-0.967640902	-0.539450036	-0.812859556
ASO1981	-0.168544741	-0.366051555	-0.396819466	-0.323217188	-0.305906394	0.199890547
ASO1983	-0.826800426	-0.266203887	-0.446361973	-0.44410504	-0.404651102	-0.121765592
ASO1984	-4.348674882	-4.328201795	-4.697574553	-3.986992936	-4.153730868	-4.349173928
ASO1985	-4.603427363	-4.340879452	-4.703909882	-5.378478135	-5.198133347	-5.549694785
ASO1986	-4.541025717	-3.686886336	-4.768075302	-5.457400171	-5.256585879	-5.644587134
ASO1987	0.177376605	0.551293895	0.068476358	-0.9128224	-0.798241134	-0.592180674
ASO1988	-4.16486417	-3.698135392	-3.345275859	-4.146074897	-2.918679568	-3.479925178
ASO1991	-1.540691813	-1.141919993	-1.455993404	-1.530593835	-1.436038871	-1.226320298
ASO1993	-3.546767573	-2.604002436	-4.094347158	-3.995929927	-2.763570949	-3.407232853
ASO2000	1.00829092	1.210291571	1.374845587	1.515777024	1.399302754	1.760902342
ASO2002	-3.416948061	-3.13285134	-3.12430553	-3.667404942	-3.98079612	-3.077999924
ASO2009	-4.586110532	-4.373508036	-4.679684287	-4.878677187	-5.028107608	-4.879584737
ASO2012	-4.562214675	-4.351270343	-4.894748741	-5.030672105	-5.183238764	-4.729285717
ASO2016	-1.093060085	-1.279371113	-1.251077101	-1.397489091	-1.223034806	-1.520318087
ASO2017	0.511064388	0.344956536	-0.141791022	-1.14473138	0.144531369	-0.123758011
ASO2018	-3.78752617	-4.183279736	-3.602051448	-4.441494768	-4.884416975	-4.944809659
ASO2024	-4.297793559	-4.35350097	-4.822892826	-5.619051738	-5.236450153	-5.691837936
ASO2025	-4.590211394	-4.318204037	-4.697242024	-4.347340512	-4.745507523	-5.563918451
ASO2028	-4.574470414	-3.682878353	-4.707307144	-5.458072109	-5.232261867	-5.631034724
ASO2030	-3.681392132	-3.010148026	-2.894484193	-1.266698104	-1.877542611	-1.396443604
ASO2031	-4.636619201	-4.37244272	-4.719822532	-5.530905249	-5.321838167	-5.692525012
ASO2033	-3.208756165	-4.368027476	-3.708284508	-5.523368747	-5.111445054	-5.707629665
ASO2037	-4.589253821	-4.369680188	-4.855309316	-5.57352637	-5.355451122	-5.026385659
ASO2039	-0.115971645	-0.128933487	0.018183863	-0.158134588	-0.025816681	0.089038534
ASO2040	-4.421699825	-3.797389323	-3.885100094	-4.105424909	-3.13807215	-3.570949166
ASO2041	-4.257005219	-4.043081355	-4.586274	-4.718846122	-4.188751306	-4.154502263
ASO2043	-2.083159344	-2.363244261	-1.788283431	-3.137242072	-2.937213622	-2.794490968
ASO2044	-3.941730869	-3.593112887	-4.439642039	-3.197872952	-3.469839746	-3.714145664
ASO2047	-2.679467843	-2.408721756	-1.994768657	-2.198875324	-2.661335855	-2.713102803
ASO2049	-4.518662003	-4.26945463	-4.695891905	-5.292991849	-4.947394536	-4.916108799
ASO2050	-2.141499813	-2.454787745	-2.734117451	-2.829273719	-2.500645337	-2.79860413
ASO2053	-4.337978421	-4.205768124	-4.276522059	-4.719199895	-5.226834712	-4.404458628
ASO2057	-4.552125921	-4.323179561	-4.816841561	-5.441548243	-5.206206274	-4.964862084
ASO2059	-2.077058606	-1.933617317	-1.760864434	-2.593788764	-2.180571197	-2.044976468
ASO2062	-4.595572524	-3.704751561	-4.369700148	-3.097119467	-3.266596786	-3.041410866
ASO2071	-3.725290291	-3.539261674	-3.89462145	-3.751731274	-4.030334564	-3.506564618
ASO2072	-0.497082693	-0.292156673	-0.03158766	-0.305437216	-0.10540739	0.003662073
ASO2074	-4.276793882	-4.165687781	-4.394931598	-3.871978772	-3.888201097	-3.241959155
ASO2078	-2.895271623	-3.049990059	-2.895026143	-2.991576291	-3.524516863	-3.324390068
ASO2079	1.043257911	1.428000447	1.49818684	1.476607712	1.586964192	1.672305847
ASO2082	-3.239409989	-2.833097588	-2.956895191	-3.619027852	-3.491485898	-3.337982956
ASO2084	-4.59356202	-4.346857527	-4.759703041	-5.393603075	-5.013701041	-5.666181077
ASO2085	-4.566447636	-4.329167103	-4.839371149	-5.504681652	-5.34585121	-5.40142061
ASO2090	-2.175572168	-1.894408014	-3.298125793	-2.65489019	-3.207174402	-3.562296487
ASO2091	2.418839209	2.225567315	2.621307444	2.236773065	2.415308919	1.953228689
ASO2093	1.975888962	2.076087499	2.036902233	2.65934381	2.621611584	2.598907705
ASO2101	-2.480984429	-2.196435488	-1.716941292	-2.079343284	-1.725287436	-1.488405761
ASO2112	1.03573429	0.852932829	0.897753793	1.3359538	0.656568657	0.898848946
ASO2113	-3.757807439	-4.238660727	-4.384642509	-5.452891256	-5.21137503	-5.674569824
ASO2122	-2.64603752	-2.509204926	-2.970416073	-1.515308298	-2.83260077	-1.348306889
ASO2123	-4.506774382	-4.210031189	-4.721484265	-5.40363125	-4.896390265	-5.692570334
ASO2125	-4.542569034	-4.302381211	-4.798746435	-5.436577001	-5.257728775	-5.585009442
ASO2127	-3.861604626	-4.226269927	-3.001923209	-3.961738136	-4.632752782	-3.639304245
ASO2130	-4.574743755	-4.306665668	-4.64095049	-5.389616788	-5.203472763	-5.565962776
ASO2134	-4.614542185	-4.298563923	-4.73802781	-5.559796491	-5.018214814	-5.641535182
ASO2138	-3.188899533	-3.596003992	-4.567548664	-5.053255145	-5.287834202	-4.023034718
ASO2144	-3.433070563	-3.515069456	-3.886946469	-1.036745208	-2.494254636	-1.828698965
ASO2152	-3.002195501	-1.884249615	-2.286187548	-1.99284518	-1.746769581	-1.917671268
ASO2156	-4.239949272	-3.652084071	-3.374641416	-5.317402085	-3.755405036	-3.984512825
ASO2158	0.971881336	1.060958964	1.309578036	1.957205086	1.576529556	1.787782794
ASO2160	-4.503332993	-4.27746884	-4.807806987	-5.43100709	-5.264523556	-5.707146486
ASO2167	-4.620607461	-4.374924394	-4.599565729	-5.142843513	-5.323652848	-5.495938697
ASO2168	-4.291614958	-4.292632341	-4.688809049	-3.126493125	-3.698957016	-3.648039297
ASO2169	-4.278177373	-4.059072316	-4.501321202	-4.397758625	-4.386201499	-3.957979664
ASO2171	-4.570083961	-4.316426896	-4.797815433	-5.020347085	-5.314300763	-5.397779748
ASO2172	-2.017559338	-2.202385436	-2.069226123	-2.061804289	-2.08548236	-1.721013151
ASO2179	-3.178303459	-4.339337383	-3.646624857	-4.013808586	-3.643942946	-3.851209547
ASO2182	-0.01408159	-0.062210914	0.400815272	0.733211049	0.995820815	1.06894828
ASO2183	-4.598825556	-4.374095986	-4.80444287	-5.240304829	-4.749470303	-5.394581153
ASO2186	-4.547738291	-4.305653225	-4.795918981	-5.490879167	-5.276711384	-5.723426751
ASO2189	-1.686307103	-1.484162581	-1.598012409	-2.02142523	-1.109004154	-1.429103389
ASO2191	-4.540647636	-4.327041431	-4.780888634	-5.418241422	-5.227636427	-5.611511655
ASO2198	-2.364913289	-2.399277189	-3.108723834	-3.460813228	-2.456281426	-2.632772685
ASO2199	-1.107754767	-1.388581849	-1.311945985	-2.274951846	-3.176397353	-2.618284
ASO2200	-1.294657435	-1.204453009	-0.728224147	-0.618631659	-0.317851114	-0.06916427
ASO2205	0.814539083	0.635880904	0.610294106	0.518099621	0.88402238	0.945205219
ASO2208	-4.532173975	-4.297954757	-3.669879377	-5.448729217	-5.169610774	-5.632294318
ASO2212	-1.221639067	-0.822338251	-0.638049128	-0.765838844	-0.495791474	-0.669233551
ASO2214	-4.521372529	-4.221691644	-4.811686806	-5.486302217	-5.231802928	-5.698966841
ASO2225	-4.530712387	-4.245919565	-4.20761468	-3.8838078	-4.41179852	-4.003302231
ASO2226	-2.172910821	-2.006941877	-1.333217841	-1.51829984	-1.743954687	-1.378093057
ASO2233	-1.643879143	-1.465150634	-1.137599583	-1.674226076	-1.136197381	-1.017649212
ASO2236	-3.366932685	-4.233887911	-4.727336383	-5.361712111	-5.135192306	-5.592666484
ASO2242	-3.265976718	-4.353412695	-4.864189554	-4.973700273	-5.361854119	-5.422503558
ASO2247	-2.71587238	-2.038988712	-2.491821098	-2.456947803	-2.212067378	-2.152137952
ASO2248	0.412468073	0.321139729	0.482454646	-0.251062241	-0.193819066	-0.073120086
ASO2253	2.798231637	2.854819495	2.771040402	2.126439367	1.915111489	1.963719824
ASO2255	0.36621892	0.561906427	0.680286309	2.000442613	0.273211125	1.104139753
ASO2256	-2.476740012	-2.273232326	-2.366102034	-2.615789874	-2.363559284	-2.203329757
ASO2257	-4.535386134	-4.295848152	-4.714350317	-5.399825143	-5.223997415	-5.642433832
ASO2259	-3.520631816	-3.34884429	-4.574549797	-4.490860565	-5.256656475	-5.02996518
ASO2263	1.832876811	1.891651677	2.098766008	3.170437639	1.563110505	1.595773733
ASO2266	-4.425364297	-4.26347359	-4.446478934	-4.947891697	-4.21567328	-3.904700101
ASO2267	-4.632670869	-4.294371292	-4.638444559	-5.513142119	-5.016549294	-5.576867122
ASO2270	-0.958420951	-1.235183424	-1.036582303	-0.813885679	-0.600966903	-1.241427262
ASO2271	-3.036208245	-3.113345337	-4.877232151	-4.66693882	-4.345499344	-4.4327235
ASO2272	-0.523624656	-0.338281392	1.106249326	0.234570196	-0.314790866	0.474203683
ASO2273	-4.594097205	-4.301250346	-4.702505493	-4.72355279	-4.532695216	-4.773191643
ASO2274	-0.125433324	0.136283728	0.214887495	-1.827880155	-1.725718894	-1.486471631
ASO2281	-2.449069521	-2.41159169	-2.948197862	-2.522668505	-2.859970814	-2.806863675
ASO2284	1.17526287	1.310673717	1.291514967	1.650942164	1.187190996	1.48271778
ASO2285	3.129259232	3.215198389	3.027595178	3.5761473	3.071541197	3.336044159
ASO2287	-2.735938706	-2.464047718	-1.967368176	-1.093797054	-1.453771207	-1.464213501
ASO2290	5.121479248	5.293020593	5.23021658	5.157501047	4.74764276	5.289954245
ASO2291	3.33947636	3.393237246	3.651506202	4.596019087	3.808433403	4.709009925
ASO3423	0.209670507	0.350879519	0.332857186	0.363839923	0.058104735	0.541999977
ASO3431	-3.758508864	-3.705924764	-4.351551249	-4.774002263	-3.828221532	-4.125009955
ASO3438	3.579159133	3.319787787	3.781861693	4.776526897	3.517087565	3.882924919
ASO3439	-4.555470076	-4.295057312	-4.835280115	-5.446097768	-5.268974523	-5.683571429
ASO3443	1.571285499	1.170204412	1.207019839	1.058030423	1.151834267	0.741607889
ASO3445	-3.89417719	-4.284659303	-4.613347841	-5.50669546	-5.109792912	-5.26984097
ASO3446	-4.568037564	-4.353380668	-4.829527527	-5.445886272	-5.286060667	-5.71237432
ASO3450	-0.03310712	0.072391141	0.067056762	-0.099424437	0.012171058	-0.097909054
ASO3452	0.460093571	0.538315301	0.395652519	-0.182985979	0.182772151	-0.093687907
ASO3455	1.463253426	1.269735366	1.023890084	0.907089599	1.004100439	1.18362849
ASO3470	-3.126971543	-4.166319953	-3.898310111	-2.840784747	-2.668018004	-2.505294256
ASO3473	-4.580051623	-4.368835935	-4.918652068	-5.260647765	-5.333343184	-5.776877387
ASO3476	-4.524829185	-4.169031787	-4.834700447	-5.373126366	-5.229084367	-5.269997642
ASO3477	-1.328658133	-0.825157867	-0.61344955	-0.874685662	-0.816889033	-0.978266664
ASO3480	-4.49591162	-3.193760508	-2.931793863	-4.026603862	-2.893726189	-3.235031114
ASO3481	-4.237425242	-4.203065053	-4.639115689	-4.321548116	-3.714591103	-3.523265435
ASO3482	-4.697175076	-4.209516842	-4.427830121	-3.231708241	-3.400631185	-3.300592142
ASO3486	-0.83822822	-0.056211898	-0.236612897	-0.12479245	0.060410889	-0.1346038
ASO3488	-3.45536841	-3.625879969	-4.716104955	-4.818373033	-4.299996182	-4.032743653
ASO3491	0.115128805	0.062444882	-0.248020888	-0.137199648	-0.118930139	-0.090543085
ASO3494	7.097537641	7.104821476	7.198539457	7.494470791	7.18260647	7.202957026
ASO3495	-4.582597172	-4.38037147	-4.837780914	-4.534195236	-5.238534272	-4.767975236
ASO3498	-4.129080585	-4.24503083	-4.137260394	-4.98780259	-5.190203261	-5.509655224
ASO3500	-1.559411792	-1.820424501	-2.137717355	-1.807244816	-1.608460749	-1.700472828
ASO3501	-3.052352839	-2.325404913	-2.058200338	-2.418421821	-2.596851443	-2.593391709
ASO3503	-4.547361654	-4.302446228	-4.693244297	-5.327378078	-5.22200952	-5.367905127
ASO3506	2.478590453	2.182718344	2.3100029	2.441297261	2.454130056	2.433879544
ASO3509	2.186554756	2.110120847	2.654577778	3.23334343	2.197076412	2.219503234
ASO3510	-3.364696862	-3.624143216	-3.698017538	-2.64315906	-3.555940073	-2.570739806
ASO3512	-0.203219508	-0.055962481	-0.165915072	-0.525717804	-0.242559862	-0.023086529
ASO3516	-3.291730981	-3.254634993	-4.064180005	-4.948344141	-4.946583889	-4.95745032
ASO3517	-1.815009258	-2.709669421	-1.903244384	-1.751932105	-1.638899819	-1.548031415
ASO3519	-4.541326261	-4.319348097	-4.818304194	-5.500449123	-5.335271354	-5.718020503
ASO3523	-3.922972307	-4.300315296	-4.771358732	-5.020261105	-4.773194516	-4.896686964
ASO3524	-4.562840069	-4.321804929	-4.859445403	-5.563426274	-5.239476057	-5.706518371
ASO3527	3.772546485	3.754104937	3.830000193	4.287146908	4.255342044	4.061228579
ASO3528	-1.701512047	-1.583134879	-2.336629768	-2.339779943	-2.305484153	-1.775849523
ASO3534	-3.642358855	-4.294540895	-4.766782382	-5.446846384	-4.571488784	-4.994893685
ASO3535	-4.586898956	-4.375371213	-4.873231742	-5.58756623	-5.292828891	-4.750638774
ASO3538	-0.055260295	0.66903114	0.564669727	1.003412222	1.154221003	1.239190932
ASO3539	-3.280933586	-2.845782965	-2.591176058	-3.926484162	-2.555591142	-3.309945542
ASO3543	2.054278438	1.78955465	1.728428084	1.397518991	1.524004901	1.318550954
ASO3544	-4.555344792	-4.325952008	-4.741334158	-5.034240176	-5.225159215	-4.434867165
ASO3548	0.799462921	0.832904048	0.683351685	0.215518376	0.381259753	0.164528407
ASO3549	-0.991710327	-1.540187732	-1.071714094	-0.307316609	-0.686033431	-0.621471386
ASO3552	-0.943456243	-0.992325864	-0.474448568	-0.159219269	-0.884452766	-0.755136182
ASO3553	-4.522070097	-4.194747109	-4.698196231	-5.475077387	-5.169090747	-5.612709468
ASO3555	-1.185494485	-1.311498347	-1.055108588	0.888400133	-0.279826922	-0.169900623
ASO3557	-3.190261513	-3.935358666	-3.460658914	-3.341038782	-3.544104233	-3.530262797
ASO3559	-4.597716746	-4.384457208	-4.839159084	-5.658944261	-5.141162492	-5.321391922
ASO3562	-2.652524108	-2.221563951	-2.776651132	-1.923422953	-1.274433704	-0.99258584
ASO3563	-1.092991557	-1.532929239	-1.321275437	-2.384372651	-2.290562454	-2.659787984
ASO3564	-4.537293738	-4.252175507	-4.778849507	-5.435126507	-5.154813573	-5.638587133
ASO3565	-3.796213912	-4.054404561	-4.338162295	-4.924718206	-4.539225701	-5.002196721
ASO3568	-4.585548953	-4.351138056	-4.816700346	-5.527038504	-5.338484146	-5.781664167
ASO3569	-4.518794493	-4.218999657	-4.625734255	-5.312845793	-5.183162485	-5.625334906
ASO3570	-4.301506334	-4.256899466	-3.622131424	-5.073238096	-3.947183334	-3.574151305
ASO3571	-4.530919182	-4.27492413	-4.768479271	-5.49418603	-5.213721524	-5.672930114
ASO3575	-4.095055124	-3.647018052	-4.868572951	-5.550341643	-5.357458224	-5.787004318
ASO3576	-4.61443729	-4.087609892	-4.877412528	-4.44366647	-5.262481204	-5.774417272
ASO3577	-0.52108069	-0.531084823	-0.742291003	-1.061473479	-0.275865735	-0.658729247
ASO3578	-4.508076652	-4.267715185	-4.785226353	-5.395675301	-5.268138861	-5.720371527
ASO3579	-3.924189195	-4.274502906	-4.767961497	-5.133699098	-4.587610342	-5.080846803
ASO3580	-4.523315972	-4.287158483	-4.555114169	-2.643240469	-3.497524227	-2.781952811
ASO3581	-4.13609709	-3.821902124	-3.268525124	-3.011687966	-3.193400611	-2.897037272
ASO3583	-4.574351909	-4.346861311	-4.807323043	-5.512381868	-5.303403248	-4.754759846
ASO3584	-3.517232833	-2.497994272	-3.518265379	-3.10778854	-3.41038804	-3.74368725
ASO3589	-4.575507513	-4.370495067	-4.874221333	-5.536588473	-4.559374491	-5.651448462
ASO3590	-4.565460315	-4.285040141	-4.808135003	-4.473212596	-5.004426384	-5.674421905
ASO3592	-1.772205491	-1.33378536	-1.925179988	-2.196267782	-2.129945955	-2.138647226
ASO3596	-2.309085766	-2.096593085	-2.353763732	-1.765487618	-2.073944085	-2.907024264
ASO3599	0.77176474	0.85859104	1.01014337	1.673894943	1.452101233	1.437597128
ASO3603	-3.823143091	-3.260888062	-4.354835521	-3.327825309	-4.232198764	-3.66486082
ASO3608	-4.525526729	-4.244870232	-4.731709118	-4.977745193	-4.561096264	-4.928582542
ASO3612	-0.150080111	-0.129213746	-0.352756403	-0.608619216	-0.051666316	-0.309320699
ASO3613	-3.862663273	-3.856336316	-3.965881137	-5.32915159	-5.155941782	-5.649795156
ASO3614	10.74974125	11.01260842	10.97121427	10.5141562	10.53337153	9.761850406
ASO3618	-3.670364873	-3.055705408	-4.16276999	-5.595351868	-5.275158102	-5.725899632
ASO3620	2.646399071	2.496768766	2.880701408	2.280898553	2.062945927	2.145751372
ASO3624	0.679279946	0.966897368	1.352428755	2.065210581	2.011638606	1.795778193
ASO3625	-2.934023794	-3.704289605	-2.421917176	-2.191546752	-3.246217888	-2.813732669
ASO3626	-4.52758045	-4.313714611	-4.739144843	-5.395145752	-5.229982034	-5.575194486
ASO3628	-4.533020096	-4.278699172	-4.760803276	-5.391787889	-5.355413603	-5.505567378
ASO3630	-4.534301783	-4.321270463	-4.870200103	-5.098699414	-5.280360187	-4.647576621
ASO3633	-3.777402158	-4.376646216	-4.741051437	-5.512698157	-5.27315488	-5.680286134
ASO3636	-3.764995567	-4.049631045	-3.371384533	-2.147839652	-4.000570475	-3.258772517
ASO3637	0.321565843	0.213843668	0.260031096	0.316761754	0.245247742	0.241765862
ASO3639	-4.586002352	-4.285672217	-4.701699882	-5.277122147	-4.702578824	-4.572425236
ASO3643	0.770382845	0.4691326	0.31140005	0.69150558	0.189719334	-0.164044546
ASO3644	-3.742360685	-4.286064138	-4.171471705	-5.371652769	-5.332428834	-5.680443754
ASO3646	-3.495029718	-2.07801138	-3.101597669	-5.394154153	-4.660427052	-3.540529145
ASO3647	-2.777563109	-2.919953601	-3.529884825	-3.08186234	-3.461835659	-4.078476896
ASO3649	-4.548211194	-4.348130939	-4.918321781	-5.641974543	-5.32257387	-5.77498302
ASO3650	-4.637609256	-4.381367708	-4.802551258	-5.337940938	-5.278403106	-5.716259979
ASO3651	-0.719771986	-0.970002932	-1.038278906	-0.476456401	-0.458459523	-0.455079114
ASO3654	-4.600329083	-4.275297878	-4.690176894	-4.258534497	-5.045671967	-5.170075615
ASO3660	-0.985055579	-0.974757632	-1.060081434	-1.673465653	-1.221198995	-1.431829598
ASO3661	-3.87803717	-3.338307383	-4.443327891	-4.320073364	-4.858584594	-5.02621879
ASO3662	0.018627009	-0.504748072	-0.517825718	-0.173908726	-0.324594674	-0.395010073
ASO3666	4.467561708	4.581591657	5.766438965	6.455946838	5.298454818	6.176896691
ASO3667	0.184208652	0.1670364	0.189882602	0.110627022	0.605731711	0.248496994
ASO3668	-4.583213165	-4.380606446	-4.834992669	-5.11482446	-5.246073964	-5.689946893
ASO3669	-3.028498018	-3.293784658	-3.117163947	-3.594883374	-3.792204979	-2.967023627
ASO3672	-4.546418658	-4.304678024	-4.805979807	-5.452537603	-5.38899317	-5.570830424
ASO3674	-0.248343788	-0.27647218	-0.216226938	-0.734199099	-0.784056963	-0.536238914
ASO3675	-2.903236496	-4.299401358	-4.774686102	-4.566713987	-4.802859926	-5.24815437
ASO3682	-3.862129582	-4.291384481	-4.803847287	-5.455672294	-5.216683616	-5.663088234
ASO3683	-3.92410358	-3.255011541	-2.473631409	-3.235156405	-3.209152006	-2.612839981
ASO3685	-0.941543228	-1.07131395	-1.109225818	-1.225377159	-1.399354359	-1.421289489
ASO3686	-4.120108685	-3.944877763	-3.800622665	-3.886021789	-4.542157439	-3.653171608
ASO3688	1.620386576	1.379368277	1.229147067	1.228204097	0.881412753	0.935653858
ASO3691	-0.324154336	-0.204077502	-0.123744592	-0.517449531	0.062292296	0.132407144
ASO3692	-3.569212336	-4.347118664	-4.852637862	-5.560654633	-4.850798572	-5.697726826
ASO3697	-3.166233746	-3.914032457	-2.7424915	-2.505814703	-2.355636787	-1.706199826
ASO3700	-3.436658935	-2.775741744	-3.141201256	-2.285270366	-2.840085478	-2.114599209
ASO3701	-1.899718721	-1.773907637	-2.133805445	-2.209381789	-2.205370389	-1.790549662
ASO3702	-2.990389947	-2.11394447	-2.841356682	-3.201645101	-3.202654961	-2.87235981
ASO3704	-1.893271127	-1.836416053	-0.674659485	2.080893586	1.370735522	1.707949514
ASO3705	-3.699952718	-3.706828306	-4.791153783	-4.077252382	-5.316436598	-5.715132444
ASO3706	-4.548517705	-4.275108172	-4.791312552	-5.521149519	-5.195204318	-5.666977935
ASO3709	-1.512228221	-1.667382636	-1.319032409	-1.524167161	-1.229710327	-1.359109553
ASO3712	-4.497932058	-4.189879034	-4.677749343	-3.724957668	-5.177215291	-5.564201082
ASO3714	1.28315444	1.29414553	1.167383381	1.16448199	1.187379787	1.290517328
ASO3718	-4.56215988	-3.98026859	-4.529328896	-4.294136513	-4.947436792	-4.093241696
ASO3719	-4.531669649	-3.785445306	-4.678354711	-3.658814895	-3.926276351	-3.389055623
ASO3723	-4.566020251	-4.368969415	-4.722816232	-5.345550121	-4.535217354	-4.991766643
ASO3725	-1.645225634	-1.592207126	-1.437618221	-1.179493577	-0.986532546	-0.946071989
ASO3726	-3.198109997	-2.944411714	-2.507528905	-2.555323578	-3.028741238	-2.482059025
ASO3730	-3.10420091	-3.273338094	-3.947968986	-1.026109347	-0.842228877	-0.958252474
ASO3732	-2.030411305	-1.709720197	-1.960075985	-2.369808095	-2.1409344	-2.290400597
ASO3733	-3.042111174	-3.48455622	-3.932235872	-2.786096631	-2.600009545	-2.60003886
ASO3738	-4.544010787	-4.356007917	-4.272580303	-3.428855907	-4.793604762	-3.680049684
ASO3741	-4.572623288	-4.2701177	-4.040257034	-5.504869126	-5.206081286	-5.615017283
ASO3746	-4.587860153	-4.335317937	-4.772378387	-5.380541244	-5.317259374	-5.713244056
ASO3748	-4.452514092	-4.180453297	-4.645084892	-5.387781949	-5.146107786	-5.597864244
ASO3749	2.912364133	2.228834086	2.380797968	3.277463556	2.726833042	2.694893894
ASO3750	-4.618171341	-4.277702949	-4.690697146	-5.482060379	-5.172202643	-5.603493645
ASO3751	-1.153447093	-1.259310778	-1.096761779	-1.232107302	-1.472992428	-1.123183239
ASO3754	-3.790876921	-3.647106778	-4.802665352	-5.025595505	-5.206818352	-5.673079064
ASO3755	3.075607803	3.336898071	3.170386368	3.17899193	3.600211856	3.466020275
ASO3758	-1.588041696	-1.903058608	-2.265220425	-2.792133503	-2.508352109	-2.604835726
ASO3759	-2.376028779	-2.269494291	-2.246195782	-2.844081359	-1.809535388	-1.933365262
ASO3760	-3.952421481	-4.338711076	-4.061113068	-5.236231824	-5.246527632	-4.776035483
ASO3762	-3.996486606	-3.394998177	-3.511524316	-4.108567493	-2.635367503	-3.481927346
ASO3765	-0.308855292	-0.227739588	-0.170402382	-0.437788059	-0.281692216	-0.112102365
ASO3766	-4.532336342	-4.242870195	-4.596404468	-5.193084297	-5.273886719	-5.516184945
ASO3767	-3.97605968	-4.293046857	-3.175273722	-4.428860972	-3.7342126	-4.569095463
ASO3771	-1.87729253	-2.937685889	-2.948552562	-3.315936822	-3.690168255	-3.012035979
ASO3772	-4.544366553	-4.340915715	-4.901075932	-5.51094018	-5.093371711	-5.471221558
ASO3773	-2.665066741	-3.012766914	-2.858165017	-3.335983649	-2.829678768	-2.920926108
ASO3774	5.538794236	5.491084898	5.735955866	5.790708966	5.853552129	5.884079164
ASO3775	-0.423547047	-0.105587117	-0.149085895	-0.528192385	-0.621948782	-0.622021535
ASO3776	3.988835241	4.170892349	4.052853975	4.012920304	4.354909476	4.244841315
ASO3781	-4.561521129	-4.367451463	-4.852407377	-5.507185106	-5.115099497	-5.408834306
ASO3787	-3.980428112	-4.318997745	-4.448589419	-3.808813392	-4.413538561	-3.304433122
ASO3789	-4.093499966	-3.573911251	-4.82443536	-4.030585132	-3.504014234	-3.662494173
ASO3791	2.079293018	1.640315934	1.412521502	0.732356523	1.140994978	0.533280307
ASO3792	-4.560447862	-4.285930208	-4.666918964	-5.406177165	-5.346491169	-5.686517205
ASO3800	-2.437208998	-2.17356802	-2.372573534	-3.269340882	-2.535476392	-2.588763282
ASO3801	-0.503230002	-1.02788235	-1.12527423	-0.863798691	-1.381600822	-1.39785265
ASO3803	3.12790528	4.144081482	4.532575531	5.768191946	6.195159571	5.914217475
ASO3804	1.607731533	1.552763479	1.346315865	1.273853247	0.680336714	0.970308186
ASO3805	-3.034451113	-3.318424783	-2.53416066	-3.875085359	-4.289760887	-4.602848346
ASO3815	-4.543125769	-4.28196983	-4.674417627	-5.22351906	-5.313027698	-5.587479922
ASO3816	2.671198199	2.574731404	2.160951922	1.518860654	2.082482259	1.858174652
ASO3817	-1.455731396	-0.928951234	-1.491489445	-1.022254399	-0.857156823	-0.926008418
ASO3819	-1.706448493	-1.249832885	-1.514801019	-1.863029645	-2.233001094	-1.756827847
ASO3821	-4.399174982	-4.06639332	-4.757130552	-4.015979607	-5.209582502	-4.883468687
ASO3822	-3.873823973	-4.206487525	-4.749040548	-4.785205529	-3.587250442	-5.403684031
ASO3823	-0.786256527	-0.801707205	-0.501264704	0.65181387	-0.092151241	1.16019565
ASO3824	-3.601599239	-3.555510929	-3.784823235	-4.470719883	-4.187243185	-3.681992426
ASO3825	1.197658229	1.078063256	1.209495644	1.431254157	1.179153307	1.422106055
ASO3826	-0.258583225	-0.080691197	0.550696577	1.255062115	0.607168492	1.20238757
ASO3830	-3.752974262	-3.631505528	-3.485937441	-3.76549462	-3.575872251	-3.672967381
ASO3836	-3.227626525	-3.169630455	-2.526364113	-2.186525395	-2.255776629	-2.224519798
ASO3839	-4.595836449	-4.355011333	-4.870645683	-4.97875169	-5.082005222	-5.53050898
ASO3840	-4.598629636	-4.356285638	-4.826646275	-5.57507684	-5.277683918	-5.504915253
ASO3841	-3.755121529	-3.369791664	-3.725588571	-3.740213233	-3.151069653	-3.594407981
ASO3843	-0.275402097	0.08301178	-0.582783033	-0.47547914	-0.092868263	0.128430817
ASO3846	-4.461586062	-4.185772032	-4.690823356	-5.283760783	-5.186629607	-5.648032191
ASO3852	-0.738221633	-0.361585963	-0.475785499	-0.523516635	0.111334162	-0.011903615
ASO3854	0.825134863	0.992750023	1.004191893	0.933454538	1.045838335	0.986065933
ASO3855	-4.627320143	-3.139465844	-3.30658193	-3.662538066	-3.693594868	-4.24190863
ASO3857	-1.611128995	-1.959011957	-1.699187463	-0.710069384	-2.625014075	-1.554618091
ASO3860	-2.174691832	-2.391247229	-2.08689614	-2.227671377	-1.495913188	-1.432710458
ASO3863	-4.561990694	-4.232619789	-4.604747548	-5.367204173	-5.279047975	-5.375496464
ASO3864	-1.487091025	-1.413301014	-1.648203895	-2.371982162	-1.929221054	-1.740933309
ASO3869	-4.629467316	-4.374089899	-4.588283176	-5.218238659	-4.660207251	-5.352904759
ASO3874	2.012676602	1.900517271	1.903094171	1.616166399	1.800501358	1.722639614
ASO3876	3.843368739	3.676027699	3.652712669	3.262432787	3.487985507	3.420882141
ASO3877	-0.600580391	-0.667184135	-0.503891118	-0.37444916	-0.29030516	0.077645938
ASO3878	-3.528191757	-3.928770547	-3.499143118	-2.757222739	-3.501603849	-3.216544253
ASO3884	-3.592073194	-2.974681462	-2.769689168	-3.158473913	-3.286046799	-3.494995237
ASO3887	-4.586328233	-4.352619069	-4.814706316	-5.304131784	-5.338419246	-4.932281577
ASO3888	-4.065612605	-3.044602571	-4.451030505	-4.598251462	-4.313008229	-4.691883669
ASO3889	-4.530512832	-4.2935974	-4.108629596	-3.218581011	-3.697169464	-2.536085446
ASO3890	-0.57555638	-1.087064349	-0.879057363	-0.581104104	-0.858679976	-0.279610246
ASO3891	-4.525589061	-4.239015061	-4.654337425	-4.984094301	-5.401422472	-4.102770052
ASO3893	-1.007767449	-1.053135071	-1.225826808	-1.848033609	-1.197125123	-1.684157311
ASO3895	-2.903774323	-2.751832268	-3.339284599	-3.176529132	-3.472914634	-3.592910057
ASO3897	-4.558402596	-4.265606652	-4.608381392	-5.399477719	-5.25383739	-5.58476826
ASO3903	2.250293951	2.28335203	2.331890736	2.656484461	2.294628229	2.447264258
ASO3904	-2.417750533	-2.990019009	-2.93446213	-3.459513425	-4.255417695	-3.8070766
ASO3907	-3.818823876	-3.06265789	-3.199384947	-2.415837429	-2.757726162	-3.08801774
ASO3908	-4.603522218	-4.062977103	-4.747900606	-4.467263778	-3.866785195	-4.995187215
ASO3909	-4.040459206	-3.169282931	-4.778150559	-3.018147099	-3.619597853	-2.805945216
ASO3912	-4.604251656	-4.363188235	-4.81064826	-5.560330861	-5.377305188	-5.78988481
ASO3914	0.497409097	0.086885771	-0.024300241	-0.03379899	-0.062075365	-0.009198689
ASO3915	4.939669696	4.985409073	5.283898851	5.980557035	5.152179028	5.908367943
ASO3917	-0.328344936	-0.648593295	-0.550074749	-1.219815757	-0.698786915	-0.934314296
ASO3926	0.83617044	1.022494578	0.922953854	1.496659926	1.65574071	1.5499477
ASO3929	-4.476524951	-4.125421982	-4.50118517	-4.689272593	-4.912596693	-5.085303268
ASO3932	-3.351099269	-4.296569622	-3.295462496	-3.392991227	-4.221610766	-4.260089572
ASO3934	0.561655796	0.623111061	0.363459002	0.162891763	0.323472122	0.315317055
ASO3935	-4.399656474	-3.158670001	-4.275038245	-3.756006262	-3.140748688	-3.368317262
ASO3939	-4.511186573	-4.12911724	-4.630915792	-5.136969428	-4.647177973	-5.194456091
ASO3940	0.454509	0.523433157	0.219605719	0.489482295	0.486159267	0.683411576
ASO3944	-0.198775211	-0.143654117	-0.369317935	1.368215235	-0.218112287	0.21724029
ASO3945	-2.986198814	-2.751689003	-2.69217567	-3.267606327	-2.816729801	-3.00423146
ASO3947	-2.218223795	-2.003737537	-2.028901868	-2.46257614	-3.221866493	-2.754161431
ASO3948	-4.612849766	-4.391914131	-4.839784578	-5.355881596	-5.272252928	-5.730346601
ASO3949	-3.448331412	-3.195853657	-2.949349773	-2.671743618	-2.483411866	-2.535086014
ASO3952	-4.494531948	-4.212230057	-4.639311594	-5.29508487	-4.394666854	-5.583204305
ASO3954	-0.445772199	-0.618427606	-0.361160225	-1.92388092	-1.938837903	-2.255128111
ASO3961	-4.556406156	-4.3525942	-4.923050399	-5.635101957	-5.342851036	-5.794053833
ASO3963	-1.088947522	-1.08733018	-1.006273529	-1.869757156	-1.385638909	-1.719128235
ASO3967	-2.095801251	-2.60583782	-2.776590434	-2.511144265	-2.616189403	-2.181422545
ASO3968	-3.586099569	-2.810331668	-3.836712834	-3.550977991	-3.795598808	-3.960794329
ASO3973	-3.696733117	-4.273570422	-4.000656201	-5.095675932	-4.338363583	-3.421769278
ASO3974	-4.316929539	-4.295615147	-4.789568144	-5.431899325	-5.19711849	-5.558793418
BACE1AS	0.326023434	0.319119465	0.018284865	-0.06729151	0.085614159	0.074753835
Beta-globinTranscripts|AY034469.1	-4.55470216	-3.757660717	-4.142314816	-5.548795073	-5.324534507	-5.53244306
Beta-globinTranscripts|AY195961.1	-2.127696366	-1.395660682	-1.435669577	-1.593658075	-1.500072905	-1.425109693
CARIntergenic10|FLJ31066	-3.083149878	-2.726233633	-2.925516409	-2.184438489	-3.578449189	-2.861807422
CDR1AS	7.891395294	7.978340915	8.081095976	8.023101306	8.007446045	7.817198344
DHFRUpstreamTranscripts	2.686171528	2.643159011	2.3869999	1.896832304	2.071216416	2.113747715
eHIT000000113	-2.353810025	-2.180430096	-2.162326145	-2.308213534	-2.064765665	-2.061928338
eHIT000000422	1.996785985	2.158440999	2.269837574	2.937398836	3.433667743	3.481910518
eHIT000002540	-4.568205597	-4.292340446	-4.703943407	-5.393808755	-5.298375649	-5.359864993
eHIT000002560	4.717694797	4.886123783	4.846836095	4.600448927	5.475101156	5.422136121
eHIT000005155	-4.555127836	-4.353360002	-4.885298543	-5.635269992	-5.282651104	-5.739673855
eHIT000005939	-4.520052512	-4.261784727	-4.730549099	-5.451840037	-5.158972372	-5.637663139
eHIT000006005	2.124692878	2.485878765	3.094150286	1.937490229	2.036721145	2.107882608
eHIT000006618	10.05822762	10.44737597	10.46650133	10.10799903	10.22861762	10.14250074
eHIT000007591	2.343348178	2.615585504	2.539181178	2.214185847	2.46162169	2.549648744
eHIT000008130	-3.029667151	-4.287096953	-3.570944421	-3.113560296	-4.278129379	-3.227408495
eHIT000008265	-4.591663968	-4.355213827	-4.772060019	-5.455410246	-5.294354548	-5.638947543
eHIT000008370	-4.485595784	-4.030730103	-3.167790525	-5.372071957	-4.880723371	-5.392744968
eHIT000008862	-2.422216132	-2.119119029	-2.336100048	-2.09151334	-2.31051517	-2.2023873
eHIT000010754	-4.407881017	-4.066364192	-4.429732945	-4.868529907	-4.935638011	-5.368051114
eHIT000011591	-2.967728896	-4.166269361	-3.831351245	-5.337136787	-5.027120592	-4.661568022
eHIT000012523	-1.125768979	-0.661023167	-1.203570634	-1.203720411	-1.2169428	-1.002408155
eHIT000012724	4.618279039	4.711681135	4.803533489	3.841570681	4.151839269	4.132521014
eHIT000012887	-0.745871319	-0.710850474	-0.501995501	-0.257289159	-0.319758802	-0.392510256
eHIT000013084	-0.975874052	-0.951825823	-0.617572046	-0.906500186	-1.077717072	-1.152737322
eHIT000014327	5.955542486	5.958688519	5.840872296	5.643964199	5.945059272	5.878179684
eHIT000014526	-1.428776042	-1.303379867	-1.713887351	-0.475290606	-1.491850995	-1.160995593
eHIT000015228	-4.52846208	-3.785554959	-4.668198263	-5.151123498	-4.959639291	-5.66023727
eHIT000015328	3.339611373	3.931624684	4.043025682	4.293884285	4.096850411	4.131995901
eHIT000015952	6.244006432	5.946896033	6.419919542	6.650729223	6.803685793	6.985344834
eHIT000016052	-4.559756606	-4.312266787	-4.874174187	-5.54462714	-5.268308188	-5.721091049
eHIT000016491	-2.880243476	-3.108249368	-2.543016584	-3.282305169	-3.172787676	-2.89958694
eHIT000016907	3.671127799	3.932718962	3.899846873	4.427088193	4.312798064	4.456899773
eHIT000017608	-4.37821691	-3.60904313	-4.196536065	-5.437501367	-4.331049848	-5.142400879
eHIT000017922	-1.324413609	-1.522359348	-1.787554502	-2.466753239	-1.629719596	-2.122420141
eHIT000018268	-3.452190987	-3.398528502	-3.71045889	-4.36570041	-4.101456402	-4.89004393
eHIT000018431	-4.566191512	-4.358425678	-4.842318795	-5.646416779	-5.273710029	-5.399400623
eHIT000019759	-4.597921121	-4.382052094	-4.846474731	-5.434424763	-4.585236525	-4.004403037
eHIT000020927	-1.062949818	-0.80771354	-0.973069815	-1.08884756	-1.030849054	-1.084047802
eHIT000021858	1.08215788	1.392643704	1.642325289	2.503467691	2.591440486	2.510155695
eHIT000021967	-3.816822359	-3.611156915	-3.948074308	-5.146775732	-4.122393262	-5.551857097
eHIT000023663	5.580365739	5.683242369	5.773479089	5.314597018	5.58973551	5.545019865
eHIT000024528	-3.332916659	-3.147340779	-3.814498812	-4.793236795	-4.258394031	-4.250547224
eHIT000024689	-4.571199128	-4.373320911	-4.889225686	-5.668917014	-5.317644901	-5.773857919
ENST00000222396.5	-1.658655859	-1.571751032	-1.113690718	-0.341383218	-0.764670921	-0.431157868
ENST00000230113.3	-3.634772478	-3.211661794	-2.676321285	-3.27238218	-2.289023468	-2.731127021
ENST00000235290.3	2.081354835	2.390092965	2.39074865	0.940951056	0.824501909	0.814171565
ENST00000244906.6	-1.857247446	-1.614318575	-1.407752443	-1.557014201	-0.794072518	-1.044448356
ENST00000250805.5	-4.545705188	-4.224136874	-4.55490362	-5.341140883	-5.14909033	-5.548161012
ENST00000253470.4	-1.728075371	-1.531020563	-2.047556644	-2.438658517	-1.989540449	-1.845898947
ENST00000253803.2	3.409808743	3.481992956	3.528441383	3.115126163	3.141552749	2.987176889
ENST00000258817.2	-3.570020246	-3.64886671	-4.293351716	-4.677293144	-4.64865698	-4.071804498
ENST00000262089.4	-4.561949137	-4.354529002	-4.848241132	-5.619377425	-5.304024953	-5.758546942
ENST00000262354.4	-4.524560387	-3.629204223	-4.450326587	-5.002387878	-5.249909058	-5.346930725
ENST00000269201.6	-4.568582046	-4.34295622	-4.79360535	-5.538846604	-5.288674118	-5.731420824
ENST00000279067.3	1.711211862	1.884432306	1.687857913	1.94630527	2.066246703	2.065023393
ENST00000281228.8	3.255613001	3.066462348	3.1187324	3.467656305	3.591229604	3.360946208
ENST00000289890.7	-2.956743765	-2.808644747	-3.261088669	-3.895354702	-2.522658963	-3.253140401
ENST00000294715.2	2.371839781	1.849047433	2.096179527	2.660358236	3.009328686	2.409796669
ENST00000295052.3	-4.513296164	-4.27508083	-4.772415967	-5.401616657	-4.272223023	-4.206143496
ENST00000295549.4	-2.556931108	-3.038840589	-2.624449164	-2.478742605	-2.404561249	-2.446976172
ENST00000297163.3	-4.655846174	-4.352047262	-4.793325418	-5.61415933	-5.242360391	-5.632570659
ENST00000297801.3	-1.701466045	-1.378180702	-1.225673198	-1.333033087	-1.164389729	-1.301781487
ENST00000299997.4	-4.560414451	-4.331902291	-4.850875953	-5.547976419	-5.2740075	-5.732343893
ENST00000300167.6	-4.540707694	-4.232009879	-4.597395203	-5.253166037	-5.284176754	-5.565300881
ENST00000300458.1	-3.725337005	-2.927075578	-3.128019544	-3.142575876	-3.471441467	-2.726411179
ENST00000301683.3	-4.564723425	-4.330164461	-4.794461508	-5.483429117	-5.292319113	-4.972211661
ENST00000303002.7	-4.585909977	-4.372209642	-4.899829099	-5.368781058	-4.904764142	-4.720641938
ENST00000304233.3	-4.364545292	-3.769129617	-4.196108594	-4.727874611	-4.693751559	-4.797452885
ENST00000304425.3	3.559785161	3.08788135	3.136100795	2.780690313	2.751281388	2.537581825
ENST00000304488.4	-4.542580061	-4.241730582	-4.750234106	-5.419578386	-5.255761897	-5.596441669
ENST00000304751.9	-2.260596115	-2.071751168	-1.923333815	-1.612999418	-1.840992572	-1.669314366
ENST00000306853.1	2.423584293	2.32109009	2.470018766	2.159061312	2.047293793	2.017918574
ENST00000307533.6	1.317879526	1.001242053	0.865287648	0.700963478	0.229097727	0.183610454
ENST00000307548.2	-1.766617173	-1.65559642	-1.278678054	-0.700964793	-1.225816155	-1.01891891
ENST00000308604.5	5.373072016	4.880461209	4.697805422	4.512019272	4.988767996	4.570292811
ENST00000309874.2	-3.15997786	-2.89024684	-2.668732069	-2.715840952	-2.393303994	-2.655253959
ENST00000310916.3	-2.916485334	-2.204256228	-2.670788396	-2.33631901	-1.980147699	-1.740495737
ENST00000311990.4	-0.164689846	-0.192514434	-0.061445406	-0.171794153	0.023894276	-0.112927045
ENST00000313064.2	-4.520528408	-4.188208056	-4.6522461	-3.835101606	-4.26577601	-3.913985564
ENST00000313156.3	-3.3871498	-3.553044892	-3.27471204	-2.868140517	-3.013971132	-3.13991129
ENST00000313495.2	-3.911684867	-3.44634182	-4.061340285	-5.507446215	-5.212807535	-5.679301993
ENST00000313807.4	-3.767431568	-4.184844866	-3.610449403	-2.697331556	-3.161614634	-2.813734971
ENST00000314481.3	-4.551284107	-3.582355095	-4.708152334	-4.215731468	-5.350767352	-5.680756675
ENST00000315293.2	0.493776363	0.308931901	0.629760673	1.770110467	0.679522529	1.774322093
ENST00000315302.2	-3.001495098	-3.427697382	-3.742959667	-4.191168374	-3.925284237	-3.426639872
ENST00000315707.3	-1.327235836	-1.100421129	-1.289557806	-1.501908697	-1.365888264	-1.590586823
ENST00000316148.4	-3.691653874	-3.164607422	-2.523388474	-3.193535205	-2.794096298	-3.068651601
ENST00000316786.1	-3.706383785	-4.123557836	-4.412462558	-3.774180901	-4.14530986	-5.277479973
ENST00000316807.2	1.36359422	1.613941393	1.602278746	1.621644073	1.969755776	2.041184796
ENST00000316962.7	-4.537246272	-4.238831473	-4.662998031	-4.024756673	-5.200134893	-3.673581903
ENST00000317008.4	-4.508753027	-4.187889176	-4.693780374	-5.31298688	-5.265874105	-5.64369755
ENST00000317114.1	-2.192385157	-2.694004405	-2.324448241	-2.463649075	-2.353599921	-1.965738202
ENST00000317122.1	-1.950244463	-1.595119629	-2.121216593	-2.070972639	-1.888025392	-2.104568054
ENST00000317596.3	-3.952219809	-3.497583285	-3.400202856	-3.034118772	-3.393682531	-3.986236521
ENST00000318291.4	-3.711091816	-3.816335714	-3.726307621	-3.482015152	-2.881692696	-3.094722515
ENST00000319426.3	4.164046305	3.887877423	4.048432669	3.342630446	3.331765251	3.213377044
ENST00000319682.2	-1.616457528	-1.144339238	-1.595105157	-1.209813883	-1.327629396	-1.263100303
ENST00000319701.2	-1.793527735	-1.806270239	-1.345710002	-1.516680046	-1.281228478	-1.31298601
ENST00000320322.2	-3.731743266	-3.324986321	-4.206224104	-4.533164406	-3.526434872	-3.591706177
ENST00000320372.9	-4.564925869	-4.322595388	-4.762786692	-5.408249105	-5.255435883	-5.622247566
ENST00000321214.2	-4.531384964	-4.27175727	-4.682836237	-4.545355102	-4.92181616	-4.875155499
ENST00000321336.1	-4.563957322	-4.362423179	-4.385051217	-3.903804534	-4.667676161	-4.500811484
ENST00000321517.3	-3.869525842	-3.753961001	-3.624089654	-2.259211755	-2.558575691	-3.109688698
ENST00000321800.7	-2.238061801	-1.574144933	-1.892443144	-2.239643718	-1.399404428	-1.717805224
ENST00000322220.1	-4.223687829	-3.767629283	-4.318696005	-4.184527516	-4.713135434	-4.701643403
ENST00000322227.2	-4.560584907	-4.313525032	-4.261447843	-5.350082889	-4.814557916	-5.214570559
ENST00000322353.3	0.688918936	0.868989222	0.803287453	1.043034234	0.819779151	0.798726884
ENST00000323355.3	-4.556578816	-4.360752024	-4.791912582	-5.443595275	-5.23192855	-5.625432611
ENST00000323380.4	-4.510383483	-4.183837146	-4.683410257	-4.228172209	-4.598303656	-4.425978501
ENST00000323689.9	-4.363284071	-4.349284029	-3.987340014	-3.686999823	-4.320365429	-4.225753648
ENST00000324348.7	-3.561244629	-3.589617765	-4.253728522	-3.60309532	-2.95642477	-3.212936225
ENST00000324446.3	-4.175388976	-3.968778594	-4.177502537	-4.181321545	-4.84048899	-4.30703838
ENST00000324630.5	-3.454386338	-3.734584473	-3.733246098	-3.947675099	-4.305531507	-3.917867277
ENST00000324988.3	-3.692268296	-3.476809303	-4.810580918	-5.243931355	-5.155505214	-5.609270493
ENST00000325042.2	-2.042380538	-2.476822133	-2.227697908	-1.693767557	-2.163553972	-1.890892921
ENST00000325660.3	-2.67400953	-3.103878059	-2.919842868	-3.404116475	-3.162511986	-3.476887317
ENST00000326734.1	-2.746320184	-2.793085128	-3.091272403	-2.539807341	-2.521854536	-2.102015675
ENST00000326989.5	-2.254285238	-2.311244358	-2.203838076	-2.097203226	-1.976109913	-1.776113712
ENST00000326995.5	-2.989769994	-4.274036888	-4.716569142	-3.777430956	-4.864797511	-4.663546336
ENST00000328105.5	1.154781917	1.05550533	1.223962377	1.366695264	1.21571517	1.271144139
ENST00000328344.2	-4.599991011	-4.376819644	-4.872842599	-4.988279293	-5.281689599	-5.64006835
ENST00000328819.4	-4.562444628	-4.276239082	-4.630021408	-5.348161435	-5.227048278	-5.628771877
ENST00000329244.5	-4.560881447	-4.302132664	-4.776616666	-3.713372171	-4.653221011	-4.452632474
ENST00000329536.8	3.226453555	2.903883879	3.076343486	3.898909784	3.415162556	3.576984166
ENST00000329743.3	-4.573778674	-4.351161322	-4.785449223	-5.510558082	-5.29254894	-5.186935235
ENST00000330148.2	-1.241882438	-0.623687591	-0.86685983	-0.916775606	-0.677533204	-0.798455592
ENST00000330337.2	-4.489444375	-3.477710355	-4.755371016	-4.450228605	-4.615590812	-4.795884963
ENST00000330469.4	-1.683123115	-1.996874891	-1.91192784	-1.645225178	-1.552488083	-1.708231861
ENST00000330602.2	-4.570035068	-4.367228009	-4.877883586	-5.283666895	-5.310203814	-5.254191686
ENST00000330825.3	7.187392646	7.070102159	7.196264287	7.142301302	7.154104173	7.166067232
ENST00000331096.2	-3.246063883	-3.811715244	-4.27932587	-5.374911762	-3.693038555	-4.610001754
ENST00000331787.2	4.542065142	4.685884029	4.622265452	4.490533922	4.501703639	4.413474873
ENST00000331856.2	-1.212190426	-1.348107727	-0.879098711	-0.587027513	-0.937509243	-0.391123463
ENST00000332012.5	-3.285104348	-4.111172934	-2.932666452	-2.778031519	-2.913088236	-2.806582245
ENST00000332440.3	-0.103614006	-0.192339561	0.142849408	0.227797567	0.181796541	-0.005746439
ENST00000332468.4	-3.5793107	-3.489390747	-3.257145025	-3.419406314	-2.901691773	-2.791511801
ENST00000332587.4	-4.558579591	-4.320559858	-4.711396055	-5.442492611	-5.322463663	-5.670361548
ENST00000332935.6	-0.476403821	-0.420442407	-0.191376134	-0.31548292	0.084009367	0.129647559
ENST00000332965.3	-2.92408	-2.814039285	-2.454857067	-2.43955244	-2.711378231	-2.913386009
ENST00000333145.5	-4.016293192	-3.980002959	-4.321969699	-2.669458006	-2.20723269	-2.156718106
ENST00000333482.4	-4.617639784	-4.302303596	-4.334496333	-4.799810262	-4.648469059	-3.883531929
ENST00000333487.2	-0.974997395	-0.439860662	-0.025924652	0.691394302	-1.162407191	-0.322160914
ENST00000333666.1	-2.910552298	-2.304600006	-2.08661507	-2.362187534	-1.68911571	-1.971900687
ENST00000334146.3	5.216698665	5.470171877	5.705014401	5.973577614	5.824707451	5.839474299
ENST00000334165.4	-1.697037577	-1.567565791	-1.607795928	-1.394394443	-0.929537193	-1.036374731
ENST00000334298.3	-4.511438074	-4.231124522	-4.626605149	-5.190913815	-5.282734799	-5.558431641
ENST00000334389.4	-4.542693238	-4.293972433	-4.710841982	-5.177380023	-5.339692377	-5.727315827
ENST00000335142.5	-0.771850859	-0.854098674	-0.754172215	-0.961718422	-0.677764915	-0.639273617
ENST00000335223.5	-2.843188939	-2.360144419	-1.212982072	-0.739083435	-0.692861673	-0.95329063
ENST00000336905.3	-0.224053689	0.041752294	0.060399449	0.201966549	0.394630635	0.5815891
ENST00000338526.6	-4.543414914	-4.321072235	-4.755303946	-5.441054367	-5.213313616	-5.589810378
ENST00000338573.5	-1.690620496	-1.852575839	-1.831656392	-1.466698269	-1.202649148	-1.083611317
ENST00000339009.5	-1.589081294	-1.205877172	-1.623266168	-1.870988447	-1.790300632	-1.634470574
ENST00000339037.3	-1.432471499	-1.519203115	-1.227220842	-0.829754287	-0.837796068	-0.760114211
ENST00000340444.1	-4.591955355	-4.259059916	-4.708823437	-5.452138435	-5.131870779	-5.468022779
ENST00000340510.4	3.976755598	3.917755957	3.413401378	3.791642349	4.242165027	3.945813472
ENST00000340585.6	-1.778155942	-1.564640245	-1.745202355	-2.307547213	-1.775523883	-2.151296442
ENST00000340779.3	-4.587484764	-4.369189385	-4.872722395	-5.61663605	-4.630110058	-5.709199335
ENST00000342757.2	-2.724006803	-2.627475101	-1.897585258	-2.511631836	-2.402810663	-2.288338453
ENST00000342892.4	-4.248766638	-4.299380049	-4.834217171	-5.005704013	-4.919176825	-5.174349367
ENST00000342963.2	-4.513843545	-4.230426142	-4.666956554	-5.267714593	-5.336958336	-5.573429619
ENST00000342990.3	-4.014879809	-3.013197706	-3.688235509	-5.430314499	-4.766099296	-5.633639038
ENST00000343087.4	-4.554915083	-4.317058218	-4.748255256	-5.400886175	-5.26463724	-5.645963455
ENST00000344893.3	-4.564346823	-4.359949667	-4.171988367	-5.652287118	-5.037991802	-5.413416947
ENST00000352271.6	-1.013347958	-0.499322409	-1.222566801	-1.398449583	-1.394728632	-1.358653343
ENST00000354425.4	-3.272036399	-2.873973601	-2.392832961	-2.764731566	-2.457241572	-2.815583687
ENST00000354432.3	-3.930018221	-3.552541524	-3.029855839	-3.111321331	-3.50771037	-3.466489662
ENST00000354527.2	-4.207061386	-3.847657968	-4.59670519	-2.876152645	-2.890734149	-3.311544181
ENST00000354541.3	-4.587774306	-4.325055156	-4.709982712	-2.171412355	-3.085780884	-2.203814706
ENST00000354642.2	-1.440500782	-1.437731107	-1.356743055	-1.471849991	-1.061028722	-1.685325086
ENST00000354756.3	-3.621738791	-4.130024172	-3.15598403	-1.798798327	-2.130724276	-1.918416511
ENST00000354921.2	-2.040856247	-1.802865274	-2.09350225	-2.130214031	-2.392759562	-2.246136514
ENST00000355189.3	-0.240837474	0.060069796	0.198856367	0.252225159	0.425220466	0.638516883
ENST00000355358.1	-2.855315257	-2.860533945	-1.713107129	-1.43325878	-1.809287259	-1.817389023
ENST00000355500.1	-3.377258508	-4.335221181	-4.89093874	-5.605929426	-5.266220068	-5.730524315
ENST00000355837.3	-4.596256914	-4.304641597	-4.714173536	-5.019983419	-5.202271294	-5.525255566
ENST00000355837.4	-4.508670605	-4.209871417	-4.098184042	-5.057332853	-5.001900518	-4.523971322
ENST00000355869.2	-4.228074024	-3.409565153	-3.82848386	-4.069420671	-4.572518113	-4.332561627
ENST00000355909.3	-4.594775723	-4.334050865	-4.814872329	-5.521667275	-5.304809285	-5.741543962
ENST00000356047.3	1.236799812	1.590265397	1.613529236	1.536755127	2.208230218	2.318118267
ENST00000356133.3	-4.511214379	-4.11001566	-4.015492501	-5.316945631	-4.881915312	-4.502763638
ENST00000356499.2	-0.773985958	-0.510772569	-0.466604958	-0.577431155	-0.107450286	-0.207768543
ENST00000356672.3	-4.504816201	-4.27580902	-4.49041027	-5.258182475	-4.678809761	-4.554686967
ENST00000356684.3	-4.569058276	-2.875594058	-3.479419064	-4.62177055	-3.458996426	-3.542376884
ENST00000357045.4	-1.341874503	-1.535756553	-1.543823764	-2.063715985	-2.723070624	-2.467910487
ENST00000357046.4	-4.5223012	-4.244762586	-4.78628895	-5.488149605	-5.242523991	-5.701446041
ENST00000357168.2	-4.513826341	-4.276648851	-4.48041336	-4.363257226	-3.48056957	-4.412318328
ENST00000357401.3	-2.711693268	-2.943354081	-2.421721442	-2.779567098	-2.803292127	-2.79897061
ENST00000357591.2	-0.782758973	-0.546108776	-0.387294834	0.581630401	-0.22023705	0.491745638
ENST00000357671.6	-4.52489921	-4.239049582	-4.763008641	-5.442425435	-5.179006851	-5.631892193
ENST00000357876.5	-4.584911587	-4.331582647	-4.696232716	-5.481899149	-5.010080741	-4.815623797
ENST00000358073.2	-2.734557268	-2.075558069	-2.223388054	-2.330690069	-1.960411586	-2.085271988
ENST00000358234.4	-2.037808889	-1.628650047	-1.661645949	-2.252796773	-2.011899719	-1.615544961
ENST00000358393.1	2.505472072	2.8111166	2.972647194	3.145521909	3.179712492	3.279120134
ENST00000358533.2	-0.203881182	-0.546987798	-0.163878669	0.136300064	0.055433518	0.66866403
ENST00000358772.4	-3.977221137	-4.077099627	-4.875886991	-5.625282869	-5.253200653	-5.718448695
ENST00000359253.2	-4.58313531	-4.260997681	-4.754702851	-5.511713571	-5.191431341	-5.666421883
ENST00000359454.6	-4.535704739	-4.295640929	-4.194599403	-5.14420617	-5.238445726	-4.688616424
ENST00000359491.1	-3.985717214	-4.245951572	-4.157042089	-5.008890152	-4.561965144	-3.981315457
ENST00000359760.5	-4.549358961	-4.341226971	-4.899587295	-5.597698904	-5.299795685	-5.75706957
ENST00000359823.2	-4.528888617	-4.251098171	-4.700869368	-4.283833719	-5.006581981	-5.568560818
ENST00000359838.3	-4.557145251	-4.34198943	-4.877207928	-4.935408604	-5.270266562	-4.648557921
ENST00000359859.2	-1.223063032	-1.111937131	-1.450713641	-0.198900223	0.122251578	0.141240034
ENST00000359941.5	1.991951732	2.060793811	2.164213329	1.744573533	1.575462041	1.591154738
ENST00000360035.2	-4.512615473	-4.237153313	-4.687292788	-5.01128715	-5.135040528	-5.587075015
ENST00000360166.3	-3.614828184	-3.220993623	-3.086038062	-2.776064357	-2.377251323	-2.429018247
ENST00000360485.3	-2.27458439	-1.960560459	-1.941565748	-2.279512043	-2.101024453	-1.916920792
ENST00000360528.2	-1.907408684	-1.715459863	-1.894560039	-2.045677418	-1.925462322	-2.051727861
ENST00000360899.2	-0.579314763	-0.312504926	-0.336934142	-0.997111169	-0.876239519	-1.055464756
ENST00000360902.1	-2.866691188	-3.789397567	-2.908557956	-3.343040307	-3.853842147	-3.358615814
ENST00000362058.2	-0.294754179	0.146948355	-0.270482016	-0.586922265	-0.388665411	-0.559932477
ENST00000362077.4	-4.544087087	-4.28170821	-4.773441369	-4.944814249	-5.174969135	-5.596501292
ENST00000362111.2	-3.87191137	-4.27190591	-3.834756771	-3.517155378	-4.273076187	-4.912243708
ENST00000362188.1	-4.576320316	-4.298746399	-4.724737259	-5.455961196	-5.276695554	-5.691942716
ENST00000362190.1	-0.464230829	-1.092133266	-0.761341639	1.736942531	0.724939698	0.980825507
ENST00000362219.2	-4.621373217	-4.3468835	-4.713041986	-5.614454189	-5.255611711	-5.683280019
ENST00000362227.1	-4.580352254	-4.297215773	-4.721361772	-5.475570086	-5.28065748	-5.68116783
ENST00000362279.1	-4.515492304	-4.190467605	-4.627559788	-5.211407116	-5.16750918	-5.585411609
ENST00000362310.2	-4.52346753	-4.340037339	-4.824074159	-3.741175938	-4.587818644	-3.167077924
ENST00000362512.1	-3.493474217	-4.276942844	-4.706743676	-5.527000909	-5.228381974	-5.719761424
ENST00000362567.2	-3.717236264	-3.886335712	-4.490374666	-3.429831088	-3.655132121	-3.477957614
ENST00000362582.1	2.063373563	2.197160103	1.886823947	1.788940514	1.923823013	2.038764048
ENST00000362805.1	2.703645044	2.828060102	2.673756373	2.483025704	2.558575193	2.49887129
ENST00000363146.1	3.630926508	3.470576537	3.374088389	3.7057062	4.069786726	3.864300623
ENST00000363315.1	-2.484430731	-1.318320299	-2.046923599	-2.162313642	-1.965287229	-1.8502045
ENST00000363358.1	-4.46789888	-3.549841215	-4.50529282	-5.042264081	-5.288597135	-5.527280798
ENST00000363572.1	-3.000237793	-3.077117795	-2.837706536	-2.884509956	-3.309724635	-2.905819377
ENST00000363673.1	-1.589858605	-1.725087201	-1.929246413	-2.597945684	-2.044162061	-2.120615917
ENST00000363840.1	2.535211611	2.605232811	2.231039688	1.934494093	2.407631436	2.225232781
ENST00000363859.1	1.5849416	1.764854819	1.369619866	1.004269538	1.020695042	1.068189661
ENST00000363981.1	1.639466871	1.311306274	0.908489147	0.392944266	0.784272991	0.608128648
ENST00000364084.1	2.048249212	2.268970442	1.984785028	2.176876453	2.536250743	2.543909362
ENST00000364329.1	-1.601498923	-2.209889478	-1.509135701	-2.253149884	-2.320811509	-2.239455594
ENST00000364546.1	1.947007313	2.16535465	2.439508781	2.830508119	2.446502393	2.63026723
ENST00000364799.1	-0.812472029	-0.897854209	-0.903861126	-0.916219009	-0.880052993	-0.292478225
ENST00000364822.2	1.414957844	1.461767589	1.190584802	2.529966802	1.628269268	1.577319292
ENST00000364849.1	-1.068216793	-0.781608887	-1.741313133	-0.05422156	-1.185691435	-0.971943066
ENST00000364968.1	-3.024936568	-3.718605612	-3.002386343	-3.164976681	-3.53411717	-2.606252616
ENST00000364995.1	-0.200836903	0.020082336	-0.460127098	-0.299670091	-0.73884693	-0.339879486
ENST00000365032.1	-1.586559902	-1.155341908	-1.639711547	-1.489274568	-1.534370911	-1.556731712
ENST00000365067.1	-4.619321276	-4.357367505	-4.821444274	-5.353576678	-5.332173321	-5.754498744
ENST00000365160.1	-1.685690413	-1.38211454	-1.502035666	-1.698030088	-1.279390589	-1.042033375
ENST00000365172.1	4.354493052	3.988097537	4.075613947	4.824634454	4.460944923	4.452213823
ENST00000365306.1	-4.577738125	-4.370835635	-4.827793747	-5.575840383	-5.213584275	-5.564006817
ENST00000365524.1	2.541557991	2.544516383	2.19954628	2.559846753	2.475184406	2.098255153
ENST00000365607.1	0.942203586	0.879757462	0.508226719	0.612380425	0.39413338	0.539697057
ENST00000366097.2	-1.542780556	-1.606218377	-1.205825885	-1.688028274	-1.890612293	-1.861822552
ENST00000366105.2	-4.392066384	-4.332613956	-4.716879727	-4.701306702	-4.441094621	-4.508475354
ENST00000366109.2	-0.542568005	-0.535584555	-0.846757914	-1.072376691	-0.972416352	-1.030700765
ENST00000366110.3	-3.682840489	-2.666126812	-2.778027884	-1.973234014	-2.392919382	-2.643162059
ENST00000366134.2	-4.50437714	-4.056940349	-4.537105169	-3.851448798	-4.145190629	-4.53803933
ENST00000366136.2	-3.378489155	-2.001661183	-2.682909328	-2.556140427	-2.445172336	-2.58770312
ENST00000366140.2	1.49054039	1.477810034	1.539664938	1.105599889	1.787729345	1.798554596
ENST00000366152.3	-3.580813701	-3.28909707	-4.892848906	-5.572580469	-4.741462388	-5.421538554
ENST00000366153.2	2.909507059	3.004887848	2.779494869	3.184611566	3.450311198	3.213777205
ENST00000366167.2	-4.622479351	-4.364692647	-4.790335499	-5.626611605	-5.253750916	-5.693484147
ENST00000366185.2	6.175558903	6.37326433	6.355788455	6.870020906	6.497965477	6.875252552
ENST00000366187.2	-3.120397488	-3.387233888	-2.87940752	-2.371925143	-2.642489343	-2.411570565
ENST00000366188.2	-1.117885759	-0.86529107	-1.637799241	-1.928519953	-1.408055322	-1.700165257
ENST00000366189.3	-2.873072232	-2.970849821	-2.443118151	-1.978957031	-1.916508368	-1.600974344
ENST00000366209.2	-4.617240308	-4.381379828	-4.889119412	-4.996979677	-5.339516913	-5.795352782
ENST00000366218.2	-4.472518582	-4.223243504	-4.635610894	-5.238014523	-5.151854712	-5.498250547
ENST00000366224.2	-4.528024344	-4.250439915	-4.773939922	-5.50896744	-5.257931108	-5.699599278
ENST00000366234.3	-0.761700202	-0.726955483	-0.490776783	0.223615745	-0.023187342	0.073775052
ENST00000366253.2	-4.503562345	-4.214403204	-4.608564186	-5.135404187	-5.358483157	-5.585517098
ENST00000366259.2	-4.050332251	-4.047219688	-4.319729859	-4.105604549	-3.86860785	-3.884022359
ENST00000366278.2	-2.847862423	-2.15704122	-1.845029877	-1.870495554	-2.018722402	-1.804542097
ENST00000366287.4	-4.53712659	-4.283218639	-4.773082906	-5.353603288	-5.34013203	-5.681242755
ENST00000366308.2	-0.874309889	-1.007270609	-0.965921033	-1.40683856	-1.356719794	-1.535070108
ENST00000366312.2	-4.481099215	-4.158906126	-4.758621626	-3.713280744	-4.229654912	-4.490471103
ENST00000366314.4	-4.520087666	-4.258751452	-4.605008688	-5.258804706	-5.284186044	-5.551178733
ENST00000366321.2	-4.537791101	-4.287841316	-4.805683564	-5.025828707	-5.263095472	-4.955177397
ENST00000366360.2	-2.40779868	-2.548740445	-2.411363913	-3.350482751	-2.876465659	-2.55438642
ENST00000366365.2	-0.456398217	-0.34587405	-0.149151229	-0.065894578	0.820448746	0.914265163
ENST00000366376.2	-4.472484662	-4.1793287	-4.713373908	-4.415735004	-4.971120382	-5.428344837
ENST00000366397.3	-1.847006952	-1.83419691	-1.284615469	-1.738326461	-1.041443156	-1.125125394
ENST00000366405.2	-4.322616551	-4.326639265	-4.792206328	-4.318250789	-5.329934638	-5.388781187
ENST00000366408.3	-4.566861943	-4.311441859	-4.649838376	-5.417188844	-5.250125619	-5.661088089
ENST00000366424.2	-3.773783646	-3.315156017	-3.870597432	-4.486287563	-4.563601032	-4.340230235
ENST00000366441.2	-3.139430092	-2.964656015	-3.220242994	-2.301803096	-2.142620656	-2.062307257
ENST00000366527.3	0.76675924	0.83721738	0.320734061	-0.337860802	-0.043802815	-0.023850736
ENST00000367003.4	-3.380059068	-4.179879541	-4.161271546	-4.210075474	-4.517311036	-3.661179632
ENST00000367207.3	-2.896477543	-2.925797691	-2.60433379	-2.785579573	-1.912655565	-2.090707972
ENST00000367355.1	-3.153619931	-2.966249954	-2.856580125	-2.630600558	-2.787705092	-2.648964255
ENST00000367356.1	-1.926631346	-2.080608897	-2.257474868	-1.557745485	-2.129075001	-1.849982503
ENST00000367477.3	-4.549109954	-4.293038496	-4.78527177	-4.953322205	-4.608525917	-5.409752783
ENST00000367563.3	-2.238938149	-2.717334892	-2.148205104	-3.0437959	-2.727296265	-2.797448222
ENST00000367716.3	-1.977611883	-0.77023627	-0.952582004	-0.665988663	-1.312385544	-1.417994535
ENST00000368974.3	-0.765971444	-0.943591541	-0.842269502	-0.764879803	-0.500037902	-0.926157482
ENST00000369120.2	-4.560301959	-4.303190457	-4.6629147	-4.322372082	-5.281254731	-5.632869562
ENST00000369122.3	-4.544490293	-4.320224338	-4.41173601	-5.007127378	-5.183540909	-5.619473184
ENST00000369123.3	-0.167826489	0.222916858	0.771117988	1.552680898	1.464980004	1.487840995
ENST00000369381.2	-2.114744134	-2.138936023	-2.363771874	-2.234640015	-2.113796137	-2.142043095
ENST00000369391.3	5.115386471	4.825203864	5.293154467	3.535207479	3.607197224	3.333428579
ENST00000369491.1	-3.129693102	-2.774134396	-2.814729647	-2.033565994	-2.327712917	-2.213998724
ENST00000369605.4	5.316885274	4.923929655	4.834071416	5.328389352	5.357854511	5.103865516
ENST00000369843.3	2.850421688	2.656302758	2.844733969	3.17142879	2.405275167	2.727770976
ENST00000369989.2	-1.498333457	-1.186450869	-1.437889444	-2.220476467	-1.570425915	-1.516009511
ENST00000370341.3	-1.086438689	-0.671825393	-0.70529818	-0.5021649	-0.421195974	-0.326114151
ENST00000370438.2	-3.217286904	-3.458432218	-2.847835197	-0.738900187	-2.572802026	-1.285243564
ENST00000371162.4	-4.123960514	-4.088547655	-4.2167169	-4.21346274	-4.236775856	-4.612892222
ENST00000371169.1	-4.586920051	-4.373786987	-4.880578061	-5.645396438	-5.296135776	-5.743937728
ENST00000371192.1	-2.252848742	-2.371902133	-2.511914272	-2.113182539	-2.449323174	-2.380527125
ENST00000371390.1	-2.322256617	-1.144510216	-2.037081659	-1.253074316	-1.712077926	-1.437219395
ENST00000371487.3	-3.73479427	-3.667548655	-2.671606112	-3.783981314	-3.261825501	-3.252631039
ENST00000371743.3	2.966749327	3.034262111	2.71727021	3.353874845	3.476488371	3.388959083
ENST00000371813.4	-4.344488759	-4.186696574	-4.191074593	-3.118657577	-2.812160973	-2.673717292
ENST00000372173.5	-4.262417447	-4.329663994	-4.405576389	-2.470195971	-2.478002077	-2.452262042
ENST00000373170.2	2.199479263	2.447862008	3.484658582	4.558221051	3.74254605	4.526732168
ENST00000373171.2	-3.542357556	-3.262203494	-4.000351545	-5.11373052	-4.035952775	-4.906804449
ENST00000373226.2	1.65713479	2.200661537	1.903888967	2.012669643	1.662469779	1.799439933
ENST00000373384.4	-4.533269101	-3.958113972	-4.457790803	-4.351256917	-4.13903056	-3.668195521
ENST00000373508.1	-0.138070452	0.07158489	-0.121358718	-0.111858599	-0.118894605	-0.191756231
ENST00000373604.4	-2.052970166	-2.633865651	-2.479019598	-1.678478737	-0.901563222	-1.131591212
ENST00000374014.3	-4.564969679	-4.350141332	-4.401829225	-5.583831369	-5.335758147	-4.778002476
ENST00000374432.3	-4.296617848	-4.322951338	-4.769044574	-5.183883614	-5.210863344	-5.64586031
ENST00000374801.3	-3.192496519	-2.985733255	-3.867204464	-2.940013108	-3.932107175	-2.34966732
ENST00000374922.4	-1.26694727	-1.475272814	-1.681701924	-1.724865385	-1.674854623	-2.188320183
ENST00000374945.1	-3.928318232	-4.016211664	-4.852915021	-4.991704056	-4.295460237	-3.885518792
ENST00000375204.2	-0.538871433	-0.95847593	-1.255255192	-1.827965857	-1.207309665	-1.70265426
ENST00000375206.2	-2.167801926	-2.182341888	-2.136745806	-1.624492732	-2.177849581	-1.821639221
ENST00000375465.3	-4.594893378	-3.583751621	-4.797285602	-5.627585161	-5.263559671	-5.713619913
ENST00000375987.3	-2.154583953	-1.941655648	-1.514315645	-1.481043261	-1.768661379	-1.724602732
ENST00000376025.2	-3.591400055	-2.727129764	-3.344971	-4.501192314	-3.848935892	-4.377992641
ENST00000376445.3	2.076370758	2.007433228	2.297105912	2.360322588	1.718433162	1.732689203
ENST00000376482.3	1.484736439	1.958642848	2.281643142	3.528339359	2.272867989	2.665462364
ENST00000376593.2	-3.199594928	-2.323220897	-2.587405194	-2.891739364	-2.83731795	-2.609721788
ENST00000376617.3	-3.283624838	-2.600069563	-3.047629269	-3.041058166	-2.836303068	-3.24649414
ENST00000376620.3	-4.544506105	-4.327979525	-4.871821067	-5.539636643	-5.261260178	-5.708287917
ENST00000376678.2	-3.979877669	-3.468528197	-3.867506091	-4.321062738	-3.984296099	-3.9405391
ENST00000376797.3	2.460665587	2.346116839	2.657907779	2.758500137	2.435164618	2.58705482
ENST00000376800.3	-1.048081821	-0.962205798	-0.737576555	-0.052092057	-0.127407074	0.093449709
ENST00000376926.4	-0.164680718	0.681234442	0.688401011	0.265512886	0.554690857	0.037329296
ENST00000377121.1	-3.382667421	-3.411749486	-3.386929141	-3.789295147	-4.375867971	-3.416162682
ENST00000377178.3	-4.490739824	-4.17837573	-4.606014545	-4.633761363	-5.158471603	-5.551450008
ENST00000377300.3	-0.985097975	-0.876708291	-1.127813901	-1.202782343	-1.214258077	-1.260638727
ENST00000377469.1	-4.503338004	-4.216276738	-4.555482645	-5.048835008	-5.228011284	-4.983431288
ENST00000377547.3	-4.624884769	-3.317115772	-3.834005894	-5.646184088	-4.878111545	-5.703505268
ENST00000377597.2	-4.618432259	-4.337674579	-4.76731733	-5.326836626	-5.324563053	-5.74240642
ENST00000377977.3	-4.528714495	-4.115941861	-4.055122495	-4.868376924	-5.166766143	-4.677725691
ENST00000378140.3	-3.825876666	-4.303881404	-4.806980363	-4.224645569	-5.195732527	-5.337201575
ENST00000378340.1	0.05043846	0.044657132	0.274430469	-0.019981434	0.745950873	0.614958916
ENST00000378417.1	-4.47092347	-4.371186109	-4.260450547	-4.2271533	-4.183695628	-4.326068038
ENST00000378428.3	-4.580353297	-4.368962879	-4.896860681	-5.622225926	-4.941976199	-5.750765979
ENST00000378432.1	1.125237469	1.131867739	1.133472899	1.461573686	1.620809279	1.458842887
ENST00000378479.1	-4.539597501	-4.236116664	-4.754569757	-4.038667494	-3.945529593	-3.96260644
ENST00000379050.2	-2.622382039	-3.262424592	-3.07307236	-2.17159529	-2.215703045	-2.020449783
ENST00000379053.4	-3.252881676	-3.909332816	-4.475488027	-5.31887911	-5.130988737	-5.6020665
ENST00000379256.3	-4.500997244	-4.185368298	-4.745844414	-5.488503433	-5.154710053	-5.620189941
ENST00000379317.1	-4.576449763	-4.326349305	-4.746564143	-4.595902965	-3.547005063	-5.196408199
ENST00000379640.1	-4.533592474	-4.271002972	-4.759802482	-5.345144217	-5.326025729	-5.665712982
ENST00000379928.4	1.662624061	1.469239137	1.532019541	2.044484864	1.69601855	1.813394751
ENST00000379963.1	-4.578293773	-4.357370321	-4.844072332	-5.562518744	-5.32765586	-5.771623444
ENST00000380008.1	-3.625395763	-3.292744533	-2.715025858	-2.615081958	-2.246556086	-2.68433957
ENST00000380106.2	-3.42044925	-2.409099154	-2.87854541	-3.466660845	-2.487738712	-2.801953358
ENST00000380145.1	-3.675556796	-3.051497654	-4.857395851	-5.546166698	-5.248179607	-5.72613196
ENST00000380387.3	-4.53104245	-4.061869483	-4.750842776	-4.144305903	-5.135021689	-5.624226449
ENST00000380601.2	-4.581130303	-4.360959967	-4.884359564	-4.950644887	-4.841976902	-5.36779262
ENST00000380640.2	-2.868586375	-3.373979012	-2.975553595	-4.393727854	-3.733790025	-3.564015064
ENST00000380711.3	-2.469283518	-2.832312817	-2.407581689	-3.233347064	-3.083257703	-2.705117434
ENST00000380722.1	-4.568437421	-3.598016022	-4.176454941	-5.469405021	-5.298497846	-5.729757388
ENST00000380970.2	-4.554477241	-4.233603071	-4.631679648	-5.455270258	-4.549180249	-5.581946799
ENST00000380990.1	-4.516814375	-4.239035265	-4.176336573	-5.382147736	-5.218633435	-5.359736762
ENST00000381010.3	-2.729457616	-2.229403523	-1.985760558	-2.447120914	-2.010964745	-2.081641677
ENST00000381078.1	-4.546964809	-4.271737328	-4.586417508	-5.403131068	-5.229096001	-5.616851905
ENST00000381106.4	1.051908753	1.039377341	1.528549771	1.361912471	1.543432233	1.526076364
ENST00000381108.3	-0.601539624	-0.571321894	-0.79533626	-1.124607997	-0.9273532	-1.125153965
ENST00000381181.1	-4.180858987	-4.120102237	-3.516546957	-4.212927256	-4.780652295	-4.798708916
ENST00000381217.2	-4.570662586	-4.264838828	-4.668773769	-5.293935272	-5.335971008	-5.597426442
ENST00000381301.3	-3.798858157	-3.713379383	-4.128438346	-4.450244334	-4.212405102	-3.299606345
ENST00000381361.3	-4.604477958	-4.329717551	-4.771856549	-5.438820032	-5.239572916	-5.030253315
ENST00000381363.4	-4.22378881	-3.789291415	-3.028609352	-3.56084198	-2.896841681	-2.826589138
ENST00000381790.3	-2.99039387	-4.234828181	-3.051796482	-2.617943365	-3.226733559	-3.136637082
ENST00000381977.3	-4.00191485	-3.688744927	-4.393349075	-3.048476698	-3.010459376	-3.09988182
ENST00000382007.1	-4.502960628	-4.257709182	-4.613984578	-5.155838718	-5.256151308	-5.478609318
ENST00000382045.3	-4.444725385	-4.070172234	-4.630012994	-5.363486229	-5.092846905	-5.478382326
ENST00000382166.2	-2.237627579	-2.294193285	-1.559904073	-1.886486774	-1.835196866	-1.669568148
ENST00000382167.2	-4.600635404	-4.273893127	-4.606605109	-5.347566761	-5.133137697	-5.501278653
ENST00000382215.3	0.435097561	0.141472889	0.288280735	0.673028027	0.283955571	0.479839976
ENST00000382225.3	-1.088864292	-1.712954879	-1.766583493	-1.276465109	-0.91448074	-0.980109689
ENST00000382426.3	-2.59400016	-2.409855341	-1.424676377	-1.138277904	-1.290808385	-0.963919363
ENST00000382488.2	0.728369428	0.992220604	0.92957912	0.614647734	1.215054885	1.128593067
ENST00000382641.1	0.818390157	1.34092043	1.330097946	1.714492441	1.496979953	1.725070572
ENST00000382849.2	-1.65801662	-1.298540259	-1.335765964	-1.303701441	-1.175217731	-1.303788418
ENST00000382897.2	-4.569821835	-4.336951421	-3.987387531	-5.535601763	-5.253193913	-5.685865822
ENST00000383019.2	-2.811679081	-2.167860431	-2.347201514	-2.697418472	-2.491325706	-3.217041821
ENST00000383025.2	-1.127316247	-0.90047614	-1.104713515	-1.858154663	-1.637404611	-1.618952987
ENST00000383038.3	0.482963709	0.096737207	0.403848245	-0.448195514	-0.377545013	-0.37793039
ENST00000383058.4	-4.571822741	-3.498727079	-4.830951304	-4.912390873	-4.852612709	-5.262820742
ENST00000383140.3	-3.660899941	-3.676851365	-4.158664102	-4.497269101	-4.651811926	-4.95111464
ENST00000383461.2	-4.517143948	-4.305631187	-4.189504644	-5.453348193	-5.320282461	-5.671777155
ENST00000383834.2	0.07112938	-0.191257481	-0.04172545	-0.804831012	-0.864384257	-0.714028459
ENST00000383926.1	2.965726497	2.50126217	2.310553227	2.344641574	2.381717177	2.091721805
ENST00000384096.1	-1.307331513	-1.772129765	-1.77427891	-1.634073226	-1.434431553	-1.525686787
ENST00000384147.1	1.108850344	0.980075143	0.871991985	1.094210561	0.154756277	0.239181727
ENST00000384215.1	0.324394383	0.791388152	0.617517493	0.661298563	1.082933081	0.755565652
ENST00000384229.1	3.111255344	2.53832445	2.740056093	3.160274641	3.137292825	2.919253049
ENST00000384342.1	-0.013564888	-0.070197696	0.290350871	0.608655937	0.914762502	0.680568698
ENST00000384423.1	3.813511804	3.706465381	3.803219725	3.655744835	3.4206695	3.56898655
ENST00000384430.1	6.125847639	5.917042989	5.806527506	5.756126132	5.847244723	5.775356594
ENST00000384529.1	5.948738287	5.803319614	5.70637062	5.599797993	5.841712553	5.696359933
ENST00000384581.1	1.875721499	2.013501644	1.674762436	2.304073833	2.104373004	1.899406558
ENST00000384584.1	-0.931247235	-0.50848488	-0.411006329	-0.046563273	-0.533704358	-0.137383689
ENST00000384693.1	1.895761751	1.387329749	1.055317654	1.801519359	1.342111155	1.397779142
ENST00000384706.1	2.136442092	2.12494305	1.414987013	1.373606302	1.982183024	1.886630562
ENST00000384733.1	4.262997898	4.145477517	3.978645259	5.049743486	4.938952795	5.019015016
ENST00000384756.1	2.295134941	2.17915644	1.954068836	2.122716483	1.669273484	1.753116071
ENST00000384829.1	-4.234120455	-4.242038029	-4.839442984	-4.936643803	-3.842975427	-4.056677269
ENST00000384835.1	-4.519961851	-4.23025773	-4.616966058	-5.296142726	-5.088615339	-4.692079241
ENST00000384838.1	-4.574282314	-4.340446869	-4.821414432	-5.494042148	-5.225633511	-5.666895698
ENST00000384864.1	-4.584018527	-4.300136522	-4.624023595	-5.494025509	-5.237200539	-5.645578938
ENST00000384878.1	-4.532150231	-4.3153301	-4.734357799	-5.428700869	-5.2944602	-5.70172191
ENST00000384886.1	-4.50348232	-4.185910531	-4.542492626	-5.256847063	-5.09403738	-5.387515143
ENST00000384891.1	-3.104169091	-2.219690953	-2.534887515	-3.646714228	-2.670222063	-2.498322745
ENST00000384961.1	-4.605147764	-4.383023901	-4.878227381	-5.670787898	-5.34210353	-5.79366536
ENST00000384990.1	-4.622153205	-4.321229159	-4.750440165	-5.549730342	-5.311346615	-5.73331411
ENST00000384994.1	-1.165170895	-0.374441472	-0.339780528	-0.730679316	-0.819622284	-0.293362009
ENST00000385012.1	-4.544254664	-4.331385987	-3.961346321	-4.693471205	-5.25863778	-5.357430376
ENST00000385015.1	-3.712647386	-4.206165758	-4.592389946	-5.012244396	-5.277741518	-5.628620349
ENST00000385043.1	-3.66323579	-4.351720846	-4.780721999	-5.567678014	-5.267623112	-5.710290976
ENST00000385052.1	-4.584824004	-4.2542383	-4.645546532	-5.431421738	-5.179403988	-5.572742278
ENST00000385056.1	-4.635925315	-4.369697362	-4.827976681	-5.563110533	-5.343187578	-5.762060811
ENST00000385059.1	-4.600977758	-4.364173342	-4.743559941	-5.587632411	-5.265616867	-5.708666024
ENST00000385060.1	-4.576660514	-4.369801832	-4.823479484	-4.590695425	-5.253340006	-4.226762363
ENST00000385194.1	-3.535622505	-3.140068026	-2.126835994	-2.958993038	-2.981771166	-2.779851741
ENST00000385201.1	-4.355152828	-4.362333807	-4.737587347	-4.577019344	-3.361392545	-3.49429504
ENST00000385215.1	-3.153042815	-2.660069637	-2.805154418	-2.884986206	-2.502595554	-2.635172705
ENST00000385220.1	-2.957998148	-2.671570225	-2.934828492	-2.180627124	-2.791323842	-2.682262275
ENST00000385223.1	-4.160606721	-4.355255319	-4.833479597	-5.241409878	-5.262982752	-5.667720403
ENST00000385233.2	-4.047690285	-4.155569483	-4.542230037	-3.317447226	-3.798961559	-4.030627134
ENST00000385250.1	5.732434933	5.724477753	5.035128134	5.589286135	6.184228777	5.292840801
ENST00000385275.1	-4.470238101	-4.148635206	-4.72894016	-5.413437104	-5.130196265	-4.873891141
ENST00000385578.2	-4.214375532	-3.834314383	-4.65704847	-4.42152345	-3.931439602	-3.747523813
ENST00000388909.4	-1.892758764	-1.74054569	-1.204955615	-1.14869979	-1.54148394	-1.20984452
ENST00000389261.3	-4.539119677	-4.319166901	-4.176492115	-3.614743684	-3.545510328	-3.373609302
ENST00000389594.3	-2.431901631	-3.07863873	-2.202541322	-1.398903001	-1.614968494	-1.5348042
ENST00000389640.3	-4.602343121	-4.367004531	-4.781927703	-5.545890542	-5.282563724	-5.681935293
ENST00000389640.4	-4.476515121	-4.169976619	-4.522519011	-5.020016854	-5.31129643	-5.490176982
ENST00000390168.4	-3.057999109	-3.398883044	-2.614096865	-3.167094883	-2.523642881	-2.889649589
ENST00000390329.2	1.707933296	1.965038372	2.156238149	1.857260451	1.906950772	1.885232265
ENST00000390329.3	-2.535759291	-1.774697818	-2.518908486	-2.260521807	-2.172272952	-2.160885593
ENST00000390540.2	-4.511927306	-4.251667447	-4.500702059	-5.004552265	-3.066011892	-3.457866253
ENST00000390846.1	-0.18184897	-0.2886773	-0.411042425	-0.767957374	-0.568833213	-0.661410288
ENST00000390861.1	-3.845308209	-4.320606032	-3.970731499	-3.413286664	-4.499687715	-4.986550898
ENST00000390982.1	-4.606871342	-4.318141976	-4.655294466	-5.359062864	-5.185762437	-5.520046917
ENST00000391079.1	-0.602575287	-0.70527042	-0.807929445	-0.138270801	-0.328209108	0.131366778
ENST00000391185.1	-2.208688068	-1.93664119	-0.223774479	-0.121564711	-0.692771587	-0.320090189
ENST00000391200.1	-1.269491381	-1.70344987	-1.549480153	-2.000860669	-2.083895631	-1.833660348
ENST00000391250.1	-4.585553452	-4.369595911	-4.192527824	-3.273364146	-4.068442582	-3.681320625
ENST00000391359.2	-4.568386999	-4.35906643	-4.764103197	-5.468725511	-5.31300645	-5.692632469
ENST00000391625.2	-3.938703652	-3.35588088	-3.896686381	-3.340336072	-3.183099136	-2.807287454
ENST00000391707.2	-1.824489744	-1.801835874	-2.003562019	-1.486672919	-1.270276699	-1.236303136
ENST00000392074.2	-4.032333175	-3.227533328	-4.806601076	-5.562848508	-5.229608637	-5.694218626
ENST00000392227.2	0.677349564	1.597028481	1.771373194	1.321418139	0.990444142	1.175928864
ENST00000392471.2	7.411392288	8.594499245	9.01420065	9.029595556	8.585129633	8.979651519
ENST00000392688.2	0.126268239	0.087999845	0.414080877	0.347475765	0.665030271	0.584226158
ENST00000392929.2	3.471512966	3.932593669	3.718373155	3.857362164	3.977568381	4.122145976
ENST00000392963.5	3.409000259	3.038951171	3.152966813	2.597355964	2.960078185	2.902748493
ENST00000393264.2	-4.474065212	-4.175437284	-4.626217097	-5.353002172	-5.136657736	-5.587749796
ENST00000393507.2	-0.152283352	-0.033821859	0.540554564	0.691015305	0.337728574	0.590421174
ENST00000394183.2	-4.277875921	-4.367972269	-4.634113964	-4.759104904	-4.7450942	-5.707678096
ENST00000394240.3	-4.604744675	-3.965561156	-4.205102698	-5.263158111	-5.246475683	-5.13817054
ENST00000394742.3	-2.082129934	-3.074010002	-3.062076639	-2.194079468	-2.346755243	-2.397722198
ENST00000394793.2	-4.676391614	-4.365535342	-4.73165438	-3.850888147	-5.25661785	-5.343864065
ENST00000394864.2	0.189066435	0.438856101	1.762945988	1.226692605	1.302232893	1.50629209
ENST00000395539.2	-2.688643677	-2.725460138	-1.982524948	-2.38368351	-2.709068893	-2.003183139
ENST00000395900.1	-4.212402085	-3.880143958	-3.739527245	-4.663516698	-4.949644068	-4.842542276
ENST00000396164.1	-1.906065214	-1.538318792	-1.82639906	-1.570066504	-1.413052519	-1.58576142
ENST00000396407.1	1.5671962	1.190263162	1.413141822	1.814173163	1.81735774	1.69653093
ENST00000396588.2	-3.960206613	-4.212700552	-4.056329435	-4.847433482	-4.212907315	-3.93671469
ENST00000396880.3	-0.355168945	-0.448332772	-0.529653172	-0.822802682	-0.991749177	-0.573769923
ENST00000396885.2	-1.808708621	-1.358205159	-1.799917367	-1.300913641	-1.096747652	-1.294441357
ENST00000397057.2	7.1690198	7.843129931	8.076232079	8.439298224	7.972891644	8.130861281
ENST00000397184.2	-1.137708607	-0.728012549	-1.295283888	-1.743487956	-1.93003703	-1.545159007
ENST00000397264.3	-4.611797159	-4.396188732	-4.844414784	-4.965900751	-5.084617943	-5.239317869
ENST00000397264.4	-3.518335549	-2.998989741	-2.568008497	-2.62125648	-2.457611444	-2.255118507
ENST00000397346.3	-4.566433608	-4.347193231	-4.815446769	-5.471193969	-5.271073897	-5.694771012
ENST00000397381.3	-3.826318584	-3.263680381	-4.619996523	-3.206432335	-3.479786787	-3.947174955
ENST00000397549.2	-3.438061746	-3.60879436	-4.104975432	-3.169106499	-4.056765699	-3.178045303
ENST00000397644.2	-1.599942488	-1.652870789	-1.554954424	-1.127855165	-1.054156475	-1.026388175
ENST00000397645.2	-4.588485561	-4.301660522	-4.771269586	-5.464552586	-5.196097658	-5.632162101
ENST00000397787.1	-3.256319915	-3.426765645	-3.749044816	-4.087080057	-4.910488102	-3.598931082
ENST00000397864.2	-4.548207506	-4.31803136	-4.855353826	-5.563350122	-5.259337876	-5.719410561
ENST00000398043.2	0.165809249	-0.183782064	-0.1562299	0.992524733	0.288632628	0.722017939
ENST00000398173.3	-2.126193571	-3.591891751	-2.73245546	-3.676432328	-2.832271	-2.759997778
ENST00000398216.2	-4.539453687	-4.274714662	-3.952440775	-3.303474842	-3.749647253	-3.204322615
ENST00000398377.3	2.450176413	2.206664336	2.1572352	1.970744235	2.076169716	2.125718154
ENST00000398460.3	0.89710822	1.022090612	1.064986067	0.942926373	1.358474917	1.206866886
ENST00000398461.1	2.045985558	2.419498653	3.200426045	3.857745076	3.567697697	3.848121711
ENST00000398474.3	0.336135036	0.278182891	0.693839181	1.412631941	1.64630163	1.511937874
ENST00000398526.2	-4.478329559	-4.359859279	-4.872845741	-4.219574686	-4.651468384	-4.928993613
ENST00000398554.1	-4.594078706	-4.34418797	-4.759747762	-4.842693273	-4.448297571	-4.523765578
ENST00000398669.2	-4.575990072	-4.271417704	-4.739999965	-5.529430792	-5.230397083	-5.67559161
ENST00000398701.2	3.258222891	3.351941864	3.803299904	3.414731072	3.765662049	3.654456279
ENST00000398777.3	-4.585960502	-4.355418386	-4.737750073	-5.484174107	-5.265959884	-5.708158734
ENST00000398796.2	-4.15262119	-4.085158527	-3.722647023	-4.013006232	-4.184597192	-3.882339508
ENST00000398804.3	-0.756413078	0.053775367	0.320608861	0.407620492	-0.175439862	0.419926601
ENST00000398849.2	1.329285731	1.16934351	1.279930197	1.822306134	1.933351236	1.797760684
ENST00000398859.3	-2.46720529	-2.421055975	-2.687141009	-3.344052511	-2.996307107	-3.359773938
ENST00000398957.1	-3.467545282	-3.496638931	-3.007855877	-2.85917579	-3.05334516	-2.837356337
ENST00000399003.1	-4.512082951	-4.26871701	-4.751959266	-5.397157379	-5.273149574	-5.522910327
ENST00000399123.2	-4.574734899	-4.308177841	-4.781070999	-5.545407088	-5.216032086	-5.677758759
ENST00000399152.2	-4.562412489	-4.184502332	-4.613590389	-5.361390296	-5.270459112	-5.610390599
ENST00000399186.2	4.112760805	4.122355806	4.136077488	3.975854595	4.095923092	3.832388436
ENST00000399247.2	2.676140639	2.547981968	2.755614154	3.108274843	2.780417003	2.753162509
ENST00000399342.2	-3.106063484	-1.996495205	-2.040980209	-1.508549023	-1.701593261	-1.567949297
ENST00000399446.2	-2.731582495	-3.343556909	-3.012945567	-2.65662117	-2.796131034	-2.698461397
ENST00000399447.3	3.947530798	4.321200153	4.477015772	4.857293611	4.933757179	5.024090384
ENST00000399508.2	3.661103404	3.682606712	3.929946929	3.024006956	3.259957214	2.991595549
ENST00000399539.3	-1.585467821	-0.989594804	-0.871436161	-1.096935871	-1.104958205	-1.109380989
ENST00000399543.1	0.099275271	-0.302136213	-0.168804155	-0.918442955	-0.600384365	-0.895528623
ENST00000399711.1	-4.004603112	-3.386084518	-3.416339771	-3.339764104	-3.097107467	-3.278288676
ENST00000399760.2	-4.589942946	-4.342864857	-4.31346211	-5.46339494	-5.242535686	-5.279774877
ENST00000399866.3	3.20163333	3.284507559	3.112156223	3.325108738	3.628020234	3.433391142
ENST00000399868.2	-4.470222515	-4.231729576	-4.709242156	-5.175210323	-5.134867404	-5.569939622
ENST00000399869.1	-4.506866378	-4.167220547	-4.313215167	-5.310523118	-4.79040607	-4.585498965
ENST00000399886.2	-0.102476941	0.15125219	0.149328804	0.150091526	0.31173779	0.518417038
ENST00000400178.2	-2.778379888	-2.173020036	-2.382612754	-2.687301898	-2.411487537	-2.626288726
ENST00000400192.4	3.421861293	3.842851371	4.493224597	4.727554554	4.816827973	4.922212555
ENST00000400221.1	-2.135153344	-1.841780613	-1.501160379	-2.047508299	-2.118993757	-2.188406028
ENST00000400282.2	-1.874691371	-2.025374005	-2.296777185	-2.661610403	-2.29431001	-2.450280893
ENST00000400385.2	-3.008087997	-2.651443706	-2.637562542	-2.332528022	-2.323384817	-2.290065743
ENST00000400430.2	-4.545628421	-4.336012729	-4.766768658	-5.189850673	-5.341601629	-5.688040947
ENST00000400432.3	-4.466043892	-4.253546903	-4.576539497	-5.074591974	-5.124672879	-5.595431737
ENST00000400436.2	0.89152275	0.600461265	0.506734748	0.551671256	0.983061908	0.659704657
ENST00000400581.2	-4.594348778	-4.329448838	-4.747202216	-5.585380364	-5.233837434	-5.677447866
ENST00000400593.2	-4.544811952	-4.321520737	-4.780161554	-5.421243187	-5.302056705	-5.673882277
ENST00000400755.2	2.243975633	2.036309658	2.074202182	1.991178295	2.463416038	2.120755326
ENST00000400755.3	3.000102876	2.716682367	3.164945892	4.926439378	4.050635643	4.718302717
ENST00000400768.2	6.79649877	7.451152293	7.7293387	8.201813246	7.633272052	7.685927734
ENST00000400864.3	-4.194550956	-3.65350679	-4.453915435	-5.497499052	-4.704290176	-4.948485642
ENST00000400873.3	-3.529110412	-3.021233254	-3.725871337	-3.220759149	-4.285078877	-3.086887058
ENST00000400892.2	-3.013820079	-3.142333325	-3.204107262	-2.639760789	-2.687672379	-2.471688733
ENST00000400902.4	-1.195434263	-0.825949412	-0.569776844	-0.725547222	-0.909689629	-1.000904093
ENST00000400946.2	-4.5431748	-4.311262465	-4.861671315	-5.569983806	-5.261560692	-5.718857499
ENST00000400985.3	5.383255509	5.370775185	5.149484547	4.620728879	4.837582044	4.614824211
ENST00000401008.2	-4.51824828	-4.201258316	-4.579751622	-4.192799099	-4.522091863	-4.038407135
ENST00000401018.1	6.334998048	6.458054055	6.63217179	6.612303331	6.308609045	6.291530058
ENST00000401043.3	-1.826718336	-2.047775149	-1.758999431	-2.070560283	-1.868177048	-1.808258553
ENST00000401276.1	1.111963966	1.355143877	1.63037096	1.690268723	1.508130686	1.701174905
ENST00000402410.2	-0.539764358	-0.74789062	-0.906091168	-0.340852341	-0.390776313	-0.726599738
ENST00000403371.2	-3.378432569	-4.174522381	-4.023384298	-3.884319827	-4.613126092	-3.627307561
ENST00000404210.2	-1.921629008	-1.723663909	-1.708932692	-1.790871244	-1.773166918	-1.742960743
ENST00000404616.2	-4.562550578	-4.351069369	-4.845200515	-4.170830291	-3.759173039	-4.50888136
ENST00000404665.2	-3.603049551	-2.459163338	-2.237406211	-2.190471211	-2.155499676	-1.549267633
ENST00000404689.2	-3.567388343	-2.379796543	-2.671442934	-2.479685643	-2.418744594	-2.936770465
ENST00000404733.2	-4.566798319	-4.199615733	-4.622851256	-4.243164891	-3.572589259	-4.030287652
ENST00000405650.1	-4.583365226	-4.334406218	-4.8314335	-5.59524989	-5.246119268	-5.192821254
ENST00000406892.2	-1.297462782	-1.097243636	-1.162230124	-2.142003196	-1.380155915	-1.678927377
ENST00000407384.2	-2.526012027	-2.628417001	-2.818603419	-2.690714475	-2.432229607	-2.905434201
ENST00000407635.2	-4.49315918	-4.190848954	-4.472391381	-5.250042533	-5.195439686	-5.439226094
ENST00000408163.1	-4.556772258	-4.355822921	-4.915404219	-4.761512716	-5.321026485	-5.771461356
ENST00000408388.1	2.292952476	2.218344033	2.259360527	1.997011964	2.094242081	2.425505026
ENST00000408535.2	-0.642711964	-0.690241222	-0.566058647	-0.428951607	-0.28493899	-0.311327298
ENST00000408644.1	-4.52845713	-4.054493661	-4.701677473	-5.287884097	-5.168368039	-5.42533537
ENST00000409054.1	1.503181799	1.463134791	1.342564163	0.923460139	1.136301096	1.23301828
ENST00000409139.1	3.909600768	4.671453991	5.685442505	5.741624518	5.559748483	5.662669325
ENST00000409569.2	4.647218512	4.237555864	4.087776828	3.909986197	4.306512426	4.02623009
ENST00000409590.1	4.474912558	4.636753579	4.647839258	4.555119776	4.554570573	4.709262205
ENST00000409758.1	-1.720202836	-1.99382766	-1.550955195	-1.849501344	-1.670130723	-1.856589769
ENST00000409819.1	-4.574762996	-4.336194306	-4.836067573	-5.470779284	-5.413992769	-4.741275551
ENST00000409910.1	-3.962815738	-3.931736173	-4.384148175	-4.215110807	-4.807586644	-4.385598658
ENST00000410099.1	-2.941741614	-4.171312483	-2.597736071	-3.129749362	-2.507844326	-2.526479558
ENST00000410534.1	-4.519320626	-3.84276718	-3.94633539	-4.151402877	-3.207835492	-3.661260191
ENST00000410830.1	0.83934803	1.157627723	1.217620979	0.854122537	1.289467226	1.306547188
ENST00000411413.1	-3.941461588	-4.255822109	-4.727734143	-4.481813554	-4.689091169	-5.192396954
ENST00000411417.1	-4.519621091	-4.2737592	-4.743253479	-5.410579771	-5.222925017	-5.541007296
ENST00000411427.1	-4.537514647	-4.108191782	-4.741075798	-5.593067601	-5.117842047	-5.149235839
ENST00000411431.1	-3.657678645	-3.992457955	-3.780784238	-4.831973456	-3.995761283	-4.141425715
ENST00000411433.1	-4.592082858	-4.281747531	-4.689489713	-4.815182274	-4.964966441	-4.395609395
ENST00000411436.1	-4.661658961	-4.371751073	-4.800626512	-5.632704417	-5.260872162	-5.685351029
ENST00000411442.1	-2.178902323	-2.332156176	-3.246032455	-3.221788871	-2.669626557	-2.745840304
ENST00000411448.1	0.398733711	0.809561546	0.613605783	0.41950414	0.898908105	0.684093893
ENST00000411451.1	0.334937421	0.548295995	0.518965769	0.548003347	0.796451697	0.804271301
ENST00000411453.1	3.34295137	3.131517212	3.285009571	2.899068811	3.114990247	3.013164148
ENST00000411459.1	-3.780476168	-4.30786084	-4.282392662	-4.562400149	-5.147191946	-5.402603716
ENST00000411460.1	-4.552877348	-4.323650909	-4.793910959	-5.403277946	-5.26882874	-5.678929514
ENST00000411474.1	-4.526130683	-4.229026961	-4.714141507	-5.346948817	-3.987093473	-5.577199748
ENST00000411479.1	-2.912785478	-2.853822569	-2.609238371	-2.611088187	-2.137404502	-2.143395139
ENST00000411489.1	-4.580593797	-4.358445828	-4.665873055	-4.033457215	-4.628706623	-4.607180536
ENST00000411511.1	-4.559770904	-4.34555239	-4.925035215	-5.576546031	-5.325483184	-5.376952597
ENST00000411512.2	-2.278625474	-2.169976751	-2.691875193	-3.084713011	-2.647514621	-2.875198251
ENST00000411525.1	-4.525600787	-3.472721336	-4.213909717	-4.405494885	-3.965136692	-3.688033173
ENST00000411542.1	-4.537126496	-4.127558714	-4.782326039	-5.11687095	-4.634500511	-5.203703718
ENST00000411554.1	-4.533753343	-3.961761811	-4.781052097	-5.008627626	-4.24032496	-4.390001895
ENST00000411560.1	-2.982173398	-3.345977795	-3.846162963	-3.263532363	-3.237114183	-3.307876132
ENST00000411561.1	-3.391224663	-3.712277648	-3.785473857	-4.54112166	-3.410098268	-3.896766183
ENST00000411573.2	-1.740942562	-1.21045765	-1.288893428	-1.227817851	-0.365911444	-0.456410242
ENST00000411575.1	-3.742219243	-3.696320989	-4.816678405	-5.46720995	-5.218407745	-5.169411093
ENST00000411581.1	-0.228426941	-0.1052655	-0.645888234	-0.644231021	-0.525190874	-0.606207726
ENST00000411605.1	-4.524803884	-4.227658951	-4.750488933	-5.114444599	-4.904467871	-4.193574975
ENST00000411615.1	-4.054887303	-3.953861442	-3.148674951	-3.473208284	-3.248878125	-3.339383889
ENST00000411616.1	-4.565275889	-4.346948417	-4.85007766	-5.505731159	-5.260986637	-5.708849339
ENST00000411630.2	2.845548365	2.587110063	3.402092686	3.154045541	2.87390785	2.720132316
ENST00000411643.1	-4.585235525	-4.374258151	-4.822170248	-5.596917757	-5.260045878	-5.350103879
ENST00000411685.2	-4.525354349	-4.327592228	-4.64709171	-4.185153945	-5.211509242	-4.768798908
ENST00000411690.1	-3.803929373	-3.438556557	-3.636230044	-4.744090293	-4.149984372	-3.985482998
ENST00000411694.1	-4.562066263	-4.325279579	-4.851224864	-5.580609937	-5.283226474	-5.732842816
ENST00000411701.1	-4.518313402	-4.263784744	-4.734269234	-5.35119545	-5.252205961	-5.650855506
ENST00000411708.1	-3.760920994	-3.25379397	-4.810497104	-3.395785805	-2.643654669	-3.293175448
ENST00000411710.1	-2.085206091	-1.387447081	-1.406986768	-1.346976559	-1.098570666	-0.970564254
ENST00000411721.1	-4.497388524	-4.25209042	-4.700758565	-5.348159477	-5.12213333	-5.493601996
ENST00000411728.1	-4.466215517	-4.21178847	-4.555157807	-5.081189413	-5.269304732	-5.431947022
ENST00000411733.1	6.377431658	6.277533959	6.163189077	5.920037469	6.185349117	6.1049916
ENST00000411746.1	1.467690813	1.520161391	1.750306116	1.839599383	2.161465831	1.998681484
ENST00000411759.1	-0.500076437	-0.40717283	-0.150663309	-0.53199986	-0.368748886	-0.480087575
ENST00000411775.1	-0.108346699	-0.173338423	-0.302984385	-0.578133854	-0.3049627	-0.433418924
ENST00000411776.1	-4.459838531	-4.316945884	-4.757125875	-5.388069867	-5.415523436	-4.411327329
ENST00000411780.1	-4.39044387	-3.836027514	-4.553133777	-4.889566752	-5.267075366	-4.031145139
ENST00000411785.1	-3.678286611	-3.984734429	-4.202784563	-3.936060423	-3.827916523	-3.851696782
ENST00000411790.1	-4.344000273	-3.156989079	-4.188947293	-5.604225111	-5.256264633	-5.726230197
ENST00000411795.2	-1.574885731	-1.852930783	-1.657967802	-2.381467511	-1.921962201	-1.980949864
ENST00000411796.2	-4.570660493	-4.316177204	-4.821698049	-5.492839577	-4.55266587	-5.664246362
ENST00000411797.1	-3.275265247	-2.931006205	-2.605200154	-2.669781054	-2.382848844	-2.140079201
ENST00000411798.1	-4.519159286	-4.287885046	-4.796053667	-5.427056731	-5.196400686	-5.655043347
ENST00000411804.1	-4.55322871	-4.207465897	-4.878158064	-4.829750064	-4.356321454	-5.319298724
ENST00000411815.2	-4.586140808	-4.359372924	-4.830843657	-5.538045181	-5.369998122	-5.788239693
ENST00000411815.3	-4.561571509	-4.242755411	-4.612661359	-5.377630251	-4.793295142	-5.644012085
ENST00000411824.1	-3.453202072	-2.791342923	-2.294971931	-2.543419839	-2.990354811	-2.679331879
ENST00000411835.2	-2.682877681	-2.659505521	-2.857259825	-1.994164679	-3.515796448	-2.751085793
ENST00000411838.1	-4.554740728	-3.850843265	-4.231318888	-3.888540873	-4.587344583	-4.70378662
ENST00000411839.1	-2.059621265	-2.048372637	-2.315061849	-2.403411376	-2.389567639	-2.498834396
ENST00000411847.1	-4.152130983	-3.915381797	-3.399399044	-3.915726059	-3.450986502	-4.095322333
ENST00000411856.1	-3.130223534	-4.284287784	-4.39018842	-3.8912183	-3.447716918	-3.653325646
ENST00000411862.1	-1.946742483	-1.558423959	-2.1262562	-2.22424105	-1.848268551	-1.765380398
ENST00000411879.1	-2.819832592	-2.603414574	-2.155358873	-2.231275851	-2.313046183	-2.287382214
ENST00000411895.1	-1.526221176	-1.44186531	-1.580697078	-2.633840102	-1.357891297	-1.510126788
ENST00000411903.1	-4.431959656	-4.199935158	-4.539559583	-4.54249333	-4.648427894	-5.561543812
ENST00000411904.1	-4.545974895	-4.317137189	-4.698158855	-5.143498597	-5.179098743	-5.567007097
ENST00000411906.1	-4.573805612	-4.334145333	-4.74581828	-4.024828942	-4.067187922	-3.645605364
ENST00000411940.1	-4.492361216	-4.281850974	-4.684749337	-5.337324721	-5.242530459	-5.60023941
ENST00000411941.1	-0.300588397	-0.265641262	1.277420039	3.297566652	2.885165006	2.403409454
ENST00000411946.1	-4.597589063	-4.36122107	-4.784830557	-5.404089603	-5.262018809	-5.376922613
ENST00000411949.1	-3.845502853	-3.571064056	-4.876416801	-4.389989554	-4.851799033	-5.352731282
ENST00000411954.1	-4.415995488	-3.92215357	-3.747306042	-3.548010088	-4.245612839	-3.311159112
ENST00000411956.1	-2.264240333	-2.057070397	-2.453915813	-2.404730058	-2.815461426	-2.701026334
ENST00000411969.1	-4.208207216	-4.2980449	-4.798485791	-5.459667822	-5.243387824	-5.453159429
ENST00000411981.1	-3.797055075	-3.842756942	-3.772735208	-4.481594929	-3.646560874	-3.990350452
ENST00000411989.1	1.690687804	1.870606568	1.701830496	1.572760104	1.945048527	1.839609368
ENST00000411992.1	-4.494914155	-4.217238048	-4.725084789	-4.717993173	-5.107408587	-5.639536082
ENST00000411998.1	-1.741645952	-1.866630177	-1.640568888	-1.224936659	-1.830289699	-1.67415644
ENST00000412014.1	-3.41016662	-3.826961319	-4.791581182	-4.480656973	-3.780552952	-3.873335762
ENST00000412065.1	-0.676372672	-0.364490227	-0.646825908	-0.704869717	-0.361611413	-0.360871889
ENST00000412067.1	-0.39650626	-0.428594799	-0.599380571	-1.004261941	-0.908573126	-0.873343985
ENST00000412068.1	-4.239253897	-4.061530779	-4.472963438	-4.487440616	-4.944162165	-5.00552363
ENST00000412075.1	-2.601460302	-2.436837688	-3.186823964	-3.475995892	-3.393583799	-3.409875553
ENST00000412084.1	-4.582169745	-4.342070737	-4.786096813	-5.502512468	-5.235896286	-5.523967289
ENST00000412085.1	-2.801205623	-3.264556711	-2.945604509	-3.265681986	-3.418653979	-2.846181628
ENST00000412091.1	-1.257981331	-1.886887098	-1.989431431	-1.856726731	-1.762223677	-1.350905604
ENST00000412092.1	1.057400385	1.285724853	1.341015852	1.869418158	1.628954282	1.588279687
ENST00000412095.1	0.624093491	1.120484663	1.121371247	0.981751974	1.222827746	1.017398889
ENST00000412098.1	0.096147847	0.345108471	0.264070187	-0.026430412	0.163845747	0.129497616
ENST00000412098.2	-3.33448042	-3.475833855	-2.962780832	-3.486175732	-3.846977442	-2.853544478
ENST00000412102.1	-4.555662246	-4.321954405	-4.74500174	-5.099024992	-4.099196874	-4.473427695
ENST00000412114.1	-4.583045043	-4.351936916	-4.855109631	-4.418448345	-5.283471334	-4.984460279
ENST00000412115.1	-2.326997996	-1.882322518	-1.906527702	-2.144721517	-1.966238127	-2.150113401
ENST00000412119.1	-3.9553333	-3.955233285	-4.758212261	-5.000736067	-5.095568493	-5.647087516
ENST00000412122.2	-3.390064704	-4.08692081	-4.817523869	-4.274918947	-4.276201918	-4.376431936
ENST00000412132.1	-3.316569122	-3.830572591	-3.559821504	-4.536410928	-5.105161615	-3.303755759
ENST00000412133.1	-3.329743257	-4.369083444	-3.599846803	-5.582097978	-5.190846202	-5.718089805
ENST00000412134.1	-3.940509199	-3.498535524	-4.118051485	-3.022755152	-3.404638849	-3.170623407
ENST00000412137.1	-3.151454349	-3.255465296	-3.607782037	-4.158581287	-3.78558926	-2.830539957
ENST00000412141.1	-2.201165599	-2.899070781	-2.160498572	-0.747966447	-0.700825276	-0.60064562
ENST00000412149.1	2.762324683	3.167985149	3.009563146	3.521926765	3.458363349	3.549271511
ENST00000412153.1	-4.558903863	-4.328584548	-4.883446143	-5.567061041	-5.274029322	-5.73469036
ENST00000412161.1	-4.505466806	-4.212689983	-4.61839045	-5.191929904	-5.128162323	-5.481806643
ENST00000412162.1	-4.551044256	-4.303538515	-4.762650126	-5.388386249	-5.277286235	-5.695329801
ENST00000412163.1	-4.537573591	-4.295507308	-4.66165465	-5.433164225	-5.220907552	-5.627719248
ENST00000412171.2	-4.56807795	-4.350993992	-4.544838327	-4.138323071	-3.896523249	-4.022179521
ENST00000412174.1	-4.490262233	-4.238506808	-4.727668543	-5.349908477	-5.172269894	-5.616311852
ENST00000412178.1	-1.794689215	-1.811005861	-1.921230857	-2.063724664	-1.998689942	-2.144881261
ENST00000412181.1	-0.607235568	-0.884404856	-0.851237581	-0.959918523	-0.681756912	-0.76017362
ENST00000412193.1	0.589819862	0.995744012	1.037493133	0.535162563	0.380231071	0.47095831
ENST00000412194.1	-2.586294108	-3.357352894	-2.771949649	-2.101598842	-2.693223306	-2.234653625
ENST00000412197.1	-4.273472887	-4.178506532	-4.063268797	-5.318436998	-5.145593629	-4.886829809
ENST00000412203.1	-3.697704418	-3.997126543	-3.858067633	-3.755840657	-3.627463924	-4.519273548
ENST00000412204.1	-0.64325894	-0.59582096	-0.306961847	-0.757689456	-0.763933849	-0.770457532
ENST00000412204.2	-1.939921602	-2.358879537	-2.311751595	-2.399126849	-2.291941308	-2.425832153
ENST00000412218.1	-4.560462929	-3.996904624	-4.818703817	-5.307693448	-4.435975759	-4.744381747
ENST00000412221.1	2.499346637	2.675426803	2.599178231	2.684204674	3.133209383	3.108958624
ENST00000412224.2	-4.466049973	-4.191282247	-3.481524154	-2.985932258	-3.221425266	-3.108460744
ENST00000412228.1	0.624060182	1.016208886	0.890334679	0.966813639	1.199285663	1.066478613
ENST00000412239.1	-3.063934212	-2.253335487	-2.574527629	-1.827334791	-1.89969953	-2.503251497
ENST00000412240.1	-0.460386656	-0.49084581	-0.738983848	-1.209394373	-0.733789743	-0.964058815
ENST00000412241.1	-3.334083589	-4.171980019	-4.276343904	-5.370563966	-5.023055003	-4.480319497
ENST00000412242.1	-2.626284241	-2.324383564	-2.752301214	-2.49742725	-2.523564286	-2.645697231
ENST00000412244.1	-2.048798414	-1.682630538	-1.719586567	-1.545680018	-1.175299754	-1.192310404
ENST00000412262.2	-4.516685253	-4.243746033	-4.650829859	-3.294950931	-4.323395876	-4.432825143
ENST00000412276.1	2.171268281	1.61063282	2.216830176	2.799909387	2.823537545	2.66098186
ENST00000412293.1	-2.645495355	-2.873748571	-1.888145201	-1.844647255	-1.30608513	-1.423882189
ENST00000412294.1	-4.26355134	-4.330500851	-4.613235153	-5.365726165	-5.267972215	-5.734722377
ENST00000412295.2	2.470895022	2.688304002	2.463957286	2.382185948	2.806859724	2.573271925
ENST00000412297.1	1.646903913	1.719258545	1.586190858	0.748527857	0.909351979	0.603909749
ENST00000412311.1	-0.49857861	-0.384122816	0.252582814	0.612454124	0.874295717	0.74851415
ENST00000412312.1	-4.494639167	-4.206453172	-4.654170267	-5.113058595	-5.226673556	-5.59818162
ENST00000412313.1	-3.885677772	-3.731760482	-4.246163329	-4.588452503	-4.810518951	-3.913815008
ENST00000412321.1	-4.553170471	-4.143493159	-4.335183705	-5.512909902	-4.960285768	-5.525552707
ENST00000412344.1	-4.60993714	-4.347130143	-4.754217199	-4.807006054	-5.297740557	-5.645070706
ENST00000412348.1	-4.628672411	-4.364567814	-4.810912077	-5.515938875	-5.320954391	-5.691951407
ENST00000412349.2	-3.32716118	-4.266493634	-3.135814587	-4.031313204	-3.257327316	-3.37597867
ENST00000412353.1	-4.548764177	-4.336840091	-3.218311487	-2.561935073	-3.276286413	-3.039766446
ENST00000412357.1	-3.232180465	-2.488929306	-2.474880188	-2.707552352	-2.676806002	-2.09423162
ENST00000412362.1	-3.478393849	-3.323487272	-3.082307723	-3.485163946	-3.084261082	-3.28716432
ENST00000412369.1	-4.074504599	-3.856985739	-3.929779462	-4.543850759	-5.223435545	-4.966952392
ENST00000412375.1	-4.253323448	-4.286147245	-4.628842354	-4.527105887	-4.97944083	-4.341137554
ENST00000412378.1	-3.25313687	-4.399243599	-4.01039126	-2.197992798	-1.966289161	-2.17995713
ENST00000412381.1	-4.592889761	-4.308902055	-4.736812632	-5.501873551	-5.134669322	-5.647915244
ENST00000412387.1	-4.50512503	-4.294992702	-4.685134069	-2.359441315	-2.045127195	-2.554326565
ENST00000412388.1	-4.613781522	-4.359386624	-4.842102149	-5.610768891	-5.247918739	-5.700052049
ENST00000412393.1	-1.976081646	-2.51563524	-2.593337162	-1.852500004	-1.718547957	-1.675445054
ENST00000412405.1	-4.569666052	-3.855184931	-4.655755128	-3.889162348	-4.258886126	-4.855929543
ENST00000412409.3	-4.00660495	-3.845788021	-4.397769597	-4.71088319	-4.274298344	-4.305197052
ENST00000412410.1	-4.541716942	-4.266692032	-4.812079597	-5.449533966	-5.279706857	-5.732196996
ENST00000412413.1	-3.970569621	-4.26382145	-4.796384825	-5.46728505	-5.189213348	-5.651964975
ENST00000412420.1	-2.492157076	-1.822857774	-2.361911305	-2.431005315	-2.130738132	-2.042795294
ENST00000412422.1	-4.59594116	-4.310534902	-4.749946202	-5.539723688	-5.213186203	-5.509654853
ENST00000412424.1	-4.601859712	-4.368639753	-4.892127416	-5.559081559	-5.387831578	-5.809595586
ENST00000412426.1	-0.460434187	-0.326149292	-0.538170546	-0.78626706	-0.400895941	-0.38406965
ENST00000412427.1	-2.150805097	-2.423190845	-2.410097209	-1.657635862	-1.268888197	-1.551671363
ENST00000412431.2	0.308407284	-0.158295229	-0.280479606	-0.978995132	-0.946448713	-0.850074203
ENST00000412439.1	-3.971384057	-4.301059867	-4.752991279	-5.131061543	-5.23458925	-5.6793
ENST00000412445.1	-4.508290695	-3.574035642	-4.714381435	-5.375010811	-5.222452857	-5.701233178
ENST00000412446.1	-2.311845148	-2.087686179	-2.140342735	-1.716726871	-1.593726771	-1.472315153
ENST00000412483.1	-4.567229417	-4.32343041	-4.842374005	-5.355906048	-4.686399439	-4.656362129
ENST00000412485.1	-4.403586215	-4.355137459	-4.58456942	-5.554746485	-5.284901259	-5.737339083
ENST00000412486.1	-1.841317274	-0.823389703	-0.77662005	-0.714676694	-0.384718103	-0.358097874
ENST00000412489.1	-2.361287668	-2.622623411	-1.882465299	-0.661516277	-1.253203518	-0.567329784
ENST00000412492.1	3.906809237	4.157270517	4.417663826	4.615717677	4.322577269	4.241458155
ENST00000412495.1	-4.494025996	-4.23241713	-4.620721768	-5.380235301	-5.173165857	-5.4505984
ENST00000412497.1	-1.875760846	-2.272612669	-2.3704295	-1.995406968	-1.471871064	-2.31343934
ENST00000412518.1	-0.799809519	-1.100058058	-0.613172334	-1.759010214	-1.716523954	-1.381898602
ENST00000412519.1	-4.510914994	-3.608517442	-4.76467136	-5.411387839	-5.276238594	-5.620457435
ENST00000412526.1	-0.236445918	-0.102511011	0.017062485	-0.448437469	-0.082540252	0.119468522
ENST00000412528.1	-4.383410347	-4.159922594	-4.502521043	-4.757743709	-5.288916457	-5.211753339
ENST00000412549.2	-4.501591268	-4.306268282	-4.622738005	-4.349219244	-5.221200011	-4.639731897
ENST00000412553.1	-4.391733414	-3.450006277	-3.701285633	-4.767866407	-5.230352837	-4.448191727
ENST00000412563.1	-3.29406799	-2.763348562	-4.142692912	-4.378125087	-4.781078759	-4.849807499
ENST00000412571.1	-1.001045039	-1.427900738	-1.302831909	-0.438106045	-0.546812559	-0.652209448
ENST00000412578.1	-4.246355274	-4.296242799	-4.789727568	-5.379408479	-5.227803146	-5.437971485
ENST00000412579.1	0.425365261	0.998942935	1.341842838	1.685472711	1.168433269	1.467038432
ENST00000412593.1	-3.822971041	-4.309711041	-4.791913488	-5.436275858	-5.283183268	-5.26985273
ENST00000412595.3	-4.647009861	-4.38823702	-4.24887432	-3.030439708	-4.385265628	-3.933745019
ENST00000412602.1	-3.259075012	-3.026569775	-4.867927283	-5.569476364	-5.214621714	-5.689612969
ENST00000412606.1	-4.57736554	-4.277341838	-4.760595124	-4.256410328	-4.706193487	-5.282493275
ENST00000412628.1	-1.129100878	-0.697962701	-0.533354538	-0.085106524	-0.174396857	0.050792288
ENST00000412629.1	-4.537664107	-4.269391293	-4.650529874	-5.390072918	-5.231492929	-5.636287571
ENST00000412639.1	-0.85544278	-0.841494942	-1.019034024	-0.913697951	-0.644388529	-0.806608122
ENST00000412639.2	-1.662728381	-1.323412567	-1.917931766	-1.171559421	-0.695491265	-1.025231003
ENST00000412640.2	-3.613140635	-4.102151361	-4.726097646	-4.528561478	-4.393567677	-4.399011813
ENST00000412643.1	-0.87808507	-0.697702323	-0.976403625	-1.439840962	-1.089212387	-1.151301957
ENST00000412647.1	-4.553102164	-4.363271217	-4.820969903	-5.501676287	-5.324145691	-5.69667471
ENST00000412647.2	-3.833319653	-3.786576617	-4.743377482	-3.861535201	-4.775907886	-4.191433616
ENST00000412652.1	-3.036497871	-3.225965136	-2.347848283	-2.327568865	-2.021912902	-2.165019742
ENST00000412656.1	-4.55312538	-4.306976831	-4.748041774	-4.611437593	-5.303260353	-5.07593237
ENST00000412666.1	1.636681417	1.908932721	1.962790083	1.621738145	2.23816724	2.162116323
ENST00000412669.1	-3.508617839	-3.306542846	-4.873806168	-5.464090719	-5.254442907	-5.712337644
ENST00000412672.1	-4.581532471	-4.332972117	-4.73649933	-5.511805846	-5.0144376	-5.727126661
ENST00000412674.1	-4.034370978	-3.953592686	-4.10749286	-5.35960472	-5.076131217	-4.574487294
ENST00000412685.2	-1.03525826	-1.640362086	-1.378753441	-1.358509632	-1.107406839	-1.23220262
ENST00000412690.1	-0.067566829	-0.000832788	-0.272171128	-1.490380615	-1.705827892	-1.746898817
ENST00000412695.1	-4.51699582	-4.257152805	-4.576867327	-5.321890012	-5.212076596	-5.588333124
ENST00000412701.1	-1.121155509	-0.324543483	-0.235915019	-1.250062979	-0.85208524	-0.834193598
ENST00000412712.1	-1.772161992	-1.893630618	-1.617176911	-1.801117391	-1.420326766	-1.602266591
ENST00000412713.1	-1.029128074	-1.046067988	-0.480055061	-1.491236971	-1.080544851	-1.476762321
ENST00000412714.1	-4.578141248	-3.831391989	-4.825540277	-5.454940325	-5.259403164	-5.693732398
ENST00000412722.1	-3.122564599	-3.02229678	-2.937365639	-3.219363554	-4.041268939	-3.279900002
ENST00000412730.1	-0.830057426	-0.648424713	-0.607833573	-0.782107589	-0.732836459	-0.816238174
ENST00000412740.2	0.238727005	0.146037908	0.045048474	0.309900733	0.397287687	0.969859236
ENST00000412745.1	-4.57651095	-4.339036833	-4.757946602	-5.448883031	-5.37266008	-5.764502073
ENST00000412749.1	-0.30030121	-0.297744915	-0.560127267	-0.249630524	0.381293836	0.080610738
ENST00000412751.1	-3.239373969	-3.807460043	-3.888778876	-2.60746573	-3.481259792	-3.546185455
ENST00000412754.1	-1.074685396	-0.803748142	-0.873364834	-0.720788177	-0.416449226	-0.452815941
ENST00000412772.1	-0.331389559	0.042985234	-0.260121374	-0.414090306	-0.015658426	0.083462476
ENST00000412773.1	-4.078625115	-4.307805422	-4.762109863	-5.443372141	-5.246453945	-5.670713405
ENST00000412781.2	-4.358439252	-4.283060842	-4.57598906	-5.257642406	-4.266115864	-5.371183418
ENST00000412789.1	-4.492261121	-4.153665926	-4.467251172	-4.03258779	-5.156101594	-5.252207977
ENST00000412790.1	-3.393858344	-3.378170097	-2.453341817	-3.358788923	-2.371116629	-2.476186308
ENST00000412797.1	-3.010885867	-2.88922767	-3.367127686	-2.541385632	-2.336912567	-2.362953426
ENST00000412798.1	-1.673882199	-1.559633191	-1.611024828	-2.560510556	-2.296799596	-2.291030534
ENST00000412800.1	-0.110498382	1.295735223	0.832094194	0.946423202	0.250653456	0.277456214
ENST00000412804.1	-1.8800243	-1.584746001	-1.94147736	-1.773567637	-1.521126544	-1.50970414
ENST00000412809.1	-1.442702944	-2.364926348	-1.229098252	-1.534175922	-1.587321515	-1.482706995
ENST00000412811.1	-0.486406762	-0.269867388	-0.340001219	-0.346215777	-0.547481871	-0.505464186
ENST00000412812.1	-4.406950492	-4.239576272	-4.672854938	-5.432379588	-5.084225806	-5.611434673
ENST00000412816.3	-4.069297807	-3.83804597	-4.74309613	-5.330787814	-4.282159514	-5.099426734
ENST00000412822.1	-2.106282937	-1.962639442	-2.229282194	-1.679929766	-1.872952057	-1.496018051
ENST00000412828.1	-4.476592099	-4.363000763	-4.47702749	-5.563372276	-5.279866324	-5.736103232
ENST00000412835.1	-4.345046161	-4.34106053	-4.398613695	-4.859031973	-5.146421551	-4.950166855
ENST00000412838.1	-2.255156852	-2.236257311	-2.627386758	-2.307596364	-2.225279923	-2.195872759
ENST00000412856.1	-1.742606665	-1.916854733	-1.900956691	-1.877391641	-1.512509268	-1.961960463
ENST00000412871.1	-3.11065959	-3.461492005	-3.742647685	-4.600740562	-3.832428383	-3.860512741
ENST00000412872.3	-2.554280278	-2.029324993	-1.066880234	-1.847437102	-2.193608893	-2.557625262
ENST00000412896.1	-4.557898119	-4.328792516	-4.830468493	-5.599955479	-5.264357658	-5.727148144
ENST00000412900.2	-4.556180144	-4.359704368	-4.832387774	-5.521500315	-5.257591068	-5.672210332
ENST00000412906.1	-1.570772494	-1.434016558	-1.385407757	-0.485092213	-0.45955749	-0.328396623
ENST00000412918.1	-4.517883853	-4.244545949	-4.729657045	-5.303291603	-5.252515671	-5.373786761
ENST00000412932.1	-2.919099306	-2.301298145	-3.170958585	-4.483127636	-3.672435724	-3.911931248
ENST00000412934.2	-2.699355694	-2.879554967	-2.397835377	-3.126964001	-2.488730673	-2.395370315
ENST00000412938.1	-4.56028818	-4.322284507	-4.7637497	-5.33407985	-5.243056725	-5.342556494
ENST00000412944.1	-3.290914328	-3.104471092	-3.739627022	-4.984731501	-3.743109361	-4.021825345
ENST00000412946.2	6.719698103	7.187028394	7.230901511	7.421585695	7.133991368	7.363702505
ENST00000412951.1	-2.082053627	-2.354473517	-2.312205916	-1.880812772	-1.539518143	-1.776369848
ENST00000412954.1	0.32758509	0.348767025	0.413385805	-0.226860612	-0.419551248	-0.579350062
ENST00000412957.1	-1.850551538	-2.109371826	-1.831327764	-2.596097006	-2.170954082	-2.279252099
ENST00000412962.1	1.422715449	1.128148034	0.949000739	0.412359537	0.747994449	0.480111735
ENST00000412972.1	-1.599533083	-1.365191908	-1.314462901	-1.298492767	-0.746416682	-0.566964139
ENST00000412986.1	-4.537954551	-4.306386994	-4.728872905	-5.404645764	-5.289784289	-5.300485561
ENST00000412996.1	-3.744417943	-3.370921543	-4.284371174	-4.430811655	-3.453712359	-3.809772764
ENST00000413004.1	-4.513913922	-3.60498846	-3.65182431	-3.316320884	-3.765646378	-2.997450441
ENST00000413005.1	-4.514325809	-4.219366921	-4.575603787	-5.111497914	-5.238665861	-5.55177968
ENST00000413030.2	-4.585243108	-4.27781764	-4.787821439	-5.565830632	-5.212729793	-5.731728713
ENST00000413035.1	-4.053609886	-3.962785444	-4.070306501	-3.33451298	-3.599714061	-2.952454852
ENST00000413039.1	-4.196355538	-4.351848488	-4.576644856	-3.003022301	-2.950991233	-3.631036562
ENST00000413043.1	-2.388060247	-1.750079215	-2.36155865	-2.233573272	-2.005495296	-2.167619966
ENST00000413050.1	-4.469954213	-4.266954966	-4.681356364	-4.310904784	-3.631268728	-2.928198479
ENST00000413053.1	-1.32530392	-0.876547641	-1.130352754	-0.968078244	-1.013786751	-1.145805677
ENST00000413056.1	-4.553906382	-4.323372449	-4.871379699	-5.521206874	-5.273678093	-5.526576137
ENST00000413062.1	-4.56620343	-4.277367728	-4.676564553	-5.439415881	-5.163586657	-5.61154571
ENST00000413063.1	-4.537017757	-4.275455229	-4.754216014	-5.371754958	-5.36317097	-5.703937034
ENST00000413066.1	-4.380324291	-4.243951719	-4.524371371	-5.434477855	-4.157536816	-4.867380083
ENST00000413069.1	0.371996893	0.443648896	0.501771592	1.086894555	0.570584494	0.555594442
ENST00000413070.1	-4.537424948	-4.287407049	-4.692254473	-5.355853531	-5.220002461	-5.63925347
ENST00000413074.1	-2.523691805	-2.822202896	-2.858027803	-2.819364083	-3.001517812	-2.769243233
ENST00000413076.1	-0.62695179	-1.137378486	-0.961337416	-0.20163315	0.367940769	-0.075092669
ENST00000413077.1	0.141925244	-0.082357277	-0.156841359	-0.063205045	-0.097329133	-0.330922568
ENST00000413094.1	-4.548398629	-4.30000728	-4.757681236	-5.336058557	-5.256161629	-5.490746056
ENST00000413096.1	-4.591530788	-4.325623833	-4.769617519	-5.564855598	-5.215739438	-5.69247144
ENST00000413103.1	-1.244647482	-0.892665213	-1.340491227	-1.36438564	-1.116291907	-1.16547208
ENST00000413129.1	-4.550480497	-4.332064909	-4.784567059	-5.488865153	-5.311734518	-5.215765801
ENST00000413131.1	-3.176299279	-4.007193428	-2.281881479	-4.110148733	-3.342356181	-3.850287101
ENST00000413145.1	-4.41848324	-3.893222726	-2.612278187	-1.290861615	-2.049402854	-1.736096405
ENST00000413151.1	-3.119359992	-2.236235356	-2.866243585	-2.640439599	-1.269431992	-1.408508497
ENST00000413159.1	-4.542697522	-4.328650939	-4.798535117	-5.535187412	-5.25882911	-5.698718941
ENST00000413179.1	-4.534384447	-4.342262093	-4.78785101	-5.492207674	-5.195595874	-5.640263703
ENST00000413182.1	-2.352136493	-1.671168773	-2.337618158	-2.925702415	-2.24509978	-1.914662434
ENST00000413185.2	-2.961769653	-3.08668977	-2.497182428	-2.174817644	-2.187438079	-2.203407751
ENST00000413202.1	4.880477286	4.528166087	4.411567344	4.239967528	4.625287011	4.232031091
ENST00000413220.1	-3.869388816	-2.846005291	-4.407794497	-5.549746496	-5.28590519	-5.401214064
ENST00000413221.2	2.813609985	3.02865947	2.824734709	2.758490494	3.105953001	3.262158801
ENST00000413231.1	0.669379149	0.831783678	0.844124385	2.168299545	1.239330376	1.807371832
ENST00000413234.1	-4.568143582	-4.302810732	-4.713530341	-5.282128842	-5.214113626	-4.865632248
ENST00000413240.1	-4.521259498	-4.287929256	-4.749908967	-5.33057142	-5.214743937	-5.585398538
ENST00000413244.1	-1.003510762	-1.231496693	-1.144732999	-1.952802823	-1.124023668	-1.458183497
ENST00000413246.1	-4.558597304	-4.333319183	-4.822146424	-5.503568436	-5.246873847	-5.686339565
ENST00000413247.1	-2.669955575	-2.644747309	-2.369848338	-1.679669867	-1.648948984	-1.308976316
ENST00000413249.1	-2.672577219	-2.505278499	-2.026972876	-2.789092264	-2.68422179	-2.357228637
ENST00000413254.1	-4.514029737	-4.264944556	-4.673985646	-5.371978124	-5.19212427	-5.60670613
ENST00000413269.2	-3.42173912	-3.13955646	-3.807023366	-4.924464836	-4.8522972	-5.509016946
ENST00000413269.3	-4.552965636	-4.327407221	-4.868747235	-5.595151503	-5.229701872	-5.695479438
ENST00000413274.1	-1.699596793	-1.573951731	-1.670850078	-2.036545949	-1.692045015	-2.09644917
ENST00000413286.1	-4.530325979	-4.273761164	-4.734713009	-5.356040557	-5.183054843	-5.614504165
ENST00000413288.1	0.100536666	0.213150964	0.175864524	-0.112301248	0.202854485	0.072633944
ENST00000413290.1	-0.794330316	-0.536975348	-0.877765051	-1.164988121	-0.858493732	-1.005989857
ENST00000413291.1	-4.211401122	-3.154820263	-3.760403896	-5.53593902	-5.247814219	-5.70926836
ENST00000413304.2	-3.910769065	-3.96199156	-3.991568606	-3.207364605	-3.133039451	-2.965147359
ENST00000413311.1	-2.676945078	-3.488556641	-2.391372215	-2.363451929	-2.85708411	-2.691253297
ENST00000413315.1	-4.55309112	-4.006300072	-4.700379273	-2.995300314	-4.791967074	-4.978732792
ENST00000413324.1	-4.514766922	-4.231176278	-4.707526584	-5.331643082	-5.236036188	-5.589210404
ENST00000413328.1	-3.155487587	-2.761345186	-2.936876717	-2.727824608	-2.273646662	-2.378442743
ENST00000413332.1	-2.02220425	-2.757538026	-1.963811612	-1.951716716	-2.129392444	-2.395242512
ENST00000413339.1	-0.211909154	0.036598898	0.144380229	-0.146948232	-0.015245352	-0.172439784
ENST00000413347.2	-4.168372351	-3.180513538	-4.049581738	-5.461917053	-5.321241262	-5.518678266
ENST00000413352.2	-4.583160068	-4.316228283	-4.808901445	-5.459265801	-5.349588346	-5.764581966
ENST00000413353.1	-4.477185242	-4.354837267	-4.896815003	-5.550132807	-5.332807471	-5.181996567
ENST00000413356.1	-4.549763073	-4.341678997	-4.804877483	-5.495236432	-5.329898974	-5.709225862
ENST00000413358.2	0.595028773	0.350793663	0.296285021	1.181137968	0.827403043	0.785164523
ENST00000413385.1	-3.413077725	-3.16323869	-3.785953174	-5.541616952	-5.250775936	-5.697205894
ENST00000413402.1	-4.538098415	-3.938802558	-4.746923918	-5.364337683	-5.15772285	-5.551219333
ENST00000413403.1	-4.558537839	-4.191867465	-4.762819289	-5.553952673	-5.265827663	-5.703911723
ENST00000413405.1	-3.590375549	-3.667987027	-3.694597619	-3.329265315	-3.715876602	-3.019941471
ENST00000413406.1	-4.548179755	-4.294164344	-4.793388653	-4.674057551	-5.191361404	-5.639994239
ENST00000413421.1	-4.007017585	-3.401500784	-2.785589827	-2.260680058	-2.264101191	-2.140391024
ENST00000413430.1	-3.403897862	-3.977934503	-3.448290469	-4.603174376	-3.142517413	-4.544066876
ENST00000413431.1	-2.134208119	-2.24613094	-2.209522014	-1.94615272	-2.223272967	-2.268960208
ENST00000413436.1	-4.271089846	-4.259559956	-4.143484526	-3.392978107	-4.083370942	-3.648156858
ENST00000413439.1	-4.507561433	-4.197258749	-4.575269921	-5.223928652	-5.204746763	-5.554277993
ENST00000413451.1	3.806134309	3.788512954	3.73358539	2.909467774	2.979971774	3.179295481
ENST00000413479.1	-4.367161986	-3.880184264	-4.476067182	-5.071282642	-5.090109543	-4.634853345
ENST00000413483.1	-2.297890777	-2.216987865	-2.118111593	-2.801774992	-2.461342535	-2.278667605
ENST00000413486.2	-4.00218406	-3.201024263	-3.712449607	-3.787918069	-3.378231436	-3.569744527
ENST00000413494.1	-1.911734709	-1.630906865	-1.644254124	-1.501004179	-1.287483355	-1.409271056
ENST00000413496.2	4.072508857	3.829631297	3.837592269	4.050199224	4.093903576	4.225500321
ENST00000413501.1	-1.058012974	-0.770084724	-1.72350929	-1.908625665	-1.381758611	-1.593544423
ENST00000413510.1	-4.507654076	-4.248201953	-4.599114844	-5.209600064	-5.234232324	-5.529851512
ENST00000413510.2	-4.557027896	-4.299242504	-4.732760265	-5.377674931	-5.062447322	-5.357382498
ENST00000413518.1	0.080018687	0.203093673	0.657794847	0.310763459	0.613959405	0.683841725
ENST00000413519.1	-1.764974918	-1.509239287	-1.632928337	-1.454065144	-1.371281433	-1.38591374
ENST00000413522.1	-0.169281002	-0.009975373	-0.461902779	-0.94993609	-0.423379095	-0.640247725
ENST00000413525.1	-4.531852594	-4.24322856	-4.721997183	-5.372097741	-5.281173259	-5.688751513
ENST00000413528.1	0.138450152	0.244019528	0.461930221	0.619067443	0.545072812	0.611120911
ENST00000413531.1	-4.56272109	-4.318093081	-4.810060779	-4.003072818	-4.451240557	-4.35580503
ENST00000413541.1	-4.520394893	-4.262151964	-4.744692095	-5.355629494	-4.99231365	-5.681650177
ENST00000413560.1	-0.967290494	-0.939452001	-1.22830198	-1.428516895	-1.170729292	-1.273948019
ENST00000413563.1	-3.917535071	-3.932828879	-4.789920651	-5.469590767	-5.183645445	-5.671860232
ENST00000413564.1	-3.385234033	-3.809516407	-3.519637722	-2.795080152	-2.410341556	-2.63536875
ENST00000413567.1	0.647456881	0.862442724	0.851181613	0.472499017	0.750817324	0.768495419
ENST00000413571.1	-0.195311369	0.023594754	-0.243646223	-0.345142653	-0.007412846	0.070798721
ENST00000413586.1	-4.588599068	-4.314360987	-4.644281755	-5.475783549	-4.996944863	-5.343907069
ENST00000413591.1	-4.584162001	-4.252278846	-3.62689183	-5.424794347	-5.170432379	-5.577488201
ENST00000413597.1	-3.196367662	-2.704797467	-2.370774894	-2.300491226	-2.232134277	-2.286203403
ENST00000413602.1	-3.91873042	-3.667884627	-3.586608085	-3.62042935	-4.024001235	-3.453264589
ENST00000413603.1	-3.557622618	-3.765754174	-2.087594606	-2.353397611	-1.818290102	-2.074883066
ENST00000413606.1	-0.806810935	-0.862376821	-1.10375432	-0.104707957	-0.623855668	-0.313095065
ENST00000413628.1	-4.31464348	-4.304663316	-4.751285345	-3.999349824	-5.370045514	-4.537993593
ENST00000413637.1	-4.558973439	-4.314015699	-4.687118491	-5.341387477	-5.205372403	-5.560279271
ENST00000413645.1	-4.561842191	-4.357423452	-4.902319517	-5.228279869	-4.585398059	-5.237649811
ENST00000413650.1	0.072572382	-0.065538255	0.375018068	1.455225012	1.358870718	1.434035669
ENST00000413665.1	-3.289839436	-2.41532786	-1.88098266	-1.606537113	-1.654648792	-1.582504019
ENST00000413669.1	-4.511198214	-4.236702548	-4.775834152	-5.098070569	-5.273693431	-5.686193506
ENST00000413670.2	-4.072671058	-4.234974242	-4.591946371	-2.751193693	-3.329255181	-2.914784285
ENST00000413674.1	-4.651825098	-4.403906828	-4.859231825	-5.672549605	-5.335246467	-5.338394271
ENST00000413706.1	-1.351221901	-2.119668367	-2.176788415	-1.203960238	-1.623785802	-1.580972146
ENST00000413708.1	-3.821395459	-4.235140396	-3.899173449	-5.371746618	-5.261774726	-5.611581593
ENST00000413718.1	-4.535259113	-4.32139606	-3.719695134	-5.145833424	-4.974378517	-4.930515566
ENST00000413721.1	-4.521908585	-3.414170064	-4.757097743	-3.90982025	-4.897475589	-5.628391138
ENST00000413722.1	2.31237095	2.223790698	2.313414605	3.216150186	1.893338108	2.592994262
ENST00000413737.1	0.90545153	0.382165304	0.66253638	0.171756385	0.43808128	0.136908527
ENST00000413745.1	-4.549016959	-4.323547333	-4.873510897	-5.152277436	-4.999199421	-5.414631996
ENST00000413755.1	3.488122349	3.378010343	3.150847305	3.171861762	3.472585381	3.367728007
ENST00000413757.1	-4.55463694	-4.30171191	-4.571362134	-4.496346634	-4.649415649	-4.023053384
ENST00000413763.1	-4.579802751	-4.363533164	-4.835726198	-5.617004989	-5.321236683	-5.758788511
ENST00000413791.1	-0.772070018	-0.725853295	-0.354979427	-0.261036259	-0.123659316	-0.091770357
ENST00000413792.1	-4.497274135	-4.22891047	-4.686964339	-5.310665447	-5.213633371	-5.247314101
ENST00000413794.2	1.974415825	2.010591419	1.919976603	1.714622536	1.984622038	1.867596559
ENST00000413796.1	-2.945527781	-2.916236302	-2.593233255	-2.009997932	-1.939931191	-1.948750656
ENST00000413801.1	-4.590517673	-4.375437058	-4.820187164	-5.579905337	-5.260264332	-5.75764735
ENST00000413810.1	-4.44863595	-4.139293402	-4.590066006	-4.6811011	-4.437560245	-5.044450198
ENST00000413812.1	-4.460132968	-4.200247162	-3.807939387	-5.455016506	-4.979910825	-5.506311522
ENST00000413818.2	-2.239727409	-2.188019849	-1.767162363	-2.11360539	-2.217781997	-2.188408382
ENST00000413820.1	-2.040684694	-1.69464207	-2.159213982	-2.389100905	-1.850708599	-2.005917957
ENST00000413826.1	-3.073166696	-2.429744137	-2.922906902	-2.455102346	-2.477314017	-2.395902906
ENST00000413828.2	-4.604199142	-4.351337314	-4.760113919	-5.487065085	-5.233619484	-5.622687188
ENST00000413833.1	-4.565028306	-4.142354648	-4.682117078	-4.484621735	-4.472026342	-4.702982201
ENST00000413841.1	-4.486322144	-3.864822534	-4.485217751	-4.457149813	-4.503015037	-4.747069088
ENST00000413842.1	-0.417210342	-0.152006509	-0.755877531	-0.271815072	-0.608319417	-0.717473752
ENST00000413845.1	-0.869125111	-0.766402008	-0.530321571	-0.918800138	-0.429677473	-0.535369855
ENST00000413848.1	-0.681031713	-0.258629789	0.297216406	2.032503687	0.631420028	1.808761173
ENST00000413862.1	0.050566088	0.404312356	0.328351537	-0.115290311	-0.534981751	0.113586296
ENST00000413887.1	-4.574828468	-4.357602278	-4.758087349	-5.524238942	-5.304529236	-5.708149039
ENST00000413897.2	0.932990841	1.190093879	1.444456573	1.37821191	1.062658759	1.386374746
ENST00000413898.2	-3.624070554	-4.253672685	-4.452145418	-5.494550881	-4.167190695	-5.732635368
ENST00000413901.1	-4.586270331	-4.354457681	-4.669542379	-4.62830035	-4.816325865	-5.258892567
ENST00000413911.1	-1.537885448	-0.977773102	0.182357689	0.777700674	-0.022153234	0.749831209
ENST00000413913.2	-4.071018885	-3.317248504	-3.413364375	-3.642744172	-3.103114744	-3.307768196
ENST00000413915.1	1.258343266	1.122106782	1.092532155	1.119591482	0.876021471	0.940435297
ENST00000413923.2	-4.588134407	-4.283582194	-4.899766968	-5.609794775	-5.323787946	-5.770023666
ENST00000413926.1	-4.607309617	-4.379721931	-4.886202957	-5.637280856	-5.363256883	-5.798493065
ENST00000413928.1	-0.446960112	-0.383345602	-0.332154506	-0.638028515	-0.117207117	-0.412222724
ENST00000413932.1	-4.581817872	-4.355916867	-4.464793738	-5.204603971	-5.289330052	-4.966730641
ENST00000413941.1	-4.501029119	-4.280358844	-4.743997944	-5.349496795	-4.905853878	-4.939528406
ENST00000413943.1	-0.402211707	-0.264963433	-0.487614713	-0.601439094	-0.276504021	-0.53356884
ENST00000413944.2	1.463787192	2.029745814	1.99957573	1.934039393	2.005203529	2.213550908
ENST00000413945.1	-0.384975294	0.062580157	-0.681470906	-0.071706671	-0.226278849	-0.405877153
ENST00000413954.1	-0.550907723	-0.171912887	0.13186881	-0.226607107	-0.030536897	-0.066803708
ENST00000413960.1	-4.567828558	-4.312403337	-4.801776749	-5.500178559	-5.322908147	-5.720630986
ENST00000413961.1	2.667132912	2.753262855	2.60292036	3.120007361	2.894609979	3.093702595
ENST00000413962.1	-1.133993191	-1.236685174	-0.972864418	-1.278336844	-1.024187078	-0.924473315
ENST00000413969.1	-2.70911541	-3.124128457	-1.849993805	-0.350532804	-1.676167808	-0.595393156
ENST00000413975.1	-2.736985942	-2.470516297	-2.261646586	-2.206071559	-2.502472054	-2.309603372
ENST00000413983.1	-0.412012273	-0.157623582	-0.24295064	-0.309976827	-0.284865891	-0.154728719
ENST00000413986.1	-4.546107137	-4.351713531	-4.834789153	-4.978892245	-4.976048903	-5.574352128
ENST00000413991.1	-4.520095341	-4.218678849	-4.68078259	-5.264004557	-5.33594786	-5.634423631
ENST00000413993.1	-4.372787144	-4.303720402	-4.247339839	-5.149589347	-4.946074611	-5.658636972
ENST00000413994.1	-0.961350369	-1.172867515	-0.636400855	-0.468996175	-0.728036401	-0.880227468
ENST00000414006.1	1.052239527	1.191796678	1.468418327	1.527820726	1.018634836	1.201700628
ENST00000414038.1	-4.597943138	-4.350073837	-4.204873942	-4.906391005	-4.779329588	-4.593043552
ENST00000414039.1	-3.215303712	-4.297949212	-3.818461945	-3.331814323	-3.474332356	-3.208083204
ENST00000414042.1	0.119446313	1.297452871	1.484375432	1.661050297	1.663201899	1.765675387
ENST00000414046.2	-0.600967414	-0.45657792	-0.213956971	-0.383522884	-0.309886112	-0.309494479
ENST00000414047.1	-1.902959257	-1.559272735	-1.547732004	-1.770841834	-1.711905789	-1.520520881
ENST00000414053.1	-1.032696392	-1.161038927	-0.878035027	-0.643246399	-0.6198149	-0.769091667
ENST00000414054.1	-4.613030081	-4.386784605	-4.807958321	-5.600650356	-5.091322193	-4.842740526
ENST00000414065.1	-4.589473728	-4.373331932	-4.856905186	-5.052179139	-5.285463633	-5.642634789
ENST00000414071.1	-2.433029961	-1.996544862	-2.34309173	-2.210457822	-1.832066399	-2.307810788
ENST00000414074.1	-4.537526132	-4.301939197	-4.723814035	-5.446162923	-5.228909758	-5.640855132
ENST00000414085.1	-4.461991371	-4.287411451	-4.703823672	-4.418824714	-4.467819652	-5.175716328
ENST00000414086.1	-1.516266719	-1.264845833	-2.300276751	-2.960149997	-2.378570881	-2.277850422
ENST00000414089.1	-3.002211057	-2.793890062	-3.346338748	-4.431120024	-3.150757331	-3.281801772
ENST00000414098.2	-4.613465052	-3.869609875	-4.829067724	-4.112666047	-3.602097423	-3.569525553
ENST00000414102.1	-3.054461359	-2.015532794	-2.749642376	-2.794327444	-2.436853015	-3.032198259
ENST00000414106.1	-1.848014209	-1.290702777	-1.580990238	-1.260239768	-1.137166083	-0.560309824
ENST00000414116.1	-4.451801104	-4.316420569	-4.77886179	-5.02536926	-5.26928042	-5.115670593
ENST00000414120.1	-3.585880509	-3.152611201	-3.620009621	-1.927866936	-1.704150441	-1.495826317
ENST00000414126.1	-2.701010461	-2.601299892	-2.277512032	-3.508733288	-3.055072175	-3.208634392
ENST00000414127.1	-4.510390632	-4.221969596	-4.632798626	-5.394021199	-5.172825574	-5.440241383
ENST00000414128.1	-3.13205574	-4.268651846	-4.230857328	-2.853262342	-2.647792519	-2.640719928
ENST00000414132.1	-4.490463108	-4.193295283	-4.708502683	-5.317014867	-5.117913999	-5.55428195
ENST00000414135.1	-4.573992573	-4.333748919	-4.307303163	-4.627516746	-3.861508643	-3.918364454
ENST00000414142.1	-0.396919066	0.391964228	-0.247733658	-0.810838951	-0.430932599	-0.65492673
ENST00000414156.1	-4.438631253	-3.990525252	-4.561107554	-4.445711983	-4.253168154	-4.401790514
ENST00000414157.1	7.010398366	7.25149186	7.156120667	7.375736637	7.452399436	7.493718952
ENST00000414161.1	-4.528338255	-4.23072159	-4.690248959	-5.299206766	-5.257865442	-5.606692533
ENST00000414175.1	-3.262041226	-2.787222566	-2.747694609	-2.533706894	-2.899488175	-2.997695552
ENST00000414189.1	-4.135395335	-3.432617174	-4.854944501	-5.539382383	-5.242179862	-4.645894701
ENST00000414195.2	-4.535078943	-4.25719772	-4.613071689	-3.38948964	-5.250533908	-4.794414565
ENST00000414198.1	-4.576886352	-4.361647394	-4.848613875	-5.568583245	-5.362433807	-5.753265562
ENST00000414199.1	-4.566917533	-3.586092732	-4.842379333	-5.481507262	-5.367464811	-5.77451752
ENST00000414201.1	-3.743686074	-2.796659915	-4.344128462	-4.928456786	-4.185078862	-4.024131504
ENST00000414203.2	-1.329436928	-0.935781309	-0.653085479	-0.798466803	-0.572098561	-0.478177663
ENST00000414210.1	-3.78404887	-3.827426872	-4.601970279	-5.418171488	-4.775927674	-5.577256097
ENST00000414227.1	1.391732432	1.522855253	1.028670223	1.757813412	1.92854405	1.664831997
ENST00000414256.1	-4.620265443	-4.316658686	-4.701693932	-5.546423402	-5.228343028	-5.640304902
ENST00000414261.1	-3.985828063	-3.505174845	-3.857129912	-3.669956236	-4.411914426	-3.860720188
ENST00000414282.1	3.344183222	3.399859045	3.744531353	4.196551113	4.464844388	4.203897808
ENST00000414295.1	-0.685692556	-0.076546885	0.070187984	0.328034179	-0.356609786	-0.068323027
ENST00000414300.1	-4.517683631	-4.270553768	-4.672377769	-5.392195388	-5.264882817	-5.094617429
ENST00000414308.1	-4.555471409	-4.184314713	-4.704145314	-3.771853538	-3.425432604	-4.154054047
ENST00000414309.1	-4.609333642	-4.360402585	-4.825805212	-5.429095707	-4.468194861	-4.081921133
ENST00000414314.1	-0.778508356	-0.709545753	-0.86408667	-0.541645149	-1.231658866	-0.96501536
ENST00000414339.1	0.383801028	0.49882059	0.527087127	0.463865199	0.55838188	0.625616559
ENST00000414340.2	-4.55565444	-4.336283806	-4.796936582	-5.432498032	-5.27967384	-5.659845621
ENST00000414344.1	2.322125618	2.14684333	2.251029079	2.846079827	2.456528049	2.424338689
ENST00000414345.2	-3.605772994	-2.696685529	-2.871881995	-3.794618552	-2.998113018	-3.221814243
ENST00000414347.1	1.502062509	1.192874322	1.058570218	0.808039336	0.816431799	0.59292223
ENST00000414364.1	-4.542620415	-4.296882579	-4.710052764	-5.348593128	-5.21481475	-5.626042262
ENST00000414365.2	-4.582668537	-4.273945384	-4.748826176	-5.110411782	-5.277026261	-4.803430039
ENST00000414368.1	-3.390164592	-3.292318021	-4.114906252	-4.415458655	-4.038298292	-4.372221333
ENST00000414374.1	-2.348067405	-2.523819759	-2.000884588	-3.466870695	-2.451220515	-2.826287306
ENST00000414377.1	-4.526896837	-4.340844494	-4.554556604	-5.287097096	-5.276314971	-5.701890339
ENST00000414382.1	-4.641956365	-4.359328241	-4.786628151	-5.59589361	-5.330913252	-5.739282922
ENST00000414383.1	-4.151378328	-3.322294504	-3.305244027	-2.914327829	-4.798268596	-3.351320918
ENST00000414393.1	5.911337341	5.967788085	6.01088543	5.900086037	6.139969168	6.260709712
ENST00000414394.1	-4.579343511	-4.371324311	-4.796632621	-4.483413645	-5.117484962	-5.653600892
ENST00000414398.1	-3.621775027	-3.601332812	-4.133544239	-3.823352551	-3.350315031	-3.985962798
ENST00000414401.1	-0.986510159	-1.773108268	-1.768909662	-2.269508361	-2.166913791	-2.22587798
ENST00000414404.1	1.789279131	1.987079702	2.097612599	1.5650784	1.882398966	1.817556631
ENST00000414407.1	-3.661443593	-4.251103366	-4.208950131	-5.319592366	-5.212002979	-5.566969158
ENST00000414409.1	-4.565880095	-4.305392268	-4.807394086	-5.354565682	-5.233644304	-5.454029111
ENST00000414416.2	2.964274697	2.488419777	2.463387486	1.981357133	2.440024152	2.004089044
ENST00000414418.1	-4.56138475	-4.375517105	-4.908832762	-5.620536629	-5.358528617	-5.807054845
ENST00000414426.3	-4.593105175	-4.357591705	-4.749060575	-3.9904122	-4.809259012	-5.290080131
ENST00000414430.1	-0.472842483	-0.379032418	-0.015066934	-0.054716347	0.340803847	0.508721938
ENST00000414435.1	0.132794418	0.362270648	0.862293719	1.09185386	0.824223717	1.363923261
ENST00000414438.1	-4.480712749	-3.838061972	-4.736153141	-4.449491803	-4.448704712	-5.11271987
ENST00000414442.1	-3.815518739	-3.710397366	-4.097121293	-5.483866406	-5.031896245	-5.658184176
ENST00000414452.1	-0.591340867	-0.22534784	-0.457178867	-0.843378775	-0.705505903	-0.91271754
ENST00000414457.1	-1.489559596	-1.30195362	-1.590173877	-1.454731461	-1.697822591	-2.011992156
ENST00000414466.1	0.382781721	0.304950905	-0.00090632	-0.085025158	0.535266775	0.253186251
ENST00000414475.1	-4.541683777	-4.3381475	-4.113396431	-5.609656954	-5.262649978	-5.728232682
ENST00000414480.1	-3.303330522	-3.303851782	-3.92439148	-4.128879614	-3.435873419	-3.488241526
ENST00000414483.1	0.890877571	1.351513151	1.347241749	1.327544446	1.609336544	1.416867742
ENST00000414486.1	-1.897019108	-1.758367273	-1.322148108	-0.381263448	-0.424500432	-0.221048132
ENST00000414488.1	-1.738620336	-1.842253131	-1.46012681	-0.259758103	-0.617927085	-0.458309383
ENST00000414504.1	1.194639732	1.403047848	1.388848839	1.206015051	1.364452356	1.253333618
ENST00000414504.2	-3.50004193	-2.731352183	-4.404335355	-3.686398683	-3.612871721	-3.827325425
ENST00000414505.1	-4.297359964	-3.35773684	-4.828975813	-5.639767694	-5.265687884	-5.718281412
ENST00000414512.1	-4.56717419	-4.355485184	-4.882027446	-5.551528154	-5.383619224	-5.763701257
ENST00000414515.2	-4.583277223	-4.341748869	-4.844691383	-5.511065061	-5.326968671	-5.777020665
ENST00000414529.1	-4.564551854	-4.311364474	-4.653827196	-4.780906884	-3.849189395	-3.506046674
ENST00000414532.1	-3.175326657	-3.262056631	-4.352887748	-2.911624786	-3.210510479	-4.218421447
ENST00000414538.1	-1.33110926	-1.481238793	-1.764977113	-1.554474396	-1.116786497	-1.578030361
ENST00000414539.1	-3.9294043	-4.24428946	-4.64937793	-3.145492762	-4.198866351	-3.336948477
ENST00000414544.1	-4.671131471	-4.364300981	-4.739220251	-5.555797875	-5.112373343	-5.669866408
ENST00000414547.1	-4.050792826	-4.355671775	-4.855548576	-4.832331499	-4.890050558	-4.454237923
ENST00000414548.1	-4.547872581	-4.333318701	-4.768502035	-5.454167414	-5.242953452	-5.649676137
ENST00000414553.1	-3.696684594	-3.443921737	-2.549196733	-4.504336608	-3.233370758	-3.456320395
ENST00000414554.1	-1.662751246	-1.276916996	-1.377451963	-1.38725411	-1.296431779	-1.49076301
ENST00000414554.2	2.475416169	2.180108391	2.352157244	1.643433832	1.907742784	2.09654806
ENST00000414556.1	-4.471861043	-4.194576539	-4.723306602	-5.365240505	-5.216238956	-5.699998307
ENST00000414562.1	-1.894980331	-1.711839823	-1.151874605	-1.724437397	-1.483058543	-1.572719117
ENST00000414565.1	-1.123796788	-1.429154672	-1.162823925	-0.792251525	-0.6688945	-1.206440211
ENST00000414581.1	-4.543770804	-4.328869525	-4.877153159	-5.588526192	-4.846308242	-5.006671735
ENST00000414582.1	-0.343878379	-0.436827366	-0.296790286	0.456276725	0.192341559	0.315551894
ENST00000414584.1	5.314128749	5.338889954	5.604994042	5.600848216	5.631839423	5.723353404
ENST00000414590.1	-4.58289242	-4.083653293	-4.800766131	-5.48475031	-5.314761608	-5.593502303
ENST00000414596.1	-4.192395092	-4.311469678	-4.810478965	-3.65168039	-4.822491332	-5.15955344
ENST00000414598.1	-4.512512555	-4.25414122	-4.777261354	-5.460392726	-5.193368723	-5.673621154
ENST00000414600.1	-3.535226735	-3.716517825	-3.385296822	-3.510448888	-3.461854258	-3.591524744
ENST00000414603.1	-4.209117624	-3.44470447	-4.773607744	-5.457578323	-4.762173765	-5.151964001
ENST00000414625.2	3.578151798	3.392583759	3.280180303	2.399804838	2.570296801	2.421676437
ENST00000414631.1	-4.563219425	-4.352224641	-4.880453149	-5.569427663	-5.417934851	-5.82402166
ENST00000414633.1	-4.519483056	-4.258661436	-4.514822339	-4.953574055	-4.841358659	-5.578032175
ENST00000414634.1	-4.569603198	-4.333185456	-4.845655941	-5.469451074	-4.585837159	-5.30203442
ENST00000414640.1	1.302587048	1.230370367	1.133234714	-0.168367694	-0.176904491	-0.187112496
ENST00000414647.1	-2.823991868	-2.845464159	-2.807425812	-2.342991114	-2.289504186	-2.298267095
ENST00000414654.1	-0.331041246	-0.191547152	-0.056288882	-0.421008942	-0.649877241	-0.587120189
ENST00000414656.1	0.724261484	0.460968098	0.465558651	0.903319992	1.028593662	0.675213211
ENST00000414659.1	0.241067217	0.009352825	-0.089452884	0.197232357	0.243818635	0.422453678
ENST00000414661.1	-1.401068849	-1.192595795	-1.364540007	-1.308798788	-1.023391554	-1.231233014
ENST00000414668.1	-2.579469548	-2.551975354	-2.114574219	-2.795825235	-2.438880143	-2.197701064
ENST00000414676.1	2.615736546	2.265816587	2.70378628	4.052668568	3.753369859	4.138780584
ENST00000414677.1	-4.471844492	-4.227560069	-4.606957292	-5.264690526	-5.240953583	-5.60120624
ENST00000414686.1	-4.316781599	-3.901810465	-3.84490696	-4.740412914	-4.238347436	-5.016111115
ENST00000414722.1	3.870664935	4.308904792	4.390464186	4.635304735	4.375414808	4.650161328
ENST00000414740.2	-1.419949019	-1.455650861	-1.960042683	-1.523731029	-2.096114286	-2.003982315
ENST00000414743.1	-4.28449863	-4.313710209	-4.152502951	-5.397107427	-4.738505702	-4.64271932
ENST00000414743.2	-4.563668539	-4.28901404	-4.801892581	-5.478492494	-5.205446782	-5.6653688
ENST00000414744.1	-2.952542311	-2.502121915	-2.13258339	-2.383409685	-2.668171828	-2.004694462
ENST00000414750.1	-3.217291299	-3.482892969	-4.279355278	-4.556590062	-3.461369989	-3.863904938
ENST00000414756.1	-2.239192463	-1.551707148	-1.568211073	-1.565126072	-1.558675927	-1.532684134
ENST00000414763.1	-1.091889263	-1.787133763	-1.582634551	-0.88194015	-0.860796805	-1.159692815
ENST00000414765.1	-4.505714624	-4.280225109	-4.726005454	-5.369887591	-5.179433699	-5.627517201
ENST00000414768.2	0.409986228	0.648646002	0.646654086	0.013902046	0.364656838	0.240725039
ENST00000414769.1	-0.21937095	-0.332160254	-0.430953449	0.323115777	0.146444855	0.045207158
ENST00000414774.1	-2.627473632	-2.510653741	-2.188889526	-1.737742437	-1.461095924	-1.447836
ENST00000414776.1	-4.559203685	-4.36129567	-3.631052678	-3.564831741	-3.169013823	-3.012978787
ENST00000414784.1	0.681813306	0.929778125	0.725034093	0.998371644	1.136937327	0.881285938
ENST00000414790.1	-2.286850914	-1.662485512	-2.067296185	-3.101231341	-3.217628446	-3.028811188
ENST00000414795.1	-4.151541037	-3.866563563	-2.308784751	-2.016691188	-2.081281543	-1.417066546
ENST00000414796.1	-4.583986714	-4.358601893	-3.372751687	-4.412951926	-5.173879486	-5.035565714
ENST00000414797.1	-1.843805878	-1.742609808	-1.709579636	-2.892265784	-2.408578826	-2.39706843
ENST00000414798.1	-4.329011106	-4.347909616	-4.891121247	-5.142397514	-4.428622656	-5.412531529
ENST00000414811.1	-4.598228415	-4.314083553	-4.668767444	-5.439460789	-5.219197904	-5.611557208
ENST00000414816.1	-4.5100205	-4.232330651	-4.675024566	-5.336296409	-5.130945708	-5.560741791
ENST00000414844.2	-4.560761459	-3.849911907	-4.805755258	-5.335361055	-5.090335387	-5.685991631
ENST00000414848.1	-2.942003431	-2.54365458	-2.838348035	-2.908003056	-2.959755076	-3.051086384
ENST00000414856.1	-4.548919968	-4.231473518	-4.597885662	-5.352965688	-5.232183653	-5.640309951
ENST00000414868.1	-3.357220935	-2.879874611	-2.347453042	-2.534849125	-2.597431614	-2.562286041
ENST00000414875.2	0.414618994	0.429190774	0.601434559	0.347206584	0.362428383	0.214074455
ENST00000414876.1	-2.88251927	-3.307216941	-2.815541701	-2.06282402	-2.786415831	-2.907018934
ENST00000414877.1	-4.541474763	-4.32902756	-4.851997191	-5.405234062	-5.21951524	-5.684588884
ENST00000414885.1	-2.570205036	-3.000224246	-2.999613035	-3.704898622	-2.755180919	-2.695267549
ENST00000414886.1	1.234743819	1.305839046	1.033571034	0.999062909	1.425104812	1.191328026
ENST00000414890.1	-4.532572912	-4.265825695	-4.668514731	-5.282660884	-5.253974901	-5.667844704
ENST00000414894.1	1.392946652	1.140914639	0.92632231	1.397127922	1.822273302	1.62153114
ENST00000414895.1	-1.172047038	-0.843364282	-0.916107746	-1.308145982	-0.724773846	-0.765203424
ENST00000414896.1	-1.418276078	-1.076307611	-1.244647232	-0.681357863	-1.50758416	-1.385149643
ENST00000414903.1	-4.097288073	-4.338262645	-4.484068085	-5.354506706	-4.696248954	-5.537281364
ENST00000414904.1	-4.540385185	-4.260171275	-4.720593968	-5.481769615	-3.720415696	-4.9485306
ENST00000414911.1	-4.577643974	-4.297042929	-4.783499607	-4.866065059	-4.915437898	-5.049123242
ENST00000414915.1	-4.4710463	-3.928986972	-4.027646736	-4.410786233	-4.270960371	-4.362427757
ENST00000414920.2	-4.635047242	-4.379913151	-4.763795052	-5.671978871	-5.268134411	-5.124582254
ENST00000414926.1	-4.583799465	-4.270622179	-3.381733844	-3.420179017	-4.258636101	-3.124003642
ENST00000414927.1	-2.454135676	-2.800455143	-2.802247587	-0.480039345	-0.464184502	-0.61746878
ENST00000414938.1	-2.714231855	-3.84321371	-2.997834777	-2.158445183	-2.44588584	-1.86678572
ENST00000414939.1	-3.621692654	-2.75027464	-3.491587959	-3.201532614	-2.981786062	-3.247445945
ENST00000414943.1	-4.58149804	-4.339335887	-4.865389303	-5.236736791	-5.40555223	-5.066253033
ENST00000414948.1	0.505796291	0.442574961	0.293788059	0.159207131	0.129093117	-0.042249983
ENST00000414965.1	-3.689376805	-3.256875041	-3.345184695	-2.676849505	-3.078152576	-2.823189572
ENST00000414967.1	-0.896104414	-0.880629984	-0.866653358	-1.346393661	-0.809766526	-1.17762131
ENST00000414969.2	-2.445127424	-2.388580593	-2.232513498	-2.491051448	-2.19363186	-2.195174025
ENST00000414976.1	-4.549314068	-4.352379208	-4.897711911	-5.65826599	-5.295546616	-5.75366766
ENST00000414989.2	-4.510663182	-4.247041889	-4.665986254	-5.195867466	-5.299825506	-4.772127718
ENST00000414995.1	-4.579319354	-3.579617231	-4.089307929	-5.216110124	-5.135254011	-5.69658994
ENST00000415000.1	-4.05017338	-3.68027432	-3.881465463	-4.534900115	-4.04951601	-3.569335665
ENST00000415004.2	-3.118929274	-2.828315751	-2.828834819	-4.348264104	-4.138239516	-4.499646627
ENST00000415011.2	-1.118909147	-0.456040983	-0.507899631	0.046920363	-0.162273686	-0.087971058
ENST00000415019.1	-4.535812414	-4.356544249	-4.801275688	-5.139734065	-5.194553669	-5.650368301
ENST00000415026.1	-4.557756658	-4.352300334	-4.870374247	-5.450221805	-5.265143556	-5.710441352
ENST00000415029.1	-3.92315314	-4.017972843	-4.328003528	-3.201023312	-2.492881209	-3.286435254
ENST00000415031.1	-0.960256439	-1.134880552	-1.290778999	-0.947152387	-0.618094203	-0.882826909
ENST00000415033.1	-1.444720204	-1.434324725	-1.670588837	-1.753669891	-1.34771652	-1.528468395
ENST00000415033.2	-1.623481543	-1.905262572	-1.66223787	-2.090696934	-1.595500459	-1.516719814
ENST00000415054.1	-4.557924573	-4.347811751	-4.836349642	-5.582229263	-4.91590251	-5.710230027
ENST00000415060.2	5.235059459	5.246475882	5.297730831	5.39421657	5.553775698	5.546125118
ENST00000415062.1	3.505638273	3.637087074	4.432898583	4.187333125	4.349011857	4.599756249
ENST00000415065.1	-4.594303433	-4.052083285	-4.671015559	-4.548584752	-4.731164441	-4.131124597
ENST00000415065.2	-2.939132274	-3.006700083	-2.877637582	-2.800694007	-2.499480082	-2.258051443
ENST00000415067.1	-3.622757242	-3.874805015	-4.065763796	-3.299761257	-3.208518787	-4.204735579
ENST00000415082.1	-4.592159433	-4.328761334	-4.795423489	-5.233245588	-5.225431269	-5.665138229
ENST00000415088.1	-4.558661015	-4.215723322	-4.691886692	-4.18316052	-5.173120136	-5.62838625
ENST00000415101.1	0.185417185	0.512461981	0.440316103	0.083275833	0.447196116	0.554344422
ENST00000415104.1	-3.506731683	-2.997009668	-2.96132332	-2.397438806	-2.355647771	-2.666781701
ENST00000415106.1	-4.553413775	-4.329286072	-4.736377971	-5.453214014	-5.330891256	-5.724888719
ENST00000415120.1	-3.977360707	-3.399863187	-4.513285319	-5.427066902	-5.138703528	-5.608847458
ENST00000415121.1	-0.845899889	-1.267301213	-1.165264825	-1.747143585	-1.32457203	-1.426686208
ENST00000415124.1	2.080141839	2.06136012	2.142234194	1.268374617	2.582854333	1.946131225
ENST00000415129.1	-4.535707171	-4.342938641	-4.234313912	-2.941812927	-3.4553495	-3.354162726
ENST00000415138.1	-4.556918945	-4.309758368	-4.85504267	-5.546759713	-5.254388587	-5.716335736
ENST00000415141.2	-1.589488445	-1.297753494	-1.879190934	-1.555544107	-1.700901633	-1.619771119
ENST00000415144.1	-1.961902693	-1.661603896	-2.753809637	-2.091469262	-2.476660058	-2.559535987
ENST00000415146.1	-4.624687031	-4.327022968	-4.760357019	-5.282897746	-5.358969352	-5.753579448
ENST00000415147.1	-3.666661878	-3.536949926	-3.629302073	-3.218833277	-2.537198081	-2.537289689
ENST00000415150.1	4.458316489	4.738816696	4.530222616	5.270472323	4.931225768	5.226602439
ENST00000415154.1	-3.793961008	-3.969187445	-4.178083397	-5.414885465	-4.807322177	-5.635088804
ENST00000415159.1	-4.536276643	-4.23513527	-4.724562013	-5.467616939	-5.180824208	-5.556632824
ENST00000415166.1	-3.659723555	-2.466298244	-3.406692456	-3.941364695	-3.953680223	-4.407214222
ENST00000415172.1	0.229721087	0.452192563	0.328999644	0.161286075	0.612247879	0.536158611
ENST00000415174.1	1.526545451	1.386844328	1.331297241	1.133462828	1.542062548	1.337236667
ENST00000415176.1	-1.796571216	-1.466100635	-1.772875675	-2.095902372	-2.138179752	-2.052253783
ENST00000415182.1	-4.585038455	-4.361391359	-4.854487878	-5.604897535	-4.771556875	-5.728869342
ENST00000415193.1	-4.407048236	-3.710806646	-4.386477926	-5.291109893	-5.310751945	-5.708055457
ENST00000415195.1	-3.725115393	-3.969903564	-4.570472634	-3.764958485	-3.151610603	-2.881893145
ENST00000415201.1	-3.612203834	-4.227274508	-4.709873165	-5.193043133	-5.18928415	-5.625786037
ENST00000415202.1	-4.544238337	-4.263980588	-4.554700317	-5.275406525	-5.386378837	-5.103262532
ENST00000415205.1	-2.067273338	-2.803122254	-1.808163919	-1.391525184	-1.555638237	-1.418775561
ENST00000415215.1	0.460377375	0.067097522	0.168452633	-0.257666402	0.254668072	-0.217959116
ENST00000415218.1	-1.69265098	-1.404493048	-1.45131803	-1.753233674	-1.182961326	-1.277166447
ENST00000415222.1	-0.864824563	-0.752822792	-0.691807737	-0.522071018	-0.464668777	-0.152744409
ENST00000415226.1	-3.807341129	-3.595525065	-4.883499262	-5.553545464	-5.284145988	-5.490173688
ENST00000415236.1	-1.136686708	-1.249195467	-1.275531216	0.531181534	-0.959355084	0.230953274
ENST00000415237.1	-4.562065918	-4.001394796	-4.815672615	-5.461035753	-5.286753986	-4.949810968
ENST00000415242.1	-3.392154586	-3.830169777	-3.911807196	-4.453054685	-4.161781206	-4.244078953
ENST00000415244.1	3.408359291	3.708851218	3.78069937	3.627639728	3.810201193	3.812236461
ENST00000415245.1	-1.855024017	-1.368501491	-1.951448905	-2.303435051	-2.17109492	-2.086307636
ENST00000415246.1	6.610696557	7.017581715	7.083138952	7.243419982	7.045758123	7.269277685
ENST00000415249.1	-4.538763727	-4.303939552	-4.736700334	-5.193373152	-5.089008636	-5.415794051
ENST00000415252.1	-2.702771106	-2.165812646	-2.814364715	-2.76946035	-3.028962619	-2.820468543
ENST00000415255.1	-4.356466992	-3.983634965	-4.437979205	-4.285574521	-4.819798903	-3.238411147
ENST00000415269.1	-4.500662725	-3.474401294	-4.450391415	-5.248367863	-5.232867275	-5.571721551
ENST00000415275.1	-4.574410552	-4.36085402	-4.803023373	-5.476213981	-5.275882807	-5.721565222
ENST00000415283.1	-4.585207603	-4.220181876	-4.563208454	-5.362042926	-5.229569154	-5.560070961
ENST00000415285.1	-4.204709895	-4.152411506	-4.551606779	-3.727866553	-5.087380852	-3.804123562
ENST00000415294.2	-4.536735662	-4.1827822	-4.522287861	-5.196488365	-5.249226936	-5.59680939
ENST00000415295.1	-4.611655317	-4.353352282	-4.819396778	-5.602903114	-5.263611043	-5.634292647
ENST00000415299.1	-4.558789136	-4.332105156	-4.796338756	-5.563402981	-5.254769803	-5.703957009
ENST00000415302.1	-4.506239181	-4.200502089	-4.53548898	-4.989574575	-4.520707748	-5.077055087
ENST00000415305.2	-4.611709932	-4.367743472	-4.861932832	-5.642510006	-5.189238293	-4.593624837
ENST00000415327.1	-4.606468579	-4.34605934	-4.746574578	-5.50127534	-5.257252123	-5.646719363
ENST00000415330.2	-2.552867145	-2.626873781	-2.598043895	-1.102278356	-1.836095188	-1.599902589
ENST00000415333.1	-2.675532861	-2.429331243	-2.662089754	-2.470066226	-2.28453147	-2.362431158
ENST00000415336.1	0.293251222	0.54642968	0.618219188	0.462484114	0.858691745	0.732462975
ENST00000415338.1	-4.56925356	-4.320410368	-4.705153306	-3.833996887	-5.303732912	-4.381792098
ENST00000415340.1	1.175619771	1.403047637	1.086294737	0.33496454	0.657109721	0.404168532
ENST00000415342.1	-2.218006224	-2.643235705	-2.386858787	-2.319517843	-1.95364721	-1.749003931
ENST00000415344.1	-3.783310785	-3.949795994	-3.803286455	-3.487685899	-4.134487804	-5.241401662
ENST00000415356.1	-4.568037811	-4.366789024	-4.646674146	-5.277013162	-5.346369015	-5.514201984
ENST00000415357.1	-2.692489042	-3.734930632	-3.106817698	-2.997893233	-2.546958615	-2.695635574
ENST00000415358.1	-1.352282598	-1.24055049	-1.05635147	0.372173357	0.122026903	0.312375751
ENST00000415359.1	-4.516721843	-4.33480818	-4.811602113	-5.576430999	-5.160297115	-4.851205883
ENST00000415376.1	-4.214277027	-3.479152046	-3.822695515	-3.34113003	-3.805527235	-4.411609206
ENST00000415386.2	-3.453867829	-3.269793497	-3.072679772	-2.596578878	-3.287051401	-2.341085023
ENST00000415387.1	-4.535774552	-4.239668152	-4.71611475	-5.367045468	-5.178971839	-5.61394375
ENST00000415391.2	0.920814521	1.420558446	1.832321895	1.980148719	1.353311251	1.999925633
ENST00000415393.1	-4.537362464	-4.307330427	-4.696023833	-5.351116072	-5.223811985	-5.3997947
ENST00000415394.1	-4.542118752	-4.243262742	-4.690238762	-4.765583744	-4.933506519	-5.345119344
ENST00000415399.1	-4.549543071	-4.29167231	-4.775786838	-5.364177854	-5.283973768	-5.707419257
ENST00000415410.1	-1.686109721	-1.468276814	-1.727482085	-2.512179299	-1.926822584	-2.286767202
ENST00000415411.1	-4.524195481	-3.473097272	-3.235497711	-5.37240861	-5.133912062	-5.60326356
ENST00000415412.1	0.823351979	0.609524622	0.691912712	0.596133249	0.533730453	0.240470112
ENST00000415414.1	-0.66814822	-1.16755297	-0.921808015	-1.044610848	-0.560943734	-0.826207142
ENST00000415417.1	-0.968753411	-0.966851509	-1.041310377	-1.007318628	-0.9447027	-0.848781749
ENST00000415422.1	-4.523228797	-4.211119803	-4.60637644	-4.379744532	-5.179827472	-5.538957312
ENST00000415423.1	-3.691793594	-3.189002495	-3.768451923	-5.282840086	-4.137776318	-5.615299906
ENST00000415434.1	-4.200370476	-3.110089928	-4.76927167	-4.083173317	-4.038066286	-4.560641178
ENST00000415437.1	-4.546851982	-4.244867897	-4.593934629	-5.361025474	-5.192523204	-5.589522589
ENST00000415448.1	-4.567177558	-4.333469217	-4.796949974	-5.467868131	-5.213069353	-5.637654826
ENST00000415451.1	-3.152432226	-2.973439848	-2.377183055	-2.549264834	-2.576896319	-2.053835228
ENST00000415465.1	-0.13264448	-0.271150781	-0.168185231	-0.379762453	0.057235154	-0.179451897
ENST00000415465.2	-4.407264479	-3.857877041	-4.240558231	-3.360553115	-3.569849638	-4.009954398
ENST00000415469.1	-4.175291337	-3.544630498	-3.994390118	-4.111697653	-4.084359656	-3.889279978
ENST00000415471.2	-4.509107504	-4.225683509	-4.717761835	-5.433741104	-5.218535304	-5.663358672
ENST00000415477.1	-4.532827793	-4.071424773	-4.494135849	-4.655277374	-4.06357009	-4.160444484
ENST00000415479.1	-4.570262174	-4.316991728	-4.757193125	-5.45042214	-5.365550032	-5.711829646
ENST00000415499.1	-3.932512851	-3.378132677	-4.846042277	-5.480206077	-5.238850436	-4.984277928
ENST00000415502.1	-1.092118389	-1.207232161	-0.947527754	-1.375774977	-1.112492242	-0.795366863
ENST00000415503.1	-3.763855087	-3.280603398	-2.930494668	-2.976433072	-2.838184189	-3.132517135
ENST00000415504.1	-2.551804661	-2.619459061	-2.252208243	-1.509059635	-1.666535735	-1.766365889
ENST00000415506.2	1.637865881	1.703590513	1.9497278	2.544830405	1.826651252	2.216827542
ENST00000415509.1	-3.20871085	-3.24337617	-2.420857104	-1.560947043	-2.360580425	-2.01214284
ENST00000415513.1	-4.561342173	-4.189334376	-4.643134382	-5.194598612	-5.108834133	-5.589579335
ENST00000415520.1	-3.910654131	-4.358827477	-4.757673159	-5.592979281	-5.26072147	-5.69060009
ENST00000415530.1	-3.098450237	-3.232397307	-2.569271917	-0.475755836	-0.2830585	-0.184158869
ENST00000415532.1	-3.323585793	-3.330086136	-3.620776171	-3.402164137	-3.107067912	-2.723597972
ENST00000415536.1	-4.537032729	-4.218170735	-4.736348782	-5.516775494	-5.171651832	-5.632446259
ENST00000415549.2	-4.635335004	-4.368176558	-4.015071921	-5.336219228	-5.252997703	-5.678426176
ENST00000415556.1	-2.610006841	-2.922106346	-2.441739542	-2.817946051	-1.839941669	-2.482660316
ENST00000415573.1	-3.957370426	-3.797810681	-4.191481007	-5.580945443	-5.225323209	-5.648344923
ENST00000415575.1	-3.01202203	-4.019327698	-3.255525475	-2.365382932	-3.400721633	-3.614472847
ENST00000415582.1	-2.979036248	-3.416906092	-4.490388059	-3.999205037	-4.614835881	-3.563818272
ENST00000415584.2	-4.209215712	-3.519569783	-4.795705926	-5.600830167	-5.237124884	-5.675550234
ENST00000415586.1	1.408168675	1.239169055	1.42610256	1.146158529	1.370015571	1.459993621
ENST00000415589.1	-3.841008182	-3.63795068	-4.827702952	-5.603198218	-5.316121495	-5.50394237
ENST00000415611.2	0.395817419	0.180875558	0.20709242	0.151984386	0.227350987	0.35371097
ENST00000415620.1	-4.365995101	-4.26597575	-4.620783962	-5.380210927	-5.195632862	-5.59449393
ENST00000415627.1	3.836343525	4.181905577	4.029950635	3.5438119	3.671400412	3.543246043
ENST00000415632.1	-4.052639926	-3.610861987	-3.674645546	-2.783972583	-2.97142171	-2.84915762
ENST00000415637.1	-4.527575553	-4.238208323	-4.584362762	-5.371581946	-5.19962415	-5.308850077
ENST00000415640.1	-4.119632583	-4.106123973	-3.918056005	-4.155746319	-2.649996946	-2.671641075
ENST00000415647.1	0.357986893	0.153716651	0.342363432	0.140011004	0.481436375	0.065496029
ENST00000415652.1	-3.000299276	-3.91611849	-3.711315999	-3.770926194	-3.255648179	-3.356742903
ENST00000415655.1	-4.318654986	-4.276226237	-4.832822293	-5.41468122	-5.419757109	-5.776270995
ENST00000415656.1	-4.569683953	-4.335081207	-4.741721118	-5.471065768	-5.086857095	-4.791875969
ENST00000415657.1	-4.546592198	-4.245669237	-4.637979654	-4.935074686	-5.295919604	-5.320662444
ENST00000415675.2	-4.559038029	-4.354079566	-4.888936857	-5.63264891	-4.758047574	-4.901880925
ENST00000415686.1	-4.596900717	-4.352008778	-4.853306584	-5.572407548	-5.313093406	-5.826519817
ENST00000415700.1	-1.627437979	-1.2655408	-1.754062201	-1.094113222	-1.574967497	-1.589941386
ENST00000415702.1	0.575235449	0.719549676	0.572487556	0.414878378	0.896665437	0.713165165
ENST00000415706.1	-4.564050337	-4.289754033	-4.753345756	-5.4715782	-5.221582099	-5.676543367
ENST00000415714.1	-4.567349297	-4.35805325	-4.923160219	-5.612723286	-5.36079838	-5.790722137
ENST00000415715.1	-2.510233785	-3.419984747	-2.549522178	-2.548373854	-2.910281717	-2.809587489
ENST00000415726.1	-3.964348724	-4.26272099	-3.894632797	-1.652142771	-1.292669224	-1.925759263
ENST00000415731.2	-4.569345755	-4.294588344	-4.74438989	-5.333920817	-5.413509306	-5.428632863
ENST00000415736.1	-3.462904575	-4.316168784	-4.774918931	-5.476997045	-5.224866225	-5.683844248
ENST00000415742.1	1.763370324	1.667899727	1.681002781	1.776202855	2.138268606	2.085841435
ENST00000415754.1	-3.818402765	-3.780263329	-3.435809181	-4.053187112	-3.882240948	-4.164799415
ENST00000415765.1	-2.61696104	-1.792162394	-1.664573368	-2.218018296	-1.878433944	-1.706063893
ENST00000415774.1	-1.468124942	-1.158075342	-1.324150569	-1.77785243	-1.438826195	-1.698117251
ENST00000415780.1	-4.577942709	-4.375286127	-4.881008855	-4.857939839	-5.23628815	-5.732736955
ENST00000415787.1	-4.536532466	-4.258004173	-4.601336431	-5.281648223	-4.848293703	-5.337803243
ENST00000415793.1	-4.609948906	-4.374252336	-4.860248342	-4.990651396	-3.678082332	-4.469975192
ENST00000415809.1	-4.377221301	-3.944031681	-3.434662641	-2.462725874	-3.87239383	-2.33065974
ENST00000415810.1	-4.65361556	-4.409040203	-4.872027693	-5.466152615	-4.804455086	-5.71966728
ENST00000415820.1	-2.400914513	-1.705900248	-1.791617831	-1.786010198	-1.502811442	-1.869291048
ENST00000415824.1	-4.563614759	-4.297491613	-4.529949983	-5.429346269	-5.341746981	-5.753336368
ENST00000415836.1	2.64423086	2.775962196	2.997582134	3.158729628	3.765902607	3.500411497
ENST00000415842.1	-4.575937441	-3.262937518	-4.878646356	-5.489895224	-4.845397824	-5.755208934
ENST00000415848.2	-4.581816027	-4.354666301	-4.880489319	-5.34860359	-5.018735706	-5.736405296
ENST00000415865.1	-4.635737182	-3.843259845	-4.316581703	-4.873858844	-4.438206445	-5.431804762
ENST00000415869.1	-4.49879054	-4.223190886	-4.693405235	-5.30007763	-5.161493371	-5.614507984
ENST00000415875.2	-1.446873319	-1.386072666	-1.559696698	-1.932900814	-1.93373733	-1.710930466
ENST00000415882.1	-1.361205161	-1.168351463	-0.901850738	-0.435997915	-0.690783843	-0.755860244
ENST00000415883.1	-3.660915281	-4.24500283	-4.699222764	-5.30364144	-5.121450604	-5.564532042
ENST00000415889.2	-4.354204013	-4.230969647	-4.270716212	-4.460700615	-4.844428744	-4.512026227
ENST00000415890.1	-3.231438794	-3.306114394	-4.00921051	-3.680855765	-2.667024616	-3.08007185
ENST00000415896.1	-4.621769128	-4.368014811	-4.775019281	-5.5628825	-5.298296426	-5.019954735
ENST00000415910.1	-4.03244435	-4.248048296	-4.73282588	-5.265850457	-5.273883345	-5.632220362
ENST00000415910.2	-3.899561518	-4.26047982	-4.701360246	-5.346816295	-5.274455385	-5.695965668
ENST00000415917.1	5.08845578	4.945583975	4.786354944	4.893498306	4.910592729	4.742252195
ENST00000415917.2	3.476003814	3.532013827	3.641755918	3.529592001	3.55938007	3.474671743
ENST00000415918.1	-4.526106694	-4.291637489	-4.583453304	-5.518137182	-5.230794341	-5.690490539
ENST00000415932.1	-4.531124271	-4.132791637	-4.552620829	-4.806277398	-4.203635408	-4.449558646
ENST00000415934.1	-4.208109487	-3.785101454	-3.560819057	-4.981247976	-3.804108706	-4.125492923
ENST00000415940.1	-4.612627729	-4.341695959	-4.840840031	-5.123885542	-4.583456536	-4.13556987
ENST00000415959.1	-4.557696939	-4.333007003	-4.78766148	-4.174710106	-5.195912856	-5.530112803
ENST00000415964.1	-3.879841083	-3.531242159	-3.932636915	-3.507074028	-2.830598338	-3.307565078
ENST00000415970.1	-4.550195141	-4.325952943	-4.773248907	-4.730071752	-4.58981647	-5.270252034
ENST00000415979.1	-3.235342073	-4.033772981	-3.608384434	-5.587003921	-5.232256189	-5.702586991
ENST00000415982.1	-4.362217205	-3.869249827	-4.46121009	-4.135552065	-4.810682546	-4.48672346
ENST00000415989.1	4.46380952	4.443812479	4.176470864	4.339341553	4.367126478	4.286916987
ENST00000415991.1	-3.549991291	-4.263304019	-4.733500476	-5.394950849	-5.130307237	-2.887911441
ENST00000415992.1	-0.363087146	-0.432747269	-0.273452819	-0.838370974	-0.595572526	-0.862756396
ENST00000416002.1	-1.034711286	-1.209737429	-1.156209034	-1.279723394	-1.393685308	-1.546989979
ENST00000416004.1	-4.546891473	-4.307376426	-4.714868747	-5.444549098	-5.206616262	-5.641686994
ENST00000416008.1	-4.529854708	-4.26170401	-4.425845679	-5.360742305	-5.200880735	-5.604257333
ENST00000416009.1	-4.547325009	-4.28837358	-4.726569512	-5.432735961	-5.202615317	-5.593462806
ENST00000416017.1	-4.576927224	-4.369717623	-4.05368328	-4.002309252	-4.088079042	-3.482832387
ENST00000416022.1	-0.934405027	-0.900781132	-1.066465146	-0.2203049	-0.133652946	0.062698511
ENST00000416037.1	-3.834472641	-3.782099612	-4.248872834	-3.496246638	-3.582091958	-3.559660123
ENST00000416046.2	-4.627348486	-4.350285679	-4.170811601	-3.872063527	-3.651864808	-3.729388589
ENST00000416061.1	-0.374375881	-0.389701283	-0.632537422	-0.906561633	-1.77159884	-1.223804976
ENST00000416069.2	-2.12795672	-2.039432191	-1.456312695	-0.605978525	-1.878489451	-0.525508072
ENST00000416076.1	-1.977109033	-1.127013086	-1.500944641	-1.756411349	-1.926781813	-1.750295879
ENST00000416080.1	-0.854600883	-0.083615218	0.316417378	0.241324338	0.963247847	1.230714536
ENST00000416090.1	-4.545722717	-4.330699994	-4.797991805	-5.473924898	-5.234128579	-5.646816704
ENST00000416099.1	0.696502899	0.639155788	1.043906174	1.959020307	0.999473432	1.851313203
ENST00000416100.1	0.179592224	0.560039677	0.459069158	0.459568244	0.746663948	0.633598024
ENST00000416104.1	-4.577100048	-4.342607733	-4.775620427	-3.773963493	-3.585088389	-4.613245659
ENST00000416105.1	-1.461526337	-2.021989007	-1.722393882	-2.982779332	-2.691911052	-2.213015898
ENST00000416111.1	-4.592225673	-4.358740421	-4.773786759	-5.559771143	-5.322373698	-5.746101198
ENST00000416119.1	-3.349383032	-3.176577284	-4.498692963	-3.571739137	-4.084897458	-4.05562102
ENST00000416124.1	-3.917283995	-3.888087494	-4.019289897	-3.28610533	-2.934439065	-2.922136004
ENST00000416145.1	-3.955359724	-3.357528874	-3.81344302	-2.428126941	-2.401144097	-2.696042749
ENST00000416150.1	-3.002629043	-2.786664868	-2.495892691	-3.046369076	-2.419243296	-2.491416238
ENST00000416173.1	-4.54899829	-4.260999588	-4.809902619	-4.652981447	-5.280640325	-5.661967274
ENST00000416179.1	-2.328506096	-2.358049745	-3.275874181	-3.61242524	-4.016593629	-3.485736245
ENST00000416182.1	-2.888182789	-2.343611642	-2.435096926	-3.165207671	-2.910545303	-2.557751683
ENST00000416190.1	-2.470306596	-2.354650801	-2.448508365	-2.129635189	-2.295101065	-2.311895074
ENST00000416191.1	0.168306019	-0.049126382	-0.101425288	-0.42707609	-0.25803221	-0.710711103
ENST00000416191.2	-2.765395619	-2.416314584	-2.510531501	-2.302651488	-2.049508623	-2.055142124
ENST00000416193.1	1.088258018	1.32007185	1.441396686	2.111501798	1.720000111	1.883624309
ENST00000416200.1	-3.536316762	-2.502460616	-4.409031407	-3.676179145	-4.051284853	-4.135311912
ENST00000416204.1	0.54053075	0.516860498	0.477543305	0.335988656	0.685866336	0.439395696
ENST00000416209.2	-3.615912591	-4.22013213	-4.668243069	-5.269794362	-5.161123404	-5.471138252
ENST00000416218.1	-4.588956413	-4.339575426	-4.789029045	-5.529353581	-5.238813365	-5.697902293
ENST00000416220.1	2.358453939	1.975620379	1.788330493	2.265691884	2.496059926	2.27524185
ENST00000416221.1	2.600701031	2.241001247	2.387090947	2.200846042	2.136451723	1.965614276
ENST00000416226.1	-4.088896729	-4.114630355	-4.633121027	-5.001152867	-4.540633869	-5.045409397
ENST00000416229.1	-3.736191013	-3.741855697	-3.294471714	-3.059394651	-3.330011026	-3.003189689
ENST00000416237.1	-4.607601435	-4.352586884	-4.824714632	-5.590983295	-5.252059292	-5.699759988
ENST00000416242.1	-4.596898031	-4.263434382	-4.628605385	-5.402178384	-5.161269505	-5.586723671
ENST00000416249.1	-0.22466618	0.004187608	0.521618161	0.895148739	-0.115869986	0.8816341
ENST00000416253.1	-3.486977745	-3.331368189	-3.364176307	-4.364110574	-4.01514691	-4.603365917
ENST00000416260.1	-4.432351261	-2.956463206	-4.06059841	-3.303339395	-4.582987398	-3.565336548
ENST00000416261.1	-1.798038831	-1.103766171	0.031283869	0.346578887	0.490620103	0.63856981
ENST00000416262.1	-4.560431983	-4.284579179	-4.83392918	-5.155686801	-5.236696556	-5.682115861
ENST00000416263.3	-1.561047995	-1.460555503	-1.873832446	-1.787907533	-2.010926475	-1.989526562
ENST00000416275.1	-4.55962735	-4.314064448	-4.729455277	-5.042790022	-5.002284014	-4.709642921
ENST00000416279.1	-4.245787808	-3.723938231	-4.796450009	-5.631433823	-5.236151569	-5.165603477
ENST00000416295.1	-4.494590769	-4.126167788	-4.686242806	-4.379844635	-4.794997134	-4.20786309
ENST00000416301.1	-3.495604388	-2.528836402	-2.199142693	-2.076923638	-2.223032172	-2.385562388
ENST00000416309.2	-3.514790893	-3.936118007	-3.797752688	-4.086703806	-3.254916555	-3.131379173
ENST00000416310.1	-4.481091694	-4.163401092	-4.743351824	-5.472907482	-5.164184094	-5.632018065
ENST00000416327.1	-4.531944113	-4.278605032	-4.663503479	-5.405050456	-5.234304992	-5.656009826
ENST00000416329.1	-1.019563139	-1.326125772	-0.915801865	-0.552294734	-0.403054204	-0.404624727
ENST00000416341.1	-4.612340883	-4.381884995	-4.903942397	-4.861581289	-4.906013449	-4.297956151
ENST00000416342.1	-2.319572517	-1.992933997	-1.255378738	-2.012736625	-1.592443836	-1.790772664
ENST00000416344.1	-4.226103354	-3.856707828	-4.727796442	-4.809388789	-5.201467295	-4.837249283
ENST00000416349.1	-4.534213275	-3.809056421	-4.264726727	-5.643401768	-5.275385581	-5.451625109
ENST00000416350.1	-4.558440662	-4.352510173	-4.884665384	-3.782781065	-4.37274481	-3.202026617
ENST00000416351.1	-4.530819375	-4.078862303	-4.750367916	-4.731703404	-4.3476398	-4.72727432
ENST00000416352.1	-4.554634162	-4.333175925	-4.798685686	-4.35685327	-5.210999823	-5.269140583
ENST00000416361.1	-4.202376406	-4.310066624	-4.62113244	-5.514293382	-5.227732562	-5.46891566
ENST00000416366.1	-2.177782008	-1.833720808	-1.991803135	-1.994769737	-2.192700353	-2.237398344
ENST00000416367.1	1.460690294	1.397402256	1.496225025	2.314868416	2.418151933	2.333505296
ENST00000416376.2	-4.017440297	-3.345699942	-4.507946053	-5.40177561	-5.180106971	-5.579768139
ENST00000416381.1	-0.307516433	0.104299678	-0.190212796	-0.675691753	-0.11342575	0.00099982
ENST00000416395.1	-2.483503953	-2.889152693	-3.323483528	-2.364660445	-2.113531087	-2.42325626
ENST00000416398.1	-4.516037607	-4.220500133	-4.780597304	-5.215435128	-5.246287411	-5.301701514
ENST00000416401.1	-4.607145816	-4.36279587	-4.797539927	-3.313787139	-4.771317233	-4.227573445
ENST00000416406.1	-0.585881402	-0.617544003	-0.900592408	-1.352894662	-0.481663859	-0.848148098
ENST00000416416.1	-2.429091586	-2.875348084	-2.28373751	-2.387170659	-1.729048375	-1.769998931
ENST00000416430.1	-3.622597474	-3.896925233	-4.038908319	-4.028385094	-4.495315664	-4.347417517
ENST00000416432.1	-4.637123926	-4.323920785	-4.662383493	-4.047823349	-4.336591768	-4.071770639
ENST00000416437.1	-4.562447476	-4.017975889	-4.788268484	-5.444542541	-5.299166614	-5.71376478
ENST00000416438.2	-3.292151186	-2.855304743	-3.041096034	-2.850776911	-2.344625571	-2.426257336
ENST00000416448.2	-4.629631686	-4.354051916	-4.621004901	-5.6219362	-5.27014205	-5.4349845
ENST00000416453.2	-4.559541796	-4.319768845	-4.714459285	-5.468901527	-5.255313399	-5.67629007
ENST00000416455.1	-2.73652678	-3.037539755	-2.911789827	-2.709390774	-2.951641566	-3.143781541
ENST00000416463.1	-0.633652857	-0.770963023	-0.931286987	-0.849617687	-0.806534296	-0.653962193
ENST00000416468.1	2.0161331	2.096283453	2.289163409	1.587830509	1.664116931	1.567078405
ENST00000416470.1	-3.279819515	-2.733162222	-3.221870552	-2.31107636	-2.205958942	-1.923028045
ENST00000416473.1	-2.724269124	-2.475300049	-2.806400317	-2.977174684	-3.199537622	-3.027146226
ENST00000416481.1	-4.25597545	-4.02559782	-4.304968693	-4.431074353	-4.829869983	-4.091733289
ENST00000416498.1	-3.951148832	-3.518705443	-4.759243539	-5.395335142	-5.221278893	-5.680131604
ENST00000416502.1	-4.260708166	-3.916127963	-4.248209194	-5.075764331	-4.577673955	-5.473603783
ENST00000416506.1	-0.646326344	-0.617839859	-0.4572139	0.480863104	0.208847861	0.391776592
ENST00000416507.1	-4.565971443	-4.34344347	-4.872425701	-5.489558166	-5.208124494	-5.700849876
ENST00000416509.1	-3.916318738	-3.050520561	-4.760366386	-4.616325256	-4.3524562	-4.592638587
ENST00000416510.1	-4.593533545	-4.278036689	-4.666461474	-5.399625144	-5.239829712	-5.657257636
ENST00000416513.1	-3.898694205	-3.630164895	-4.582952218	-5.312799131	-5.254347165	-5.637121701
ENST00000416534.1	-4.070271556	-4.29703812	-4.749721305	-5.464178265	-5.22046981	-5.626308111
ENST00000416553.1	-3.147524979	-3.037338519	-2.6186217	-2.609695453	-2.786387235	-2.944643536
ENST00000416554.1	-4.574371574	-3.540016123	-3.809957926	-4.239659011	-5.204290125	-5.644923009
ENST00000416555.1	-2.641178426	-1.971375	-2.471495856	-2.627641781	-1.820043593	-1.840824207
ENST00000416563.1	-1.026308644	-0.746786913	-1.129017175	-0.985182351	-1.140353755	-1.137405475
ENST00000416572.1	2.380354061	2.301072636	2.087784505	1.938448115	2.376259224	2.129698234
ENST00000416575.1	-3.779560745	-1.862891479	-4.691070225	-3.397440711	-3.039709571	-3.02691445
ENST00000416581.1	-4.561968188	-4.335116627	-4.797772464	-4.67823847	-5.254049562	-5.684700718
ENST00000416593.1	-3.480066275	-3.973404363	-3.678118053	-4.388761044	-4.948058162	-5.285206749
ENST00000416595.1	-4.57533003	-4.34391483	-4.785732592	-3.911252943	-5.102658948	-5.258870055
ENST00000416598.2	-3.903992574	-3.388709125	-3.724993285	-3.386657415	-3.286331598	-5.531451381
ENST00000416599.1	-1.319939549	-1.180285242	-1.354324838	-0.981190019	-0.882712663	-0.638336962
ENST00000416607.1	-4.539989348	-4.280569682	-4.362421596	-4.807944058	-5.268882887	-5.686962501
ENST00000416615.1	-1.995833061	-1.938087698	-0.38308761	0.965687338	0.201589275	0.667068688
ENST00000416630.1	-3.916591778	-3.739480033	-4.058213407	-4.68850779	-3.59229263	-3.098218179
ENST00000416638.1	-3.96479408	-3.73872618	-4.745583003	-5.352853251	-5.16374575	-5.618140437
ENST00000416641.1	-4.493848048	-4.252390901	-4.682188764	-4.868027028	-4.602181608	-5.182880894
ENST00000416646.1	-4.428978066	-4.335658447	-4.638291252	-4.58397613	-4.362415099	-3.48776644
ENST00000416650.1	0.487598822	0.558985635	0.395847694	0.501121816	0.204229146	0.49231198
ENST00000416657.1	-4.497148321	-4.257754306	-4.748394693	-5.379847285	-4.864095143	-5.661023644
ENST00000416664.1	-4.528392612	-4.296072386	-4.80325728	-5.504596576	-4.657513289	-5.224157995
ENST00000416679.1	1.199795934	1.25889132	1.132360633	0.574927836	0.779101982	0.698258872
ENST00000416680.1	-4.170199386	-4.327070078	-3.933484168	-5.095761312	-5.104914525	-5.193443514
ENST00000416684.1	-3.08803606	-2.720598883	-2.291265482	-2.843182333	-2.403358253	-1.555575856
ENST00000416685.1	-4.598171535	-4.34163663	-4.809881111	-5.530249209	-5.2816868	-5.705187722
ENST00000416689.1	-1.209785091	-1.018823669	-1.288764821	-1.570679637	-0.998934946	-1.095812192
ENST00000416696.1	-4.590257808	-4.289902509	-4.677717667	-5.002530615	-5.238442944	-5.286876309
ENST00000416700.1	-0.552362413	-0.332375494	-0.232562713	0.411776307	0.278397691	0.01322808
ENST00000416708.1	-4.604359696	-4.051254475	-4.748985232	-5.160629067	-4.430848927	-4.873323624
ENST00000416722.1	-3.838027105	-3.661577702	-4.622885653	-5.368387261	-4.74212298	-4.895249757
ENST00000416725.1	-3.455054047	-4.2109608	-4.760786101	-5.531192439	-5.222908768	-5.290873093
ENST00000416742.1	3.004815918	3.172144915	3.290893967	3.753355117	3.794822305	3.802699568
ENST00000416758.1	-1.238637314	-1.018128789	-1.153290837	-1.601032562	-1.473746391	-2.00295903
ENST00000416769.1	-1.812879421	-1.969054022	-1.925762192	-2.11557712	-2.258876037	-2.069245479
ENST00000416770.1	-4.03721394	-4.173446187	-3.938067761	-3.500236115	-3.66061012	-2.996125774
ENST00000416774.1	-4.031078753	-4.326274162	-3.185281281	-3.688140025	-3.884652873	-3.754047002
ENST00000416809.1	-0.573621639	-0.669185636	-1.075551424	-0.956466066	-0.785550129	-1.04008747
ENST00000416824.1	-2.983152062	-2.720124002	-2.066525751	-0.635054648	-1.545545556	-0.787290504
ENST00000416826.2	-2.647664548	-2.113576712	-2.035157078	-1.603234688	-1.417097698	-1.278794026
ENST00000416842.1	-4.537836666	-4.30775195	-4.797374415	-5.424520646	-5.275433571	-5.677661468
ENST00000416845.1	-4.077111798	-4.189395414	-3.972016042	-3.334959407	-4.040743511	-4.02672763
ENST00000416854.1	1.749305304	2.187591453	2.382397017	2.644441311	2.32560001	2.651962005
ENST00000416860.2	-4.498380094	-3.917494927	-4.161565216	-5.166885823	-5.093753113	-4.472632766
ENST00000416861.1	-1.271517423	-0.941253632	-1.138368225	-1.111526714	-0.274122609	-0.290083512
ENST00000416873.1	-3.028124561	-3.05759445	-2.834885083	-3.227501341	-3.638188703	-3.570476906
ENST00000416890.1	-2.896487356	-2.770044699	-2.83921128	-3.125332927	-1.626305836	-1.083239746
ENST00000416894.1	-3.690501567	-3.370880415	-3.913800612	-3.822056607	-4.317174252	-3.628167642
ENST00000416908.1	-4.544367087	-4.048699839	-4.070926588	-5.541903955	-4.312637112	-5.662285134
ENST00000416909.1	-4.526289159	-4.262384916	-4.700270437	-5.323669872	-5.252132456	-5.661130144
ENST00000416924.1	-4.545809157	-4.169091119	-4.62321194	-5.244626846	-4.668357117	-5.524372143
ENST00000416928.2	-4.09580513	-3.342567529	-4.597411663	-2.617930556	-2.755155592	-3.050641373
ENST00000416930.2	-4.564851042	-4.242450776	-4.622012132	-5.325335511	-5.311026866	-5.579949971
ENST00000416948.1	-3.086678405	-3.762590374	-3.746723203	-5.417075915	-3.501068111	-3.763969073
ENST00000416952.1	4.497210774	4.340262914	4.209407186	4.018998434	4.137176602	3.8798853
ENST00000416958.1	-2.619445288	-2.955924859	-3.265784081	-3.239613421	-2.377617669	-2.867256067
ENST00000416959.1	-3.036593305	-3.479802875	-3.019494694	-2.798175181	-2.314644308	-2.545193161
ENST00000416982.1	-4.347717117	-4.361459764	-4.425531345	-4.756564771	-4.710750818	-4.499166841
ENST00000416989.2	-2.122360428	-1.666326253	-1.894861667	-2.344631133	-2.319880397	-2.554553923
ENST00000416996.1	-4.571776304	-4.310224891	-4.775682944	-5.432370302	-5.271180278	-5.694358118
ENST00000416999.1	3.258554922	3.068667723	3.843877008	3.600951573	3.501072522	3.499149298
ENST00000417006.1	-3.951283278	-4.171535289	-3.68790045	-3.576432649	-4.788148103	-4.686068065
ENST00000417011.1	-4.573666442	-3.752951379	-4.907287721	-5.609864206	-5.306293917	-5.756287894
ENST00000417026.1	-3.392218604	-2.460776068	-2.354068618	-2.993171581	-2.334162853	-2.221955289
ENST00000417032.1	-2.145736482	-1.471029977	-1.595605797	-1.338560495	-1.681365854	-1.530309877
ENST00000417034.1	-3.645595987	-4.149539205	-4.711277672	-5.05731294	-4.320728994	-4.626093857
ENST00000417038.1	-0.964928008	-1.199570324	-1.082878453	-0.408556717	-0.540420698	-0.204923902
ENST00000417039.1	-4.199061168	-4.054859899	-4.063105623	-4.057823116	-4.871908864	-5.194370719
ENST00000417047.1	-4.594457935	-4.265669746	-4.732590113	-4.239082627	-4.827871339	-3.970163828
ENST00000417054.1	-4.609865573	-4.290543523	-4.776366357	-5.280443497	-5.216215196	-5.690731681
ENST00000417058.2	-3.591740401	-2.847863856	-3.200568604	-2.969671347	-1.813196186	-1.587683783
ENST00000417071.1	4.345001477	4.442547951	4.725039017	4.53566399	4.84293367	4.677917038
ENST00000417079.1	-4.013891445	-4.325867408	-4.366265618	-5.579561779	-5.239799462	-5.709047482
ENST00000417083.1	-0.123510296	-0.062662597	0.442705137	0.576603397	0.188580364	0.598167812
ENST00000417084.1	-4.535661557	-4.272613375	-3.876440306	-5.360198742	-5.208930552	-5.619812504
ENST00000417086.1	-2.546471176	-2.828057579	-3.356622527	-1.516143734	-1.789121792	-2.002545206
ENST00000417096.1	-3.700705875	-3.995530937	-3.409571144	-2.981757532	-2.723681618	-2.220099553
ENST00000417102.1	-4.542445342	-4.307397416	-4.792412549	-5.440663622	-5.347808417	-5.733930836
ENST00000417112.1	3.876868502	3.581989541	3.854125762	4.170490469	4.255610249	4.291099906
ENST00000417120.1	-0.127001287	0.168361769	0.40729667	0.522580878	0.722489982	0.916885315
ENST00000417121.1	-2.981315421	-2.746690618	-2.670345061	-2.766585564	-2.673091348	-3.0138819
ENST00000417123.1	-3.112018259	-2.566310898	-2.911117124	-3.907164663	-3.671585637	-3.107552429
ENST00000417135.1	-4.575763784	-4.3216235	-4.817014543	-4.780643517	-3.493309206	-3.571641185
ENST00000417138.1	-4.60758961	-4.360433861	-4.786869038	-5.591981417	-5.251998117	-5.677736892
ENST00000417149.1	-1.708567643	-1.89959566	-1.604502542	-1.873336266	-1.86044285	-1.852290177
ENST00000417161.1	-4.573814322	-4.370554682	-4.855479704	-4.202507181	-4.73512969	-4.3868057
ENST00000417193.1	-4.005949431	-4.286824815	-3.62701166	-4.742583439	-4.670067145	-4.869926176
ENST00000417213.1	0.407087052	0.469002823	0.362347887	-0.040360425	0.306354261	0.2122715
ENST00000417218.1	-4.548028459	-4.339166436	-4.801021708	-5.552811052	-5.306225882	-5.751900596
ENST00000417221.4	-2.031027434	-1.814798102	-1.709813386	-1.588644454	-1.590817561	-1.3558247
ENST00000417232.2	-3.78670418	-3.466706547	-3.952958643	-4.597974135	-3.392781559	-4.108405525
ENST00000417241.1	-4.577396891	-4.340012191	-4.771134435	-4.941308	-4.805189596	-5.03867455
ENST00000417244.1	-3.691684156	-4.163059824	-3.450892644	-3.476200278	-3.317094803	-3.410465369
ENST00000417260.1	2.000163419	1.925436241	1.799840564	1.609101555	1.838400004	1.658790069
ENST00000417262.1	-1.595423891	-1.926161444	-2.502956319	-1.12680891	-1.109603648	-1.06881476
ENST00000417267.1	-1.520392461	-1.28067298	-1.056106279	-1.293895595	-0.838120902	-0.786644875
ENST00000417273.1	-3.93003144	-4.010385949	-3.690754933	-4.173218902	-4.878126824	-4.636867019
ENST00000417281.2	0.974698942	1.072076678	1.295882908	1.275625227	1.573162565	1.664474749
ENST00000417284.1	-4.199734316	-4.266712855	-4.741021438	-5.414025834	-5.144173138	-5.607592481
[truncated: 38,915 more rows]
