# Supplementary material for: Long Noncoding RNA SCIRT Promotes HUVEC Angiogenesis via Stabilizing VEGFA mRNA Induced by Hypoxia
Source: Oxid Med Cell Longev. 2022 Jun 3;2022:9102978. doi: 10.1155/2022/9102978 (PMC9187973; doi:10.1155/2022/9102978)
Supplement: Supplementary 2 — Table I: siRNA sequence for SCIRT, VEGFA, and HuR. Table II: qRT-PCR primers for SCIRT, VEGFA, and HuR. Table III: HuR targets identified in HUVECs. Table IV: significantly upregulated HuR targets by lncRNA SCIRT knockdown. Table V: significantly downregulated HuR targets by lncRNA SCIRT knockdown. Table VI: normalized mRNA expression values from the microarray data. Table VII: normalized lncRNA expression values from the microarray data. Table VIII: normalized gene expression values from the RNA-seq data. [file 9102978.f2.zip › Table VIII.txt]

hgnc_symbol	NC_rep1	NC_rep2	HR_rep1	HR_rep2	HRKD_rep1	HRKD_rep2	logFC.HRvsNC	PValue..HRvsNC	FDR.HRvsNC	logFC.HRKDvsHR	PValue.HRKDvsHR	FDR.HRKDvsHR
A1BG	0.235723421	0.080273353	0	0.312737631	1.045862898	0.569084129	-0.151952354	0.901925133	1	2.439830435	0.025528909	0.448662041
A1BG-AS1	11.47187315	11.07772265	13.9148774	4.899556215	11.87801435	12.70954554	-0.252375453	0.591243038	1	0.376693166	0.422957992	1
A1CF	0	0	0	0	0	0	0	1	1	0	1	1
A2M	0.157148947	0	0	0	0	0	-3.087698696	0.239580244	1	0	1	1
A2M-AS1	1.885787366	1.525193698	0.628921013	0.208491754	0.448226956	0.094847355	-1.943357021	0.007861061	0.247560347	-0.593049128	0.497868658	1
A2ML1	0	0	0	0	0.074704493	0	0	1	1	2.232376628	0.360997559	1
A2ML1-AS1	0	0	0	0	0	0	0	1	1	0	1	1
A2ML1-AS2	0	0	0	0	0	0	0	1	1	0	1	1
A2MP1	0	0	0	0	0	0	0	1	1	0	1	1
A3GALT2	0	0.160546705	0.471690759	0	0.298817971	0.18969471	1.513321063	0.320746237	1	-0.004791024	0.99647141	1
A4GALT	12.41476683	13.40564987	13.36457152	9.590620676	16.06146594	17.07252387	-0.165678033	0.659608477	1	0.524869181	0.16209333	1
A4GNT	0	0	0	0	0	0	0	1	1	0	1	1
AAAS	25.22240603	25.28610605	16.74502196	26.26996098	19.42316811	20.29733393	-0.234734601	0.506589859	1	-0.112010038	0.752338478	1
AACS	34.57276838	34.27672154	55.50227936	43.05354716	33.0193858	39.74104167	0.518352317	0.10126414	1	-0.439437737	0.164579582	1
AACSP1	0.550021315	0.802733525	0	0.521229385	0	0	-1.420033206	0.257239116	1	-4.611015496	0.020795505	0.397334713
AADAC	7.071702624	5.37831462	47.95522721	11.67553821	10.30922	5.406299224	2.260414228	9.61E-05	0.011210531	-1.921284691	0.000777733	0.043602065
AADACL2	0	0	0	0	0	0	0	1	1	0	1	1
AADACL2-AS1	0	0	0	0	0	0	0	1	1	0	1	1
AADACL3	0	0	0	0	0	0	0	1	1	0	1	1
AADACL4	0	0	0	0	0	0	0	1	1	0	1	1
AADACP1	5.107340784	6.341594851	44.18170113	12.09252172	23.83073319	16.50343974	2.298427738	1.53E-05	0.002772783	-0.482280749	0.33696737	1
AADAT	6.364532362	6.662688261	8.018742911	6.984473753	7.61985826	4.268130966	0.205071425	0.662105323	1	-0.330522265	0.482999165	1
AAGAB	101.9110923	103.7131715	102.2782797	140.0022127	109.9650133	131.7429758	0.236141761	0.450474249	1	-0.003137697	0.991992937	1
AAK1	104.8183478	106.9241056	162.4974666	89.54720827	122.8141861	116.3777044	0.252112205	0.458528047	1	-0.076209738	0.822568121	1
AAMDC	1.728638419	1.605467051	2.437068924	1.459442277	3.212293188	4.647520386	0.237314465	0.685746211	1	0.989774924	0.08060497	0.825174453
AAMP	55.15928047	60.12474106	55.89535499	67.44708236	65.9640671	75.59334178	0.096832005	0.746879257	1	0.199010426	0.506817177	1
AANAT	0.942893683	0.561913468	0.943381519	0.521229385	0.074704493	0.18969471	-0.015757511	0.983352782	1	-2.459932249	0.010195909	0.25709501
AAR2	27.34391681	27.45348657	51.33567765	46.0766776	54.6089842	82.99143546	0.830172419	0.01035215	0.294139147	0.496906559	0.120467169	0.999492523
AARD	0.392872368	0.240820058	0.157230253	0.416983508	0.149408985	0.18969471	-0.190219486	0.851141438	1	-0.686734203	0.537407236	1
AARS1	111.654327	115.1119875	129.5577286	176.175532	241.967852	360.5147956	0.430700482	0.204176745	1	0.978759069	0.004110893	0.142544468
AARS1P1	0	0	0	0	0	0	0	1	1	0	1	1
AARS2	12.96478814	14.28865675	11.87088411	12.50950523	16.28557942	9.579582836	-0.161045793	0.68509103	1	0.089560212	0.8218405	1
AARSD1	4.007298154	3.210934102	3.301835316	7.505703138	2.465248261	2.086641806	0.571336904	0.300142739	1	-1.231107174	0.030107261	0.492895381
AARSD1P1	0.235723421	0	0	0	0.074704493	0.094847355	-3.615259591	0.14373202	1	3.175763856	0.191829336	1
AASDH	14.45770314	17.4193175	9.197969809	7.818440768	13.89503565	9.484735481	-0.902444332	0.023985626	0.485426062	0.458719934	0.252395732	1
AASDHPPT	81.71745255	71.92492388	50.86398689	62.44328027	31.00236449	36.5162316	-0.440049053	0.144814652	1	-0.74672704	0.014440559	0.31986023
AASS	2.042936314	1.766013756	0.550305886	1.042458769	0.82174942	0.758778838	-1.279313892	0.038267754	0.625928363	0.024441375	0.970621924	1
AATBC	0	0.080273353	0.078615127	0	0.074704493	0	0.043082079	0.98327708	1	-0.068540622	0.977613584	1
AATF	70.63845177	77.22296515	102.7499704	136.6663446	92.63357101	184.0038683	0.694853393	0.053424159	0.738007353	0.208247848	0.560371061	1
AATK	0.628595789	0.401366763	0.864766392	0.729721138	1.045862898	0.569084129	0.626343441	0.386734904	1	0.032262785	0.962572898	1
ABALON	0.157148947	0.080273353	0.314460506	0.416983508	0.149408985	0.094847355	1.525182827	0.177943825	1	-1.466014592	0.196871885	1
ABAT	3.06440447	3.451754159	1.572302531	0.833967015	1.792907826	0.569084129	-1.409725751	0.031790414	0.570492773	-0.019396106	0.977423788	1
ABCA1	110.7900078	111.4996867	140.4852312	94.65525624	47.81087536	42.58646231	0.081740926	0.79155235	1	-1.379236084	1.31E-05	0.001942384
ABCA10	1.257191578	1.204100288	1.100611772	0.104245877	1.792907826	0.948473548	-0.94953989	0.216524856	1	1.116279019	0.144743073	1
ABCA11P	0.078574474	0.802733525	0.943381519	0.625475261	1.195271884	0.663931484	0.837243136	0.319210171	1	0.242236714	0.758791143	1
ABCA12	10.60755394	10.43553583	1.415072278	2.918884554	5.304018985	5.690841289	-2.295798839	6.95E-06	0.001470684	1.359749125	0.007793413	0.218272809
ABCA13	0.078574474	0	0.314460506	0.312737631	0.373522464	0.18969471	2.692553656	0.048410372	0.70486723	-0.123386025	0.90709434	1
ABCA17P	0.078574474	0	0	0.104245877	0.149408985	0	0.257676597	0.91844689	1	0.555899076	0.813326636	1
ABCA2	49.81621626	46.71909118	21.77639006	25.33174809	15.46383	9.010498707	-1.035735432	0.003655401	0.15062842	-0.938288778	0.0096931	0.248350281
ABCA3	10.45040499	10.91717595	18.9462455	7.818440768	36.45579246	56.14963405	0.331087045	0.44076535	1	1.782724831	3.93E-05	0.004564071
ABCA4	0.235723421	0.080273353	1.100611772	0.208491754	0.224113478	0.379389419	2.016071589	0.062800085	0.803320519	-1.150234064	0.257817654	1
ABCA5	10.68612841	8.910342132	6.918131138	4.0655892	8.217494202	4.457825676	-0.826886768	0.092104627	0.966576494	0.204848855	0.678189439	1
ABCA6	0	0.32109341	0.314460506	0	0.074704493	0.094847355	0.041201723	0.978706941	1	-0.889420645	0.606056711	1
ABCA7	36.77285365	28.97868027	13.12872614	11.67553821	18.82553217	15.83950825	-1.404319563	6.83E-05	0.008777216	0.48234874	0.170268342	1
ABCA8	0	0.080273353	0.314460506	0	0.149408985	0	1.784200578	0.38165901	1	-0.968304209	0.620320402	1
ABCA9	0.078574474	0.401366763	0.628921013	0	0.896453913	0.663931484	0.464639183	0.671658592	1	1.204787629	0.233536403	1
ABCA9-AS1	0	0	0	0	0	0	0	1	1	0	1	1
ABCB1	17.91497998	16.69685733	5.345828607	12.09252172	5.005201014	5.311451869	-0.996595021	0.026153492	0.508808893	-0.748466505	0.103500584	0.932244986
ABCB10	26.4795976	23.92145906	28.85175145	20.95342126	14.94089855	11.19198787	-0.015231929	0.965484969	1	-0.929304928	0.009628648	0.247012795
ABCB10P1	0	0	0	0	0	0	0	1	1	0	1	1
ABCB10P3	0	0	0	0	0	0	0	1	1	0	1	1
ABCB10P4	0	0	0	0	0	0	0	1	1	0	1	1
ABCB11	0	0.080273353	0	0	0	0.18969471	-2.265166649	0.340301559	1	3.289224056	0.208209734	1
ABCB4	0.078574474	0.160546705	0	0	0.149408985	0.094847355	-3.628673336	0.098766055	0.996651991	3.673664926	0.095260612	0.895633348
ABCB5	0	0.080273353	0	0	0	0.094847355	-2.26553043	0.348536958	1	2.415713842	0.330299757	1
ABCB6	6.443106835	8.50897537	1.336457152	4.482572707	3.361702174	1.896947096	-1.376960686	0.024050824	0.486582758	-0.118595083	0.848379667	1
ABCB7	27.42249129	28.89840692	16.90225221	33.15018886	28.91063869	37.65439986	-0.173644144	0.645320007	1	0.413824331	0.272863404	1
ABCB8	37.16572601	33.39371466	30.34543886	29.39733729	40.1910171	36.89562102	-0.239831734	0.445732735	1	0.367739822	0.242464133	1
ABCB9	14.77200104	18.14177768	10.61304209	10.11185006	5.97635942	7.587788385	-0.666095276	0.085883282	0.9306438	-0.614656684	0.122180733	1
ABCC1	242.4022511	257.516915	157.8591742	204.4261646	137.5309712	107.1775109	-0.464801821	0.152510075	1	-0.565472811	0.082595379	0.835232309
ABCC10	36.37998128	34.75836165	35.14096158	24.28928932	37.27754188	38.69772076	-0.257204581	0.434729273	1	0.351926397	0.285410199	1
ABCC11	0.157148947	0	0.628921013	0	0.074704493	0.379389419	1.907705224	0.234740708	1	-0.533594807	0.7197371	1
ABCC12	0	0.240820058	0.078615127	0.312737631	0.074704493	0.094847355	0.614966076	0.685097803	1	-1.076974322	0.495239898	1
ABCC13	0	0	0	0	0	0	0	1	1	0	1	1
ABCC2	593.944446	546.6615308	319.4132593	335.9844613	257.3569775	163.7065344	-0.799367963	0.014739709	0.364393127	-0.637979308	0.051368149	0.659037555
ABCC3	670.0045364	618.2653613	311.6303617	327.749037	370.2354661	347.0464713	-1.010702869	0.000767332	0.052095884	0.165927901	0.577334301	1
ABCC4	127.6835196	119.6875686	44.18170113	48.37008689	39.36926768	51.88150308	-1.418553637	3.87E-06	0.000910798	-0.020998497	0.944911898	1
ABCC5	43.37310943	40.61831639	31.91774139	18.13878258	32.86997681	15.46011883	-0.743941491	0.069185317	0.838780216	-0.050446765	0.901887345	1
ABCC5-AS1	0	0	0	0	0	0	0	1	1	0	1	1
ABCC6	1.178617104	0.722460173	0.23584538	0.104245877	0.074704493	0.094847355	-2.361379039	0.01084276	0.302711736	-0.989134066	0.432835673	1
ABCC6P1	0	0	0	0	0	0	0	1	1	0	1	1
ABCC6P2	0	0	0	0.104245877	0	0	2.523228244	0.308932889	1	-2.523228244	0.316482561	1
ABCC8	2.278659734	1.284373641	0.707536139	1.459442277	1.64349884	0.284542064	-0.732658374	0.332998313	1	-0.113179491	0.884796236	1
ABCC9	0	0.160546705	1.808147911	0	0.971158406	0.284542064	3.372375932	0.013519493	0.345509579	-0.531504631	0.63894071	1
ABCD1	10.76470288	11.39881606	20.1254724	3.961343323	25.54893652	24.18607548	0.127093534	0.81550371	1	1.038361073	0.057347905	0.696604313
ABCD1P2	0	0	0	0	0	0	0	1	1	0	1	1
ABCD1P3	0	0	0	0	0	0	0	1	1	0	1	1
ABCD1P4	0	0	0	0	0	0	0	1	1	0	1	1
ABCD1P5	0	0	0	0	0	0.094847355	0	1	1	2.419815081	0.338877894	1
ABCD2	1.178617104	0.802733525	0.393075633	0	0.448226956	0.18969471	-2.153728768	0.019113827	0.427443118	0.585376486	0.564731583	1
ABCD3	27.81536366	22.87790548	20.75439342	17.72179908	19.34846362	16.21889767	-0.39641098	0.249216393	1	-0.113414829	0.743068285	1
ABCD4	37.63717286	36.84546882	15.80164044	34.50538526	16.95791985	11.95076671	-0.569458242	0.157340688	1	-0.793149048	0.052015608	0.662287553
ABCE1	88.3962828	82.92237318	98.58336872	79.43535821	81.20378362	72.27368437	0.055865215	0.849380024	1	-0.214247123	0.467047638	1
ABCF1	64.5882173	63.73704192	54.40166759	97.26140316	59.39007174	80.24086217	0.23979947	0.483643121	1	-0.118560209	0.728999452	1
ABCF2	69.0669623	75.13585798	90.32878043	95.2807315	74.40567478	90.01013972	0.364012764	0.214783592	1	-0.175178181	0.549999339	1
ABCF2P1	43.37310943	41.42104991	56.28843063	47.74461163	49.75319217	66.58284308	0.295560533	0.339181333	1	0.159795628	0.604377853	1
ABCF2P2	0	0	0	0	0	0	0	1	1	0	1	1
ABCF3	16.89351182	14.2083834	15.80164044	19.49397898	17.18203333	21.34065483	0.180500758	0.615964283	1	0.126583713	0.724313157	1
ABCG1	4.243021574	2.889840692	1.493687405	0.729721138	2.315839275	2.466031225	-1.646226048	0.006271605	0.214432465	1.069779913	0.079998035	0.822692693
ABCG2	0.942893683	1.123826936	4.874137848	1.250950523	3.660520145	4.552673031	1.574917451	0.023207563	0.475174442	0.403255052	0.533728523	1
ABCG4	0.707170262	0.64218682	0.23584538	0	0.448226956	0.18969471	-2.283458137	0.026088373	0.508428097	1.262205963	0.253024354	1
ABCG5	0	0	0	0	0	0	0	1	1	0	1	1
ABCG8	0	0	0	0	0	0	0	1	1	0	1	1
ABHD1	0.392872368	0.722460173	0.628921013	0	0.448226956	0.758778838	-0.710599279	0.459183187	1	0.809152163	0.399914708	1
ABHD10	48.95189705	49.44838517	41.74463221	33.25443473	36.53049695	35.37806334	-0.390482648	0.205848123	1	-0.061759494	0.841834467	1
ABHD11	16.50063946	14.60975016	20.36131778	16.88783206	12.62505927	14.32195058	0.261075001	0.465660741	1	-0.469353298	0.192322824	1
ABHD11-AS1	0.157148947	0.32109341	0.707536139	0.625475261	0.522931449	0.853626193	1.448677636	0.088902631	0.949320025	0.021447783	0.977441251	1
ABHD12	41.9587689	46.07690436	37.42080025	43.57477655	48.63262478	88.30288733	-0.120802837	0.724807331	1	0.756936537	0.027818396	0.47097409
ABHD12B	0	0.080273353	0	0	0	0.094847355	-2.26553043	0.348536958	1	2.415713842	0.330299757	1
ABHD13	26.24387418	26.08883958	27.82975481	28.8761079	30.03120609	26.46241199	0.115500872	0.722210678	1	-0.004530222	0.988871259	1
ABHD14A	3.771574733	4.41503439	2.043993291	3.544359815	3.361702174	5.406299224	-0.561019926	0.300624788	1	0.654176739	0.228085414	1
ABHD14A-ACY1	0.078574474	0	0	0	0	0	-2.249230259	0.359467395	1	0	1	1
ABHD14B	41.72304548	45.35444419	59.19719031	42.84505541	62.07943347	115.7137729	0.22973571	0.514476285	1	0.799095943	0.023631076	0.428890211
ABHD15	61.99525967	66.06496914	48.8199936	28.8761079	43.02978782	40.78436257	-0.718444333	0.030296086	0.555691575	0.107200458	0.746316533	1
ABHD15-AS1	0	0	0	0.104245877	0	0.094847355	2.518108389	0.299692299	1	-0.102557682	0.969209384	1
ABHD16A	2.907255523	2.247653871	1.729532785	2.7103928	1.120567391	0.948473548	-0.226651575	0.685574392	1	-1.076243114	0.073866238	0.792575278
ABHD16B	0	0.240820058	0.314460506	0	0	0	0.396984886	0.858751257	1	-4.033989885	0.115886505	0.982712099
ABHD17A	31.35121497	35.72164188	31.44605063	43.99176006	31.9735229	29.21298528	0.167980299	0.609038032	1	-0.299996172	0.36216669	1
ABHD17AP1	0	0	0	0	0	0	0	1	1	0	1	1
ABHD17AP3	0.078574474	0	0.078615127	0.208491754	0	0	1.606934519	0.502827896	1	-3.857239692	0.135260842	1
ABHD17AP4	0	0	0	0	0	0	0	1	1	0	1	1
ABHD17AP5	0	0.080273353	0	0	0	0.18969471	-2.265166649	0.340301559	1	3.289224056	0.208209734	1
ABHD17AP6	0.314297894	0.080273353	0.078615127	0	0.373522464	0.18969471	-1.941736335	0.200939569	1	2.451013985	0.096692691	0.901908789
ABHD17AP7	0	0	0	0	0	0	0	1	1	0	1	1
ABHD17AP8	0	0	0	0	0	0	0	1	1	0	1	1
ABHD17AP9	0	0	0	0	0	0	0	1	1	0	1	1
ABHD17B	26.71532102	24.32282582	20.36131778	36.06907341	21.81371188	26.27271728	0.141997247	0.699603599	1	-0.228798689	0.534932775	1
ABHD17C	23.49376761	24.88473929	27.90836993	27.93789501	30.70354652	27.60058025	0.207032429	0.525960424	1	0.062642305	0.847495591	1
ABHD18	12.33619236	12.04100288	9.040739556	6.775981999	5.602836956	5.501146579	-0.619527852	0.135990467	1	-0.513190419	0.227929526	1
ABHD2	348.0063436	366.367581	300.2311684	301.5833219	239.5026038	238.5410973	-0.247353769	0.415090258	1	-0.33215742	0.274373889	1
ABHD3	13.20051157	12.84373641	14.38656816	17.40906144	24.05484667	19.63340245	0.285839065	0.425671146	1	0.46107465	0.195170922	1
ABHD4	98.06094306	99.77977721	74.05544923	117.9020868	86.5825071	94.27827068	-0.044455923	0.888475341	1	-0.085128721	0.78844694	1
ABHD5	9.507511306	10.27498913	19.41793626	14.28168514	10.38392449	11.761072	0.770367846	0.044220987	0.675509072	-0.608857259	0.110830646	0.96363626
ABHD6	12.33619236	14.77029687	8.175973164	9.382128922	10.23451551	11.47652993	-0.627731233	0.10489095	1	0.306845027	0.430198544	1
ABHD8	9.036064464	10.59608254	4.009371455	3.02313043	5.752245942	4.742367741	-1.471754386	0.001640194	0.087804067	0.572214715	0.224840369	1
ABI1	29.85829997	32.02906767	44.33893139	35.75633578	43.62742377	42.3967676	0.373056543	0.230670085	1	0.102038329	0.741960716	1
ABI1P1	0	0	0	0	0.074704493	0	0	1	1	2.232376628	0.360997559	1
ABI2	108.7470715	112.1418735	46.38292468	65.25791895	62.45295594	50.64848747	-0.985516722	0.001653381	0.088431742	0.020521813	0.947512649	1
ABI3	0	0	0	0	0	0.474236774	0	1	1	4.545366493	0.138215163	1
ABI3BP	0	0	0.078615127	0.208491754	0.074704493	0.094847355	3.843687519	0.080529245	0.904559873	-0.670294607	0.711831943	1
ABITRAM	27.73678918	26.81129975	34.74788595	27.31241975	52.06903145	67.72101134	0.187488583	0.560341737	1	0.946444978	0.003286628	0.123749294
ABITRAMP1	3.142978944	2.729293987	5.817519366	3.127376307	8.889834637	9.674430191	0.615430764	0.221498176	1	1.040743233	0.032831971	0.517475665
ABL1	160.6847985	168.1726736	160.3748582	201.5072801	202.7479933	163.8013818	0.137817405	0.667396912	1	0.018892227	0.953011371	1
ABL2	97.82521963	108.7703927	332.2275249	466.0833157	250.2600507	264.1498831	1.949886995	4.27E-09	3.69E-06	-0.633884166	0.048552258	0.639734963
ABLIM1	139.5482651	150.8336294	132.309258	94.65525624	118.3319165	121.7840036	-0.354899914	0.267262387	1	0.080672579	0.800839286	1
ABLIM2	0.078574474	0.240820058	0.471690759	0	0.149408985	0.284542064	0.611672724	0.646100754	1	-0.210942227	0.870958571	1
ABLIM3	13.43623499	15.09139028	106.837957	8.548161907	39.07044971	39.4564996	2.01647013	0.004661284	0.177899304	-0.556304159	0.418126112	1
ABO	0	0	0.078615127	0	0	0	2.299562277	0.334228986	1	-2.299562277	0.342004061	1
ABR	177.5783103	174.2734484	243.3138167	109.5624166	137.3815622	163.1374503	0.004760187	0.99004736	1	-0.232376151	0.54294613	1
ABRA	0	0	0	0	0	0	0	1	1	0	1	1
ABRACL	36.14425786	34.75836165	31.83912626	30.64828781	14.11914913	17.35706593	-0.182011533	0.578135756	1	-0.990793984	0.003071106	0.118128897
ABRAXAS1	10.29325604	10.9974493	14.15072278	9.382128922	17.03262435	27.22119083	0.148443577	0.711240278	1	0.904392353	0.023385975	0.426360578
ABRAXAS2	34.10132154	30.1025072	33.88311955	36.79879455	27.04302638	24.85000696	0.13814416	0.663375256	1	-0.444718898	0.16342666	1
ABT1	37.63717286	38.45093587	54.24443734	76.93345716	57.89598188	71.04066875	0.784574472	0.012533123	0.329099265	-0.024304988	0.937766761	1
ABT1P1	0	0	0	0	0	0	0	1	1	0	1	1
ABTB1	34.17989602	29.13922697	12.26395975	11.05006295	23.15839275	24.66031225	-1.439269773	3.04E-05	0.00463921	1.033947546	0.002664476	0.106812125
ABTB2	39.2872368	39.73530951	32.78250778	106.9562697	51.32198652	46.57005121	0.820675805	0.060608811	0.790672454	-0.511662011	0.239914347	1
ACAA1	37.40144943	40.69858974	29.24482709	45.1384647	21.36548493	36.42138425	-0.071956592	0.843904156	1	-0.364491144	0.320947715	1
ACAA2	25.3009805	25.2058327	23.6631531	23.76805994	20.02080406	27.79027496	-0.090634757	0.790008389	1	0.009760344	0.977169548	1
ACACA	159.3490325	159.9847916	134.0387908	114.5662187	133.571633	129.1820973	-0.360932403	0.246053649	1	0.079638814	0.797910209	1
ACACB	22.47229945	21.51325848	13.28595639	10.21609594	13.74562667	12.51985084	-0.900512495	0.013181472	0.339874978	0.157904852	0.665447318	1
ACAD10	23.88663997	22.63708542	17.76701861	7.818440768	27.26713985	24.37577019	-0.855107654	0.033940135	0.590652083	1.006044854	0.012748092	0.297056085
ACAD11	2.121510787	3.77284757	2.043993291	1.980671661	2.390543768	2.75057329	-0.546430076	0.335142613	1	0.348135444	0.54284714	1
ACAD8	12.41476683	8.749795427	6.289210126	6.984473753	7.694562753	3.699046838	-0.673693615	0.161879534	1	-0.211013494	0.665010531	1
ACAD9	23.8080655	21.59353183	21.06885392	25.64448572	12.99858174	21.05611277	0.039802603	0.912412986	1	-0.457661986	0.209558103	1
ACADL	0	0	0.157230253	0	0.149408985	0	3.137243537	0.197027294	1	-0.073557784	0.97469837	1
ACADM	25.92957629	28.89840692	18.16009424	25.85297747	19.49787261	16.7879818	-0.319300827	0.359495421	1	-0.274875165	0.433449122	1
ACADS	13.51480946	16.13494386	12.97149588	9.486374799	17.10732884	27.88512231	-0.397031021	0.313812748	1	0.996284973	0.011603921	0.27943646
ACADSB	46.123216	43.42788373	29.00898171	18.76425784	23.90543768	19.34886038	-0.903367787	0.0090146	0.270089733	-0.144933363	0.675932765	1
ACADVL	119.9832212	106.3621921	116.0359268	97.67838667	100.9257697	59.08990205	-0.082562411	0.802002188	1	-0.416802005	0.206961314	1
ACAN	0	0	0.393075633	0	0	0.474236774	4.339270742	0.07299257	0.862395813	0.192405983	0.924586663	1
ACAP1	0.785744736	0.561913468	1.965378164	0.938212892	2.017021304	1.138168258	1.116194299	0.098553494	0.996106589	0.110346305	0.860717508	1
ACAP2	56.49504652	56.19134678	56.60289113	26.79119037	54.23546174	38.69772076	-0.431848933	0.247137056	1	0.154639553	0.678532355	1
ACAP2-IT1	0.707170262	0.240820058	0.550305886	0.833967015	1.045862898	0.094847355	0.520327672	0.574270266	1	-0.214684451	0.814067069	1
ACAP3	30.01544892	31.22633414	20.1254724	18.86850372	19.64728159	13.37347703	-0.650451031	0.061661693	0.795996403	-0.237450408	0.498235805	1
ACAT1	9.664660253	10.03416907	15.80164044	5.73352323	13.44680869	22.76336515	0.135588285	0.778016544	1	0.740104258	0.122856157	1
ACAT2	41.88019443	43.90952384	10.69165721	61.4008215	17.4808513	27.41088554	-0.253247029	0.653468729	1	-0.681710183	0.23005978	1
ACBD3	65.13823862	65.26223562	97.3255267	94.65525624	37.0534284	40.78436257	0.558004643	0.056036381	0.757655952	-1.302681378	1.17E-05	0.001776721
ACBD3-AS1	0	0	0	0	0	0	0	1	1	0	1	1
ACBD4	16.57921393	13.16482982	5.345828607	6.358998492	9.338061594	10.24351432	-1.347340454	0.000938703	0.059584495	0.743737472	0.068586823	0.766026899
ACBD5	42.58736469	38.61148257	25.54991614	29.08459966	25.10070956	16.97767651	-0.572286169	0.09007933	0.955138338	-0.37339596	0.272227559	1
ACBD6	51.15198231	54.98724649	46.22569443	60.56685449	52.81607637	100.5381961	0.008079488	0.981617318	1	0.52174979	0.137173487	1
ACBD7	1.492914998	1.846287109	0.550305886	0.833967015	0.298817971	0.284542064	-1.279530739	0.044463912	0.67699747	-1.192159276	0.129404716	1
ACCS	32.05838523	33.79508142	27.5152943	11.25855471	29.50827464	17.45191329	-0.759442932	0.079166468	0.898308519	0.27359287	0.526504849	1
ACCSL	0	0	0	0	0	0	0	1	1	0	1	1
ACD	10.76470288	11.31854271	10.29858158	15.63688154	10.83215145	11.95076671	0.2278825	0.564188252	1	-0.183717806	0.642287357	1
ACE	0	0	0.393075633	0.104245877	0	0.284542064	4.655080523	0.029947585	0.552482259	-0.853943276	0.601613226	1
ACE2	0	0	0	0	0	0	0	1	1	0	1	1
ACE3P	0	0	0	0	0	0	0	1	1	0	1	1
ACER1	0	0	0	0	0	0	0	1	1	0	1	1
ACER2	9.193213411	8.589248722	3.694910949	6.046260861	13.74562667	18.49523419	-0.876580412	0.044281574	0.676093122	1.732577345	7.46E-05	0.007650641
ACER2P1	2.750106576	2.488473929	0.943381519	1.980671661	4.781087536	5.311451869	-0.861997296	0.138920384	1	1.803980968	0.001711969	0.077031788
ACER3	83.36751649	86.45440069	94.65261239	61.92205089	90.76595869	87.92349791	-0.116079376	0.707153942	1	0.189564588	0.53965003	1
ACHE	4.400170522	4.816401153	8.411818543	15.01140628	9.263357101	5.311451869	1.339624195	0.006247651	0.214040616	-0.674758928	0.15934152	1
ACIN1	229.0445905	224.6851138	159.6673221	233.0937808	161.2122954	119.223125	-0.208496943	0.53441032	1	-0.48534146	0.149313784	1
ACKR1	0	0	0	0.104245877	0	0	2.523228244	0.308932889	1	-2.523228244	0.316482561	1
ACKR2	0.078574474	0.160546705	0.078615127	0	0.373522464	0.853626193	-1.252425765	0.416685763	1	3.497560494	0.007971862	0.220942577
ACKR3	0	0.160546705	0.628921013	0.312737631	0.672340435	0.474236774	2.447635887	0.029858325	0.551735394	0.259829266	0.767379224	1
ACKR4	0	0	0	0	0.373522464	0	0	1	1	4.250087091	0.144390392	1
ACKR4P1	0	0	0	0	0	0	0	1	1	0	1	1
ACLY	452.1960956	451.5376081	329.2401501	327.9575288	172.5673783	150.8072941	-0.459555354	0.132445427	1	-1.022941044	0.000912207	0.049181109
ACMSD	0	0	0.23584538	0	0.074704493	0.18969471	3.669371285	0.111433462	1	0.07520995	0.971182479	1
ACNATP	0	0	0	0	0	0	0	1	1	0	1	1
ACO1	123.1262001	120.7311222	122.0106764	115.5044316	67.08463449	102.6248379	-0.037927149	0.903994352	1	-0.485741423	0.123954644	1
ACO2	20.50793761	19.34587796	35.45542208	18.24302846	31.52529594	50.64848747	0.432935126	0.269506778	1	0.609468046	0.118401732	0.990760665
ACOD1	0	0	0	0	0	0	0	1	1	0	1	1
ACOT1	0.078574474	0.080273353	0.393075633	0.104245877	0.373522464	0	1.56720934	0.291236058	1	-0.369825435	0.786617069	1
ACOT11	1.807212893	2.247653871	1.336457152	0.208491754	1.494089855	2.466031225	-1.32414122	0.063999817	0.808104047	1.282305863	0.074173307	0.793774926
ACOT12	0	0	0.23584538	0	0	0	3.650464467	0.15699319	1	-3.650464467	0.162906883	1
ACOT13	49.4233439	47.12045794	38.99310278	37.52851569	44.15035521	76.16242591	-0.335074061	0.315756259	1	0.651319402	0.05161034	0.660524782
ACOT2	35.20136417	30.98551408	20.83300854	28.14638677	23.00898377	31.39447444	-0.436212451	0.205571503	1	0.151975587	0.659826764	1
ACOT4	0.157148947	0.240820058	0.628921013	0	0.672340435	1.233015613	0.727490622	0.49664145	1	1.463121843	0.121960187	1
ACOT6	0	0	0	0	0.074704493	0	0	1	1	2.232376628	0.360997559	1
ACOT7	27.9725126	27.45348657	40.01509943	30.2313043	24.50307362	50.3639454	0.342797085	0.367290859	1	0.088874295	0.814687513	1
ACOT8	7.071702624	11.63963612	7.311206771	6.984473753	9.412766086	17.35706593	-0.386931772	0.396380209	1	0.900096547	0.048494098	0.639386432
ACOT9	18.54357577	16.77713068	35.14096158	17.30481557	25.25011855	20.86641806	0.573279604	0.142016449	1	-0.187934742	0.628433223	1
ACOX1	46.28036495	47.60209806	59.66888107	28.56337027	39.66808565	36.32653689	-0.087214452	0.810488953	1	-0.217399555	0.550966479	1
ACOX2	1.257191578	1.525193698	0.786151266	1.146704646	0.074704493	1.138168258	-0.532003493	0.490087874	1	-0.71218107	0.389342107	1
ACOX3	9.114638938	7.304875082	10.0627362	4.0655892	9.636879565	15.64981354	-0.207465648	0.674328609	1	0.827227698	0.093525837	0.888360022
ACOXL	0	0	0	0	0	0	0	1	1	0	1	1
ACOXL-AS1	0.078574474	0	0	0	0.448226956	0.094847355	-2.252457444	0.301232255	1	4.769557195	0.037492799	0.555587109
ACP1	111.0257312	112.1418735	101.9638192	155.4306025	101.7475191	138.6668327	0.205291929	0.543660888	1	-0.098243718	0.771279004	1
ACP2	16.6577884	16.45603727	14.22933791	15.63688154	13.82033116	10.62290374	-0.149731421	0.6810483	1	-0.285577029	0.436829249	1
ACP3	0.078574474	0.080273353	0	0	0	0.094847355	-3.098241032	0.22719768	1	2.411493461	0.322500915	1
ACP4	0	0	0	0	0	0	0	1	1	0	1	1
ACP5	0.078574474	0.080273353	0	0.104245877	0	0.094847355	-0.590576371	0.80322774	1	-0.100699837	0.967553307	1
ACP6	11.0004263	10.83690259	5.50305886	5.942014984	10.45862898	8.631109288	-0.932237149	0.025460501	0.504207805	0.740234739	0.076765767	0.805513612
ACP7	0	0	0.393075633	0	0.074704493	0.18969471	4.348237893	0.056011314	0.757655723	-0.605860048	0.739977374	1
ACR	0	0	0.157230253	0	0.298817971	0.18969471	3.172595262	0.137862028	1	1.437485451	0.39740307	1
ACRBP	0.235723421	0.080273353	0.707536139	0.521229385	1.867612319	0.948473548	1.90031563	0.037019686	0.616403763	1.18370336	0.093950398	0.890093573
ACRP1	0	0	0	0	0	0	0	1	1	0	1	1
ACRV1	0.157148947	0	0	0	0	0.094847355	-3.08801638	0.228258194	1	2.411509423	0.322528678	1
ACSBG1	0.314297894	0.64218682	0	0.729721138	0	0.094847355	-0.438474735	0.732860852	1	-2.742011614	0.087942364	0.860483059
ACSBG2	0	0	0	0	0	0	0	1	1	0	1	1
ACSF2	8.014596307	8.83006878	1.886763038	2.293409292	3.735224637	8.156872514	-2.010707568	0.000212654	0.020037197	1.501942266	0.005702307	0.177989643
ACSF3	37.32287496	36.28355535	33.49004392	27.72940326	28.01418478	19.63340245	-0.264721612	0.429123694	1	-0.360540627	0.28466142	1
ACSL1	38.65864101	37.8890224	57.54627265	15.63688154	23.08368826	22.6685178	-0.06208212	0.894111536	1	-0.680117404	0.147996995	1
ACSL3	124.6976896	120.6508489	77.04282404	115.4001857	88.5995284	77.39544153	-0.351186714	0.261211665	1	-0.212199928	0.497723261	1
ACSL3-AS1	0	0	0	0	0	0	0	1	1	0	1	1
ACSL4	417.8590506	425.0474017	395.4340867	232.7810431	296.9503587	252.0094217	-0.423823765	0.21060657	1	-0.194749755	0.564780835	1
ACSL5	0.392872368	0.240820058	1.179226899	1.250950523	0.597635942	0.284542064	1.900128112	0.011245384	0.309066692	-1.404124064	0.050678866	0.654010936
ACSL6	0	0	0.393075633	0	0.074704493	0	4.337013795	0.078478563	0.894371749	-2.086442919	0.349476501	1
ACSL6-AS1	0	0	0	0	0	0	0	1	1	0	1	1
ACSM1	0	0	0.23584538	0	0.149408985	0	3.651620921	0.153302438	1	-0.59029395	0.805670931	1
ACSM2A	0	0	0	0	0.074704493	0	0	1	1	2.232376628	0.360997559	1
ACSM2B	0	0	0	0	0	0	0	1	1	0	1	1
ACSM3	5.028766311	3.933394275	0.471690759	1.563688154	2.315839275	5.311451869	-2.165884275	0.0015823	0.086075962	1.925659221	0.005066565	0.164597057
ACSM4	0	0.080273353	0	0	0	0.094847355	-2.26553043	0.348536958	1	2.415713842	0.330299757	1
ACSM5	0	0	0	0	0	0	0	1	1	0	1	1
ACSM5P1	0	0	0	0	0	0	0	1	1	0	1	1
ACSM6	0	0	0	0	0	0.094847355	0	1	1	2.419815081	0.338877894	1
ACSS1	39.68010917	34.27672154	23.74176823	26.06146923	31.07706898	32.34294799	-0.570992945	0.07395099	0.867114423	0.349077349	0.275129552	1
ACSS2	39.83725812	30.50387397	14.22933791	18.9727496	5.97635942	4.742367741	-1.085173316	0.002873664	0.129635264	-1.622581224	2.44E-05	0.003162831
ACSS3	1.492914998	1.043553583	0.23584538	0.208491754	0.448226956	0.284542064	-2.45038972	0.002211103	0.107951607	0.710067997	0.440088653	1
ACTA1	0	0.240820058	0.707536139	0.104245877	0.597635942	0.474236774	1.732139076	0.14558521	1	0.344212977	0.738793978	1
ACTA2	12.17904341	13.32537652	11.32057823	7.818440768	74.10685681	98.83094371	-0.408057317	0.247138653	1	3.168099411	7.47E-18	1.13E-13
ACTA2-AS1	1.178617104	1.766013756	1.965378164	3.02313043	1.942316811	1.233015613	0.747494231	0.207560042	1	-0.627248761	0.288652129	1
ACTB	1488.829126	1513.232969	2655.540361	2305.08483	2055.270005	1968.367154	0.72458124	0.004683498	0.17829318	-0.302032198	0.236424933	1
ACTBL2	0	0	0	0	0.522931449	0.284542064	0	1	1	5.311215425	0.014342621	0.318390401
ACTBP1	0	0	0	0	0.224113478	0	0	1	1	3.576449071	0.177330351	1
ACTBP11	0	0	0.078615127	0	0	0	2.299562277	0.334228986	1	-2.299562277	0.342004061	1
ACTBP12	0	0	0	0	0	0	0	1	1	0	1	1
ACTBP14	0	0	0	0.104245877	0.074704493	0	2.518300314	0.300017112	1	-0.282125706	0.918320929	1
ACTBP15	0	0.080273353	0	0.104245877	0	0	0.252713528	0.924970406	1	-2.518239312	0.307577286	1
ACTBP2	13.35766051	17.09822409	28.14421531	24.60202695	19.42316811	22.38397574	0.792929014	0.022280813	0.463006159	-0.336863506	0.327291876	1
ACTBP6	0	0	0	0	0	0	0	1	1	0	1	1
ACTBP7	0	0.160546705	0	0	0	0.094847355	-3.108427386	0.226142374	1	2.411477492	0.322473151	1
ACTBP8	0	0	0	0	0	0	0	1	1	0	1	1
ACTBP9	0	0	0	0	0	0	0	1	1	0	1	1
ACTC1	0	0	0.078615127	0.208491754	0.522931449	0.284542064	3.822019876	0.050832984	0.719688362	1.496554625	0.224247437	1
ACTE1P	0	0	0	0	0	0	0	1	1	0	1	1
ACTG1	2842.431583	2880.047343	5092.84513	9506.494253	5455.519696	8951.788194	1.351171293	1.96E-05	0.00334152	-0.019096331	0.951023833	1
ACTG1P1	0.078574474	0.080273353	0.550305886	0.104245877	1.568794348	1.233015613	1.987837542	0.07562707	0.877613155	1.989900924	0.012006408	0.28526772
ACTG1P10	0	0	0	0	0	0	0	1	1	0	1	1
ACTG1P11	0	0	0	0	0	0	0	1	1	0	1	1
ACTG1P12	0	0	0	0	0	0	0	1	1	0	1	1
ACTG1P13	0	0	0	0	0	0	0	1	1	0	1	1
ACTG1P14	0.078574474	0.401366763	0	0.521229385	0.522931449	0.18969471	0.041433633	0.976562242	1	0.534470757	0.682025808	1
ACTG1P15	0	0	0	0	0	0	0	1	1	0	1	1
ACTG1P16	0	0	0	0.104245877	0	0	2.523228244	0.308932889	1	-2.523228244	0.316482561	1
ACTG1P17	0.392872368	0.240820058	0.314460506	0	0	0.569084129	-0.887156539	0.535392806	1	0.686055353	0.638499145	1
ACTG1P18	0	0	0	0	0	0	0	1	1	0	1	1
ACTG1P19	0	0	0	0	0	0	0	1	1	0	1	1
ACTG1P2	0	0	0	0	0	0	0	1	1	0	1	1
ACTG1P20	14.06483077	14.2083834	16.58779171	41.17712138	23.23309725	41.92253083	1.027291875	0.021785655	0.458293045	0.1751815	0.690915564	1
ACTG1P21	0	0	0	0	0	0	0	1	1	0	1	1
ACTG1P22	0	0	0	0	0	0	0	1	1	0	1	1
ACTG1P23	0	0	0	0	0	0	0	1	1	0	1	1
ACTG1P24	0.235723421	0.080273353	0	0	0	0	-4.005426178	0.129663178	1	0	1	1
ACTG1P25	0.235723421	0.32109341	0.23584538	0.208491754	0.074704493	0	-0.304259863	0.780185852	1	-2.178407306	0.125632846	1
ACTG1P3	0.942893683	0.240820058	0.393075633	3.335868061	0.672340435	0.379389419	1.613952285	0.080473953	0.904559873	-1.768612826	0.058538802	0.704842595
ACTG1P4	0	0	0	0	0	0	0	1	1	0	1	1
ACTG1P9	0	0	0	0	0	0	0	1	1	0	1	1
ACTG2	0	0	0	0	0.149408985	0.094847355	0	1	1	3.665715206	0.169529439	1
ACTL10	0.078574474	0.080273353	0.078615127	0	0	0.18969471	-0.758196566	0.700824233	1	0.91817278	0.64535159	1
ACTL11P	0	0	0.23584538	0	1.195271884	0.094847355	3.694722645	0.078035453	0.892010698	2.289120693	0.132579194	1
ACTL6A	17.12923525	15.81385045	12.10672949	19.59822486	11.13096942	8.062025159	-0.058963036	0.880854612	1	-0.716722385	0.073022262	0.787640467
ACTL6B	0	0	0	0	0	0	0	1	1	0	1	1
ACTL7A	0	0	0	0	0	0	0	1	1	0	1	1
ACTL7B	0	0.160546705	0.23584538	0.104245877	0	0.094847355	1.025427892	0.539892644	1	-1.759675903	0.325968077	1
ACTL8	0.078574474	0.080273353	0	0.208491754	0.597635942	1.517557677	0.204849574	0.890162433	1	3.348815161	0.003094459	0.118775372
ACTL9	0	0	0	0	0	0	0	1	1	0	1	1
ACTN1	236.5091655	244.8337253	323.8157064	396.0300864	177.4978748	244.4216333	0.58049986	0.071764084	0.853885324	-0.770806165	0.017122074	0.355626129
ACTN1-AS1	0.078574474	0	0.471690759	0.208491754	0	0.094847355	2.831665272	0.062872385	0.803565674	-2.732101032	0.074328042	0.794390803
ACTN2	0	0.160546705	0.314460506	0.312737631	0	0	1.843568155	0.241492002	1	-4.948077481	0.017481741	0.358963163
ACTN3	0	0	0.23584538	0.104245877	0.672340435	0.284542064	4.145288108	0.029439874	0.546743747	1.417150354	0.219857787	1
ACTN4	1146.558719	1184.353043	595.666814	1216.966367	512.7716382	643.5393024	-0.36292464	0.29542013	1	-0.648476096	0.062376405	0.731112863
ACTN4P1	415.5803909	451.2165147	236.4743007	415.4198195	182.8765983	241.1019759	-0.411308637	0.239465	1	-0.620515852	0.076846462	0.806007117
ACTN4P2	0	0	0	0	0	0	0	1	1	0	1	1
ACTP1	0	0	0	0	0	0	0	1	1	0	1	1
ACTR10	28.36538497	25.04528599	18.86763038	24.60202695	26.07186797	25.98817522	-0.299062709	0.376923559	1	0.262089898	0.439233678	1
ACTR1A	213.1725469	206.061696	226.1757192	131.7667884	170.9238794	262.9168675	-0.227586058	0.529825278	1	0.276765362	0.444995316	1
ACTR1AP1	4.79304289	4.013667627	3.065989936	3.02313043	4.706383043	6.639314837	-0.530717267	0.289258645	1	0.891308072	0.074175907	0.793774926
ACTR1B	46.75181179	40.05640292	52.75074993	43.99176006	66.48699855	76.92120475	0.157013958	0.604825706	1	0.566684765	0.061574859	0.726362398
ACTR2	629.460108	627.1757034	553.8435667	745.1495282	404.5248282	486.9463196	0.047732199	0.875440542	1	-0.54309656	0.075446136	0.79975337
ACTR3	312.8049794	312.0225213	380.2613672	364.8605692	247.1971665	272.9706871	0.254033742	0.403690241	1	-0.518567027	0.089032752	0.865600969
ACTR3B	3.457276838	3.291207454	5.581673987	2.814638677	7.171631304	3.509352128	0.323709877	0.563816766	1	0.343339137	0.535083418	1
ACTR3BP1	0	0	0	0	0	0	0	1	1	0	1	1
ACTR3BP2	0	0	0	0	0	0	0	1	1	0	1	1
ACTR3BP3	0	0	0	0	0	0	0	1	1	0	1	1
ACTR3BP4	0	0	0	0	0	0	0	1	1	0	1	1
ACTR3BP5	0	0	0	0	0	0	0	1	1	0	1	1
ACTR3BP7	0	0	0	0	0	0	0	1	1	0	1	1
ACTR3C	0.157148947	0.160546705	0	0.208491754	0	0	-0.633851749	0.73971344	1	-3.377596235	0.143439339	1
ACTR3P2	41.9587689	40.29722298	49.44891461	50.24651267	29.65768362	36.61107896	0.277262992	0.365749814	1	-0.589984626	0.055709648	0.687969072
ACTR3P3	0	0	0	0	0	0	0	1	1	0	1	1
ACTR5	12.4933413	12.522643	9.669660569	9.694866553	11.65390087	10.62290374	-0.369114184	0.33074573	1	0.20283022	0.594383942	1
ACTR6	21.52940577	18.62341779	8.333203417	12.1967676	15.68794348	10.9074458	-0.971634191	0.013073331	0.337962363	0.380324383	0.332215906	1
ACTR6P1	0	0	0	0	0	0	0	1	1	0	1	1
ACTR8	16.18634156	18.30232438	18.47455474	16.47084855	15.68794348	18.6849289	0.020045636	0.954727986	1	-0.026049912	0.941278545	1
ACTRT1	0	0	0	0	0	0	0	1	1	0	1	1
ACTRT1P1	0	0	0	0	0	0	0	1	1	0	1	1
ACTRT2	0	0	0	0	0	0	0	1	1	0	1	1
ACTRT3	5.735936573	8.50897537	21.54054468	5.837769107	14.34326261	24.09122812	0.947435363	0.07953134	0.90057128	0.481990881	0.364326286	1
ACVR1	26.08672524	27.37321322	35.69126746	37.73700744	37.72576884	32.91203212	0.457452006	0.147942391	1	-0.05499584	0.861258333	1
ACVR1B	82.50319728	81.47745283	44.9678524	55.04182301	44.97210464	47.70821947	-0.714141091	0.01664063	0.393674229	-0.109125945	0.714598145	1
ACVR1C	0.785744736	0.561913468	0.864766392	0.625475261	2.913475217	1.327862967	0.156695819	0.827080592	1	1.495230293	0.023643988	0.428995843
ACVR2A	10.92185183	9.632802305	7.704282404	12.71799698	13.89503565	18.77977625	-0.014835752	0.971250095	1	0.68121309	0.096718033	0.901908789
ACVR2B	40.4658539	40.69858974	19.26070601	55.56305239	33.76643072	34.80897922	-0.120168991	0.773987976	1	-0.122994318	0.769168016	1
ACVR2B-AS1	1.10004263	0.481640115	0.707536139	0.416983508	1.718203333	1.233015613	-0.459426613	0.524452094	1	1.356329997	0.048752027	0.640310422
ACVRL1	1.650063946	1.685740403	0.943381519	0.625475261	0.224113478	0	-1.058888373	0.098935012	0.996722515	-2.59104738	0.004047702	0.141206305
ACY1	0.942893683	1.766013756	0.707536139	0.625475261	1.419385362	1.802099741	-1.003514533	0.125389704	1	1.247018564	0.055058215	0.684220763
ACY3	0.314297894	0.32109341	0.157230253	0.104245877	0	0	-1.194731742	0.36150565	1	-3.771267504	0.061752431	0.727464083
ACYP1	11.23614973	10.59608254	5.73890424	8.756653661	9.338061594	7.208398966	-0.59600314	0.166651689	1	0.19899364	0.646087125	1
ACYP2	4.950191837	6.742961614	9.591045442	4.37832683	11.65390087	14.60649264	0.265315306	0.579345268	1	0.899564176	0.057567342	0.698428326
ADA	8.564617623	8.107608607	6.839516012	10.00760418	7.022222318	16.97767651	0.011329849	0.981266638	1	0.509031287	0.289998854	1
ADA2	0	0.080273353	0.078615127	0.208491754	0	0	1.592436825	0.50656663	1	-3.857232801	0.13522019	1
ADAD1	0	0	0	0	0	0	0	1	1	0	1	1
ADAD1P2	0	0	0	0	0	0	0	1	1	0	1	1
ADAD2	0	0	0	0	0	0	0	1	1	0	1	1
ADAL	10.21468157	6.823234966	5.896134493	5.73352323	7.694562753	8.346567223	-0.549975669	0.218195797	1	0.462021775	0.302294743	1
ADAM10	207.5937593	222.5980066	126.8061992	111.75158	123.9347535	89.06166617	-0.850386944	0.009031819	0.27022851	-0.163246062	0.614599463	1
ADAM11	5.343064205	5.37831462	2.122608417	4.899556215	3.511111159	3.319657418	-0.62358254	0.246264253	1	-0.024347419	0.96448352	1
ADAM12	55.63072731	51.29467228	53.30105582	29.71007492	79.41087579	72.93761585	-0.362839936	0.279232839	1	0.873660934	0.009455786	0.24486277
ADAM15	25.61527839	24.32282582	29.40205734	39.7176791	21.06666696	24.18607548	0.467289839	0.165776339	1	-0.610186954	0.071445156	0.781357314
ADAM17	156.0489046	150.1914426	118.630226	160.8513881	144.179671	128.5181658	-0.132307146	0.680547507	1	-0.03492162	0.913493496	1
ADAM18	0	0	0.078615127	0	0.074704493	0	2.303861991	0.324583374	1	-0.067843836	0.978613185	1
ADAM19	45.49462022	46.95991124	52.75074993	25.43599397	50.35082811	47.89791418	-0.239144251	0.508271992	1	0.326944629	0.366000693	1
ADAM1A	0	0	0	0	0	0	0	1	1	0	1	1
ADAM1B	0	0.160546705	0.157230253	0	0.373522464	1.233015613	0.102026615	0.944400703	1	3.052951445	0.016822656	0.352978182
ADAM2	0	0	0	0	0	0	0	1	1	0	1	1
ADAM20	0.078574474	0	0.314460506	0.104245877	0.224113478	0.094847355	2.177190084	0.15738796	1	-0.382301799	0.770965933	1
ADAM20P1	0	0.32109341	0.786151266	0.208491754	0.82174942	0.379389419	1.618446853	0.143419847	1	0.245469908	0.801408742	1
ADAM20P2	0	0	0	0	0	0	0	1	1	0	1	1
ADAM20P3	0	0	0	0	0	0	0	1	1	0	1	1
ADAM21	0.157148947	0	0	0	0.224113478	0.094847355	-3.089777178	0.184400327	1	4.033425921	0.091465298	0.878829427
ADAM21P1	0	0	0	0	0	0	0	1	1	0	1	1
ADAM22	15.00772446	13.56619658	2.122608417	1.250950523	1.045862898	1.043320903	-3.055853938	4.27E-09	3.69E-06	-0.704412264	0.218024056	1
ADAM23	7.307426045	6.983781671	4.952752974	1.563688154	3.212293188	1.138168258	-1.115793384	0.076050062	0.87878135	-0.580318378	0.367921849	1
ADAM24P	0	0	0	0	0	0	0	1	1	0	1	1
ADAM28	0.157148947	0.64218682	0.471690759	0	0.971158406	0.758778838	-0.626440599	0.539212318	1	1.72963886	0.073875784	0.792575278
ADAM29	0	0	0.157230253	0	0	0	3.129064102	0.219145867	1	-3.129064102	0.2260246	1
ADAM30	0	0	0	0	0	0.094847355	0	1	1	2.419815081	0.338877894	1
ADAM32	4.400170522	4.254487685	0.943381519	4.899556215	1.419385362	0.379389419	-0.580814469	0.438411565	1	-1.645953988	0.039759281	0.572238508
ADAM33	0.078574474	0.160546705	0	0	0.074704493	0	-3.629675918	0.161650485	1	2.243484289	0.335393817	1
ADAM3A	0	0	0	0	0	0	0	1	1	0	1	1
ADAM3B	0	0	0	0	0	0	0	1	1	0	1	1
ADAM5	0	0	0	0.312737631	0.074704493	0	3.952507843	0.122731203	1	-1.708513435	0.479521426	1
ADAM6	0	0	0	0	0	0	0	1	1	0	1	1
ADAM7	0	0	0	0	0	0	0	1	1	0	1	1
ADAM8	9.350362359	9.79334901	8.883509303	16.05386504	17.85437377	7.018704256	0.377310456	0.437549879	1	0.004570234	0.992448116	1
ADAM9	174.4353314	182.4613303	163.2836179	195.0440357	106.2297887	87.63895585	0.005585249	0.985895019	1	-0.885639704	0.005492246	0.173819975
ADAMDEC1	0	0	0	0	0	0	0	1	1	0	1	1
ADAMTS1	17.44353314	18.30232438	150.8624279	105.9138109	24.65248261	18.49523419	2.844493099	8.30E-17	6.27E-13	-2.571220442	2.55E-14	7.14E-11
ADAMTS10	38.81578996	37.48765564	4.874137848	15.32414391	10.68274246	5.975383353	-1.924803951	9.64E-05	0.011217617	-0.265036375	0.586781078	1
ADAMTS12	10.21468157	12.20154959	16.82363709	18.55576609	6.947517826	7.018704256	0.657253571	0.082631164	0.913306117	-1.339041401	0.000569075	0.034632279
ADAMTS13	2.200085261	1.766013756	1.100611772	0.416983508	1.269976377	0.569084129	-1.334409647	0.045561223	0.68673974	0.258763664	0.712378835	1
ADAMTS14	2.985829997	2.167380519	7.075361392	0.625475261	1.494089855	0.758778838	0.589404943	0.477281861	1	-1.765037265	0.04174496	0.588770364
ADAMTS15	5.971659994	6.582414909	2.279838671	3.857097446	3.884633623	3.414504773	-1.041810734	0.040108889	0.641702665	0.263310814	0.609372051	1
ADAMTS16	1.650063946	1.444920346	2.201223544	1.459442277	2.913475217	1.517557677	0.251594885	0.678234755	1	0.275004445	0.643751115	1
ADAMTS17	0	0.080273353	0	0.104245877	0	0	0.252713528	0.924970406	1	-2.518239312	0.307577286	1
ADAMTS18	0.157148947	0.240820058	0.393075633	0	0.224113478	0.18969471	0.076540341	0.94962546	1	-0.015065013	0.989118722	1
ADAMTS19	0.078574474	0	0	0	0.149408985	0.094847355	-2.250275939	0.335138913	1	3.666411853	0.158464402	1
ADAMTS19-AS1	0	0	0	0	0	0	0	1	1	0	1	1
ADAMTS2	0	0.080273353	0.707536139	0	0.149408985	0.18969471	2.902748026	0.08058406	0.904559873	-1.071743298	0.460116777	1
ADAMTS20	0.157148947	0	0.078615127	0	0.149408985	0	-0.763662563	0.725305464	1	0.749118215	0.729023275	1
ADAMTS3	4.400170522	3.130660749	1.650917658	0.938212892	0.747044927	0.853626193	-1.513366006	0.010277848	0.292991311	-0.711549906	0.275811668	1
ADAMTS4	0.157148947	0.160546705	0.157230253	0	0	0.094847355	-0.829043367	0.607837717	1	-0.817102935	0.648334851	1
ADAMTS5	0.157148947	0.481640115	0.157230253	0	0.149408985	0.18969471	-1.766055126	0.184283321	1	0.884951228	0.532734622	1
ADAMTS6	0.550021315	1.123826936	2.830144557	0.729721138	1.64349884	1.233015613	1.105644094	0.129751935	1	-0.324517725	0.644495809	1
ADAMTS7	4.400170522	3.853120922	4.795522721	1.980671661	3.212293188	3.319657418	-0.269263172	0.626757835	1	-0.067842695	0.903433749	1
ADAMTS7P1	0	0	0	0	0	0	0	1	1	0	1	1
ADAMTS7P3	0	0	0	0	0	0	0	1	1	0	1	1
ADAMTS7P4	0.157148947	0	0.157230253	0	0	0	0.048995184	0.981894152	1	-3.137324541	0.203782424	1
ADAMTS8	0	0	0.078615127	0	0	0.094847355	2.304027412	0.324229302	1	0.111700735	0.970351982	1
ADAMTS9	7.228851571	6.983781671	1.650917658	4.482572707	2.390543768	1.802099741	-1.227171016	0.029933452	0.552389982	-0.523392767	0.37171632	1
ADAMTS9-AS1	0	0	0	0	0	0	0	1	1	0	1	1
ADAMTS9-AS2	0.157148947	0.080273353	0	0	0	0.18969471	-3.622625086	0.124425703	1	3.267817866	0.165255373	1
ADAMTSL1	2.278659734	1.444920346	2.437068924	1.250950523	0.373522464	0.853626193	0.001675255	0.997777363	1	-1.620152175	0.019726197	0.385610641
ADAMTSL2	0	0	0	0	0	0	0	1	1	0	1	1
ADAMTSL3	0.235723421	0.080273353	0.23584538	0.104245877	0.448226956	0.569084129	0.144134472	0.900685822	1	1.466194081	0.151726232	1
ADAMTSL4	6.835979203	7.786515197	0.628921013	1.3551964	1.494089855	0.474236774	-2.897121714	1.03E-05	0.002019783	0.048762837	0.943405522	1
ADAMTSL4-AS1	1.335766051	1.766013756	10.14135133	5.942014984	9.113948115	4.362978321	2.371667294	3.65E-05	0.00532998	-0.253578499	0.629369624	1
ADAMTSL4-AS2	1.178617104	1.284373641	6.839516012	2.918884554	5.677541449	1.802099741	1.984764733	0.004022199	0.159757613	-0.380534748	0.55596028	1
ADAMTSL5	6.993128151	6.341594851	13.9148774	8.026932522	12.69976377	6.544467482	0.721782388	0.127352007	1	-0.188796014	0.686700804	1
ADAP1	3.535851312	2.809567339	2.437068924	1.980671661	3.436406666	4.362978321	-0.514871478	0.336190237	1	0.80783078	0.129840015	1
ADAP2	4.321596048	4.254487685	8.333203417	3.752851569	6.424586376	10.24351432	0.502843353	0.332656191	1	0.45088538	0.377718999	1
ADAR	381.6362183	378.7296773	418.5469339	352.9765392	326.0104064	291.7504634	0.021106192	0.944911764	1	-0.320684485	0.294436902	1
ADARB1	7.85744736	7.304875082	8.175973164	5.73352323	12.25153681	7.113551611	-0.119790714	0.793904487	1	0.476287968	0.297287086	1
ADARB2	0	0.080273353	0	0	0	0	-2.265883625	0.357468322	1	0	1	1
ADARB2-AS1	0	0	0	0	0	0	0	1	1	0	1	1
ADAT1	44.00170522	46.55854448	48.58414822	19.49397898	32.04822739	33.5759636	-0.408473456	0.299310734	1	-0.056177303	0.88663301	1
ADAT2	20.50793761	18.14177768	22.56254133	16.88783206	10.90685594	7.113551611	0.031470267	0.93339437	1	-1.126855238	0.003575322	0.130760803
ADAT3	6.364532362	8.589248722	2.51568405	8.026932522	3.660520145	4.742367741	-0.515252459	0.358789687	1	-0.317389793	0.577358843	1
ADCK1	4.085872627	3.451754159	3.773526076	3.440113938	9.263357101	11.47652993	-0.061342852	0.897233598	1	1.517172037	0.001147582	0.058237843
ADCK2	13.12193709	13.00428311	33.01835316	13.76045575	16.4349884	23.33244928	0.84354233	0.050532138	0.718271289	-0.239298644	0.575205288	1
ADCK5	6.128808941	5.217767915	3.065989936	2.918884554	3.660520145	2.75057329	-0.919457707	0.065871058	0.819554097	0.102866344	0.840150497	1
ADCY1	0.707170262	0.963280231	1.493687405	0.729721138	4.63167855	3.604199483	0.435380315	0.509220002	1	1.855899996	0.002202081	0.093521725
ADCY10	0.628595789	0.160546705	0.078615127	0.729721138	0.074704493	0.474236774	-0.01961444	0.986220971	1	-0.536916469	0.665372907	1
ADCY10P1	1.335766051	2.006833814	5.26721348	2.814638677	9.487470579	5.311451869	1.278469178	0.027343322	0.522159071	0.865828786	0.11293006	0.97257477
ADCY2	0	0	0	0	0.074704493	0	0	1	1	2.232376628	0.360997559	1
ADCY3	32.68698102	32.83180119	30.03097835	26.68694449	11.13096942	6.259925418	-0.207417405	0.564211457	1	-1.698164351	6.60E-06	0.001138001
ADCY4	0	0	0	0	0	0	0	1	1	0	1	1
ADCY5	1.571489472	1.284373641	1.650917658	0.625475261	0.597635942	1.043320903	-0.293099359	0.651711651	1	-0.518571107	0.448988012	1
ADCY6	36.85142812	39.33394275	20.04685728	12.1967676	33.76643072	20.7715707	-1.236011896	0.001247019	0.073135547	0.75579246	0.047396187	0.631815713
ADCY6-DT	0.078574474	0	0	0.104245877	0.074704493	0	0.263238047	0.919317191	1	-0.273280573	0.918244431	1
ADCY7	11.94331999	12.60291635	18.631785	11.77978409	16.13617043	11.19198787	0.312511317	0.431852258	1	-0.155194338	0.695745359	1
ADCY8	0	0	0.157230253	0	0.149408985	0.094847355	3.151781098	0.167351312	1	0.517143485	0.800897176	1
ADCY9	10.05753262	12.28182294	21.85500519	7.922686645	38.0992913	31.4893218	0.420619346	0.340191767	1	1.218283574	0.005673095	0.177444087
ADCYAP1	0	0	0	0	0	0	0	1	1	0	1	1
ADCYAP1R1	0.157148947	0	0.157230253	0.104245877	0.074704493	0	0.674109143	0.693073881	1	-1.49229759	0.41411546	1
ADD1	124.3048172	117.8412815	128.7715773	106.5392862	179.8884185	177.2697061	-0.040996905	0.89574755	1	0.601648793	0.05508231	0.684337456
ADD2	78.5744736	83.64483335	104.0078125	62.96450965	140.5938554	192.9195197	0.042669884	0.898826854	1	0.996787007	0.003190143	0.121522738
ADD3	30.32974681	23.60036565	4.009371455	10.63307945	10.60803797	6.259925418	-1.889874204	9.02E-05	0.010847214	0.218320403	0.64747265	1
ADD3-AS1	0	0.160546705	0	0	0	0	-3.10874627	0.237422635	1	0	1	1
ADGB	0	0	0	0.104245877	0	0.094847355	2.518108389	0.299692299	1	-0.102557682	0.969209384	1
ADGRA1	0	0	0	0	0	0	0	1	1	0	1	1
ADGRA1-AS1	0	0	0	0	0	0	0	1	1	0	1	1
ADGRA2	2.278659734	2.568747281	0.393075633	1.146704646	1.64349884	0.948473548	-1.687240219	0.011170088	0.307276462	0.804022863	0.241780682	1
ADGRA3	44.31600311	45.35444419	29.16621196	32.00348421	18.07848725	10.24351432	-0.55212245	0.116225637	1	-1.105347188	0.002122599	0.090893031
ADGRB1	16.26491604	15.01111693	6.289210126	6.358998492	4.258156087	1.707252387	-1.304878717	0.005565865	0.199579328	-1.064806292	0.030038203	0.492031133
ADGRB2	38.03004522	38.37066252	5.73890424	25.43599397	7.246335797	6.449620127	-1.298489176	0.012695115	0.331729114	-1.178620283	0.025875188	0.451598921
ADGRB3	0.314297894	0.561913468	0.078615127	0.208491754	0.074704493	0.18969471	-1.600446016	0.153335477	1	-0.098736786	0.939617181	1
ADGRD1	0.392872368	0.240820058	0	0.208491754	0.672340435	0.474236774	-1.667735025	0.160097754	1	2.51164195	0.025403832	0.447764749
ADGRD1-AS1	0.157148947	0.963280231	0.864766392	0.521229385	0.747044927	0.663931484	0.325604366	0.690267885	1	0.009799508	0.990414051	1
ADGRD2	0	0	0	0	0	0	0	1	1	0	1	1
ADGRE1	21.05795893	20.6302516	10.29858158	31.79499246	9.935697536	18.87462361	0.010019503	0.98361409	1	-0.545453596	0.26699028	1
ADGRE2	8.957489991	7.385148434	20.51854804	4.899556215	2.98817971	2.655725935	0.642127102	0.263443861	1	-2.170911918	0.000355455	0.024692312
ADGRE3	0	0	0	0	0.298817971	0	0	1	1	3.957462743	0.13348907	1
ADGRE4P	0	0	0	0	0	0.094847355	0	1	1	2.419815081	0.338877894	1
ADGRE5	34.65134286	35.07945506	35.06234645	35.75633578	50.05201014	73.22215791	0.022228311	0.944663643	1	0.798671147	0.012737356	0.296981185
ADGRF1	0.078574474	0	0	0	0.074704493	0	-2.249566798	0.350797168	1	2.23601784	0.35183748	1
ADGRF2	0	0	0	0.104245877	0.149408985	0	2.513215138	0.291910834	1	0.547092901	0.823213728	1
ADGRF3	1.571489472	0.240820058	0.628921013	0.625475261	0.971158406	0.094847355	-0.525722023	0.575331871	1	-0.186975841	0.846793361	1
ADGRF4	5.971659994	6.261321498	35.14096158	3.335868061	11.28037841	9.295040771	1.655013748	0.019818396	0.435155862	-0.905263756	0.193198162	1
ADGRF5	0	0	0	0	0	0	0	1	1	0	1	1
ADGRF5-AS1	0	0	0	0	0	0	0	1	1	0	1	1
ADGRF5P1	0	0	0	0	0	0	0	1	1	0	1	1
ADGRF5P2	0	0	0	0	0.149408985	0	0	1	1	3.056752512	0.242680737	1
ADGRG1	17.05066077	17.09822409	28.30144557	27.41666563	27.64066232	40.12043109	0.706152601	0.041401442	0.653052424	0.280609815	0.411910071	1
ADGRG2	1.728638419	2.006833814	17.53117323	2.293409292	4.332860579	2.466031225	2.407396965	0.001565625	0.085630911	-1.54236024	0.035439616	0.539459802
ADGRG3	0.314297894	0.481640115	0	0.208491754	0.522931449	0.474236774	-1.985615405	0.083881723	0.921236957	2.308302869	0.040642204	0.580349844
ADGRG4	0	0	0.078615127	0.208491754	0	0	3.858932009	0.140554753	1	-3.858932009	0.146054711	1
ADGRG5	0	0.080273353	0	0	0	0	-2.265883625	0.357468322	1	0	1	1
ADGRG6	98.29666648	99.4586838	67.60900885	61.60931326	26.07186797	17.54676064	-0.613536465	0.048110371	0.703308981	-1.56396094	1.07E-06	0.000242943
ADGRG7	0	0	0	0	0.074704493	0	0	1	1	2.232376628	0.360997559	1
ADGRL1	28.52253392	35.32027512	6.603670632	10.11185006	15.53853449	19.34886038	-1.93849183	4.04E-07	0.00015307	1.065732235	0.004936837	0.161740646
ADGRL2	45.80891811	46.31772442	33.01835316	24.91476458	31.9735229	25.6087858	-0.667324311	0.041984046	0.656592278	-0.009395634	0.977198594	1
ADGRL3	2.042936314	1.525193698	0	0	0.448226956	1.043320903	-7.41751318	1.14E-07	5.53E-05	6.143267492	7.41E-05	0.007631759
ADGRL3-AS1	0	0	0	0	0	0	0	1	1	0	1	1
ADGRL4	0	0.080273353	0	0	0	0	-2.265883625	0.357468322	1	0	1	1
ADGRV1	0.392872368	0.160546705	0.157230253	0.104245877	0.298817971	0.18969471	-1.000934744	0.392435864	1	0.84457462	0.478254428	1
ADH1A	0	0	0	0	0	0	0	1	1	0	1	1
ADH1B	0	0	0	0	0	0	0	1	1	0	1	1
ADH1C	0	0	0.078615127	0	0	0	2.299562277	0.334228986	1	-2.299562277	0.342004061	1
ADH4	0	0	0	0	0	0	0	1	1	0	1	1
ADH5	59.2451531	59.48255424	48.26968772	53.89511836	42.95508333	55.86509198	-0.21716608	0.473431028	1	-0.048430053	0.873212772	1
ADH5P2	0	0	0	0	0	0	0	1	1	0	1	1
ADH5P3	0.078574474	0	0	0.208491754	0	0	1.155383523	0.644888147	1	-3.40533287	0.188527941	1
ADH5P4	44.08027969	47.68237141	37.5780305	42.63656366	28.53711623	54.25268695	-0.194461151	0.581543023	1	0.044235973	0.900359065	1
ADH5P5	0	0	0	0	0	0	0	1	1	0	1	1
ADH6	0	0.080273353	0	0	0	0	-2.265883625	0.357468322	1	0	1	1
ADH7	0	0	0	0	0	0.094847355	0	1	1	2.419815081	0.338877894	1
ADHFE1	4.164447101	4.334761037	2.043993291	0.833967015	3.884633623	1.517557677	-1.532156014	0.018561372	0.419554076	0.892391649	0.172710396	1
ADI1	56.41647205	55.1477932	65.40778531	69.32350815	33.91583971	44.10401999	0.271974035	0.366267708	1	-0.788923938	0.009408875	0.244278125
ADI1P1	0	0	0	0	0	0	0	1	1	0	1	1
ADI1P2	0	0	0	0	0	0	0	1	1	0	1	1
ADI1P3	0	0	0	0	0	0	0	1	1	0	1	1
ADIG	0	0	0	0	0	0	0	1	1	0	1	1
ADIPOQ	0	0	0	0	0	0	0	1	1	0	1	1
ADIPOQ-AS1	0	0	0	0	0	0	0	1	1	0	1	1
ADIPOR1	108.2756246	102.2682511	104.7939637	130.9328214	83.89314536	107.2723583	0.16258532	0.595240544	1	-0.302289118	0.323959877	1
ADIPOR1P1	0	0	0	0	0	0	0	1	1	0	1	1
ADIPOR1P2	0	0.160546705	0	0	0	0.18969471	-3.108090992	0.215709096	1	3.285461753	0.198248135	1
ADIPOR2	279.1751047	276.7022462	296.3004121	332.023118	257.581091	264.6241199	0.176659666	0.56318017	1	-0.266823061	0.382851138	1
ADIRF	0.86431921	0.481640115	0.23584538	1.3551964	0.522931449	0.284542064	0.189108523	0.824519109	1	-0.89043162	0.319473485	1
ADIRF-AS1	22.15800156	20.87107166	39.70063892	13.76045575	29.13475217	11.00229316	0.315708136	0.5357133	1	-0.413452155	0.417919041	1
ADK	49.50191837	49.44838517	51.72875329	59.73288747	46.69030797	66.86738514	0.171226366	0.582833314	1	0.026405957	0.932451377	1
ADM	73.38855834	72.72765741	87.89171151	280.8383924	293.364543	317.833486	1.334760122	0.002937891	0.130857428	0.729584446	0.099340199	0.911464788
ADM2	1.335766051	1.605467051	9.119354683	3.544359815	13.44680869	19.34886038	2.108822389	0.000152059	0.015696879	1.359943362	0.007575437	0.214638575
ADM5	4.557319469	4.655854448	4.323831962	8.548161907	3.286997681	3.035115354	0.473796381	0.35053027	1	-1.014215253	0.050595301	0.653418225
ADNP	112.4400717	126.1094368	99.52675024	149.905571	117.2113491	104.0475482	0.063770425	0.843725358	1	-0.172146854	0.594883863	1
ADNP-AS1	0.157148947	0.080273353	0.471690759	0.208491754	0.298817971	0.094847355	1.470026862	0.215780553	1	-0.745242241	0.504902525	1
ADNP2	53.35206758	56.8335336	63.04933151	101.9524676	57.14893695	51.59696102	0.581402497	0.071713332	0.85387708	-0.600087073	0.063245207	0.73545349
ADO	87.84626149	88.14014109	149.8404312	158.6622247	130.8075668	142.0813375	0.809669444	0.008703124	0.265177897	-0.176977868	0.563471752	1
ADORA1	0.628595789	0.963280231	0.157230253	0.104245877	0.448226956	0.474236774	-2.481999892	0.008057519	0.251226686	1.707105966	0.087795722	0.860252149
ADORA2A	0.942893683	0.32109341	0.471690759	1.563688154	2.16643029	1.517557677	0.638716337	0.405289726	1	0.892020176	0.213046766	1
ADORA2A-AS1	0	0.160546705	0	0	0.149408985	0	-3.108119115	0.216530877	1	3.063713297	0.220817409	1
ADORA2B	57.59508915	60.92747458	49.60614487	39.92617086	56.47659652	67.62616398	-0.403576162	0.181977894	1	0.469467933	0.120790664	0.999792123
ADORA2BP1	0	0	0	0	0	0	0	1	1	0	1	1
ADORA3	0	0	0.078615127	0	0	0	2.299562277	0.334228986	1	-2.299562277	0.342004061	1
ADPGK	122.6547533	109.974493	127.356505	110.5006295	83.51962289	63.26318566	0.032294553	0.915428325	1	-0.695972493	0.023051308	0.423086487
ADPGK-AS1	0	0	0.157230253	0.104245877	0.074704493	0	3.757819793	0.137597271	1	-1.514185272	0.528657992	1
ADPRH	0.86431921	1.685740403	4.559677341	1.459442277	4.034042608	5.690841289	1.249091125	0.061356829	0.794556641	0.671931436	0.287626718	1
ADPRHL1	13.75053288	14.2083834	114.306394	26.47845274	48.48321579	58.80535998	2.33265787	7.27E-06	0.001522242	-0.393553625	0.425231515	1
ADPRM	6.914553677	6.582414909	7.311206771	10.42458769	10.83215145	13.46832438	0.389123866	0.356893424	1	0.456587263	0.2733665	1
ADPRS	32.4512576	35.48082182	33.49004392	43.99176006	56.32718753	81.18933572	0.188482998	0.564729157	1	0.828003318	0.011463039	0.2777548
ADRA1A	0.078574474	0	0	0	0	0	-2.249230259	0.359467395	1	0	1	1
ADRA1B	10.92185183	9.873622363	29.32344221	10.11185006	9.113948115	9.389888126	0.926832083	0.049465111	0.710687844	-1.095367166	0.021013237	0.399099764
ADRA1D	1.335766051	1.525193698	1.100611772	0.104245877	0	0	-1.173190659	0.157116091	1	-5.927095426	0.000257719	0.019709137
ADRA2A	0.235723421	0.080273353	0.157230253	0.938212892	0.448226956	0	1.692427192	0.201202913	1	-1.157527404	0.365703991	1
ADRA2B	0.157148947	0	0	0.104245877	0.298817971	0	-0.600159256	0.775693167	1	1.478902693	0.480505397	1
ADRA2C	2.514383155	2.809567339	5.50305886	1.563688154	9.78628855	8.156872514	0.424692962	0.467609716	1	1.325323321	0.020785675	0.397272366
ADRB1	7.778872887	6.903508319	5.50305886	15.32414391	10.38392449	9.674430191	0.496418032	0.314802347	1	-0.046494377	0.924492454	1
ADRB2	2.278659734	1.685740403	16.58779171	10.32034181	2.838770724	4.742367741	2.758615838	2.09E-07	9.03E-05	-1.835214961	0.000289455	0.021241767
ADRB3	0	0	0	0	0	0	0	1	1	0	1	1
ADRM1	66.39543019	64.94114221	69.49577189	146.8824406	60.66004811	111.730184	0.719361462	0.067644319	0.829167209	-0.327687942	0.403055393	1
ADSL	14.06483077	12.04100288	8.097358037	10.73732532	7.321040289	7.967177804	-0.474144626	0.235488551	1	-0.29808961	0.462488261	1
ADSS1	5.814511047	8.107608607	5.424443734	10.63307945	3.511111159	3.793894192	0.199332203	0.68418806	1	-1.12874207	0.025578397	0.448879718
ADSS2	30.09402339	28.33649345	35.84849772	26.06146923	25.17541406	20.96126541	0.085111631	0.800972283	1	-0.424773002	0.210870474	1
ADTRP	0.707170262	1.123826936	4.874137848	1.3551964	1.045862898	2.37118387	1.769686678	0.017815513	0.410067168	-0.888950635	0.215592958	1
AEBP1	0	0	0.078615127	0.104245877	0	0	3.273172229	0.205622203	1	-3.273172229	0.212256782	1
AEBP2	51.30913126	54.82669979	47.87661208	71.19993393	41.1621755	43.06069908	0.164674446	0.599574349	1	-0.498374629	0.113761612	0.975707844
AEN	128.7049878	140.0770002	185.4530836	219.1248333	293.81277	333.2936048	0.589790033	0.060722839	0.790815411	0.632365306	0.044095707	0.605887568
AFAP1	35.04421523	38.29038916	62.57764075	60.56685449	39.96690362	40.78436257	0.747767467	0.013017905	0.337034373	-0.608864485	0.042763	0.595904026
AFAP1-AS1	1.414340525	0.963280231	0.314460506	0.416983508	0.149408985	0.758778838	-1.689609264	0.035574273	0.604313091	0.260555596	0.769583526	1
AFAP1L1	19.01502261	17.4193175	28.38006069	14.07319338	9.711584057	8.536261933	0.224179578	0.5770297	1	-1.219725993	0.003100224	0.11892122
AFAP1L2	20.66508656	21.51325848	12.42119	15.74112741	6.424586376	4.078436257	-0.58450744	0.128860813	1	-1.411537433	0.000474519	0.030524703
AFDN	60.65949362	59.16146083	76.0208274	57.96070756	94.50118333	70.28188991	0.161915517	0.603870782	1	0.298255048	0.338687707	1
AFDN-DT	0.235723421	0.160546705	0.157230253	0.208491754	0.747044927	0.18969471	-0.127894721	0.913536601	1	1.361247362	0.210331055	1
AFF1	92.79645332	92.55517548	97.87583258	78.80988295	88.74893739	67.05707985	-0.068557708	0.820366068	1	-0.18133524	0.548684327	1
AFF2	0	0	0	0.208491754	0	0.094847355	3.405195864	0.181777295	1	-0.994075564	0.69213658	1
AFF2-IT1	0	0	0	0	0	0	0	1	1	0	1	1
AFF3	1.257191578	0.64218682	3.301835316	2.397655169	3.286997681	4.837215095	1.579128967	0.010851509	0.302711736	0.498956202	0.37935392	1
AFF4	185.5929066	195.14452	316.740345	250.0858587	269.2349919	233.0399508	0.574248996	0.068628899	0.835789218	-0.174496102	0.578793728	1
AFG1L	2.435808682	2.167380519	3.616295822	2.084917538	3.660520145	5.12175716	0.318663816	0.566460824	1	0.6059355	0.26470041	1
AFG3L1P	37.87289628	39.33394275	30.58128424	37.32002393	31.15177348	14.98588206	-0.186022657	0.619961785	1	-0.553297552	0.143250065	1
AFG3L2	34.65134286	33.47398801	48.34830284	28.8761079	28.46241174	28.45420644	0.182923299	0.594431557	1	-0.442186805	0.19996181	1
AFG3L2P1	23.96521445	22.87790548	27.20083379	10.63307945	17.85437377	21.43550219	-0.303072403	0.471727407	1	0.048714594	0.908098835	1
AFM	0.078574474	0	0	0	0	0	-2.249230259	0.359467395	1	0	1	1
AFMID	17.28638419	14.12811005	17.29532785	16.15811092	21.51489391	22.6685178	0.091167608	0.79420422	1	0.400195322	0.25032582	1
AFP	0.078574474	0.080273353	0.550305886	0.208491754	0.298817971	0.474236774	2.15801551	0.066892334	0.825637841	-0.03307621	0.972064602	1
AFTPH	69.22411124	72.72765741	47.09046082	122.1761677	75.52624217	71.60975288	0.252541536	0.517784616	1	-0.200722038	0.607170867	1
AGA	6.364532362	5.779681383	4.716907594	5.212293846	9.860993043	12.42500348	-0.29195228	0.512486951	1	1.164870317	0.008530669	0.228537295
AGAP1	76.76726071	78.66788549	62.65625588	35.02661464	97.71347652	93.42464449	-0.668012062	0.044779767	0.680607453	0.966347323	0.003828145	0.136058836
AGAP1-IT1	0.628595789	0.561913468	1.179226899	6.463244369	0.522931449	0.758778838	2.648015357	0.001303862	0.075159478	-2.554678614	0.001907425	0.083611562
AGAP10P	1.650063946	1.444920346	0.471690759	3.02313043	2.465248261	0.853626193	0.14897581	0.853139708	1	-0.035693584	0.964704513	1
AGAP11	0	0	0.078615127	0	0.149408985	0	2.308217872	0.315640372	1	0.751933499	0.762655374	1
AGAP12P	1.10004263	0.32109341	0.628921013	0.416983508	1.045862898	0.474236774	-0.418928738	0.60535943	1	0.534686109	0.507906198	1
AGAP13P	0	0	0	0	0	0	0	1	1	0	1	1
AGAP14P	0	0	0.23584538	0	0	0.094847355	3.654286925	0.145361956	1	-1.247100707	0.600606942	1
AGAP2	4.478744995	3.612300864	0.550305886	0.938212892	0.672340435	0.474236774	-2.45296492	8.15E-05	0.009984642	-0.327969618	0.646538832	1
AGAP2-AS1	31.66551286	35.64136853	49.21306924	35.2351064	51.62080449	80.71509894	0.328566176	0.333754999	1	0.645743391	0.05701544	0.694518321
AGAP3	51.30913126	49.76947858	45.12508265	102.473697	44.82269565	45.43188295	0.544614947	0.141832554	1	-0.708023164	0.056907211	0.693936955
AGAP4	0.235723421	0.240820058	0.078615127	0.312737631	0.074704493	0	-0.333768826	0.787084292	1	-1.940528093	0.207974937	1
AGAP5	1.257191578	1.043553583	0.864766392	0.521229385	0.672340435	0.284542064	-0.698649834	0.301199515	1	-0.511195778	0.491094453	1
AGAP6	7.307426045	7.706241844	8.569048797	9.903358307	9.487470579	4.078436257	0.297454872	0.536403817	1	-0.436046511	0.366491016	1
AGAP7P	0.078574474	0	0	0.104245877	0	0	0.268672762	0.920427115	1	-2.518257169	0.307607168	1
AGAP9	0	0	0	0	0	0	0	1	1	0	1	1
AGBL1	0	0	0	0.104245877	0	0.094847355	2.518108389	0.299692299	1	-0.102557682	0.969209384	1
AGBL1-AS1	0	0	0	0	0	0	0	1	1	0	1	1
AGBL2	2.278659734	0.883006878	2.75152943	1.3551964	6.275177391	3.699046838	0.387882067	0.55565132	1	1.265664471	0.047313933	0.631488974
AGBL3	3.535851312	3.210934102	3.380450443	2.189163415	3.212293188	2.276336515	-0.266235065	0.621981567	1	-0.024437157	0.964284441	1
AGBL4	0	0	0	0.104245877	0	0.284542064	2.507330203	0.283670947	1	1.323581009	0.582772745	1
AGBL4-AS1	0	0	0	0	0	0	0	1	1	0	1	1
AGBL4-IT1	0	0	0	0	0	0	0	1	1	0	1	1
AGBL5	49.109046	48.40483158	19.57516652	44.61723532	42.80567435	82.23265662	-0.605748551	0.145736608	1	0.963472879	0.021241733	0.401925211
AGBL5-AS1	0	0	0	0	0	0	0	1	1	0	1	1
AGBL5-IT1	0.078574474	0.080273353	0	0	0	0	-3.098244436	0.238498564	1	0	1	1
AGER	2.592957629	2.970114044	3.301835316	2.501901046	3.884633623	1.233015613	0.065641819	0.915822751	1	-0.170268229	0.784745503	1
AGFG1	171.213778	170.6611475	141.6644581	124.8865605	173.6132411	172.147949	-0.358843972	0.248141231	1	0.375157764	0.227403099	1
AGFG2	31.58693839	28.57731351	11.2419631	11.57129234	13.14799072	26.08302257	-1.39854952	0.00039111	0.031587486	0.778459522	0.047479498	0.632349134
AGGF1	45.57319469	45.51499089	46.61877006	40.23890849	65.06761318	58.99505469	-0.067871211	0.820436743	1	0.513785694	0.085763822	0.849242936
AGGF1P1	0.078574474	0.160546705	0.23584538	0.104245877	0.298817971	0.379389419	0.524081014	0.669629301	1	0.896246364	0.411902044	1
AGGF1P2	0.392872368	0.160546705	0.23584538	0.104245877	0.448226956	0.948473548	-0.623807701	0.563976289	1	1.902691064	0.056437229	0.690670555
AGGF1P3	0	0	0	0	0	0	0	1	1	0	1	1
AGGF1P4	0	0	0	0	0	0	0	1	1	0	1	1
AGGF1P5	0	0	0	0	0	0	0	1	1	0	1	1
AGGF1P6	0	0	0	0	0	0	0	1	1	0	1	1
AGGF1P7	0	0	0	0	0	0	0	1	1	0	1	1
AGGF1P8	0	0	0	0	0	0	0	1	1	0	1	1
AGGF1P9	0	0	0	0	0	0	0	1	1	0	1	1
AGK	30.01544892	31.06578743	28.30144557	20.53643775	18.37730522	16.7879818	-0.320457426	0.346497589	1	-0.475091447	0.167258281	1
AGKP1	0.078574474	0.160546705	0	0.104245877	0	0.094847355	-1.162371044	0.529095438	1	-0.093295621	0.963370694	1
AGKP2	3.693000259	3.451754159	2.358453797	1.459442277	2.16643029	1.802099741	-0.886669417	0.108921237	1	0.045934877	0.93577101	1
AGL	17.91497998	12.522643	17.05948247	8.756653661	27.7900713	13.08893496	-0.233065068	0.611253013	1	0.660740232	0.149669496	1
AGMAT	1.728638419	3.050387397	4.009371455	1.772179908	2.764066232	3.319657418	0.288210076	0.632894947	1	0.056946727	0.924325448	1
AGMO	0.078574474	0.080273353	0.157230253	0	0.149408985	0	0.071131734	0.966752208	1	-0.078432601	0.965475007	1
AGO1	110.0828375	117.2793681	54.00859196	66.30037772	61.25768405	68.19524811	-0.91887051	0.001923787	0.097957657	0.106126456	0.719123234	1
AGO2	162.6491604	166.6474799	217.4494401	243.7268602	269.9820368	226.2109412	0.485808692	0.120792203	1	0.105786185	0.734739914	1
AGO3	43.29453495	49.60893187	35.45542208	40.44740024	55.80425608	39.83588902	-0.292116837	0.361229817	1	0.335065413	0.295156597	1
AGO4	29.62257655	26.32965963	24.29207411	18.45152021	38.54751826	28.45420644	-0.386340834	0.264227424	1	0.647363807	0.061562571	0.726362398
AGPAT1	75.5886436	73.85148434	78.77235683	51.9144467	60.43593463	63.07349095	-0.19219967	0.539105632	1	-0.082814722	0.79157176	1
AGPAT2	43.05881153	42.4646035	77.75036018	52.85265959	66.9352255	117.1364832	0.611601897	0.079661694	0.90089646	0.493331641	0.155378612	1
AGPAT3	79.43879281	79.14952561	87.81309638	54.52059363	63.20000087	52.07119779	-0.15478452	0.632242612	1	-0.30491807	0.347174752	1
AGPAT4	14.3005542	17.09822409	12.18534462	8.026932522	12.77446826	12.70954554	-0.629832367	0.10551142	1	0.329078825	0.399244936	1
AGPAT5	57.12364231	54.66615308	48.19107259	53.06115135	33.24349927	27.5057329	-0.143209877	0.638270666	1	-0.735437993	0.017029975	0.354866429
AGPAT5P1	0	0	0	0	0	0	0	1	1	0	1	1
AGPS	107.018433	106.2016454	72.4831467	69.84473753	74.48037927	61.17654385	-0.582938893	0.046891754	0.694411063	-0.068853693	0.814395177	1
AGR2	1.885787366	1.204100288	7.075361392	2.606146923	5.229314492	5.311451869	1.65108138	0.00647222	0.219207944	0.11132983	0.845115061	1
AGR3	0	0	0	0	0	0	0	1	1	0	1	1
AGRN	248.1381876	251.8175069	176.0192684	169.39955	172.4179693	77.30059417	-0.533396293	0.160704356	1	-0.467401025	0.21925173	1
AGRP	0	0	0.078615127	0	0.149408985	0	2.308217872	0.315640372	1	0.751933499	0.762655374	1
AGT	0.86431921	1.043553583	0.786151266	0.521229385	0.149408985	0.284542064	-0.517284821	0.459024976	1	-1.604449687	0.061370451	0.725035888
AGTPBP1	20.35078866	21.9948986	17.53117323	14.69866864	13.44680869	13.65801909	-0.391876058	0.263285464	1	-0.251486327	0.477082368	1
AGTR1	0.550021315	0.802733525	2.122608417	0.312737631	1.942316811	0.948473548	0.874786718	0.279562487	1	0.221684212	0.774136463	1
AGTR2	0	0	0	0	0	0	0	1	1	0	1	1
AGTRAP	34.72991733	36.92574217	36.47741873	41.38561313	44.59858217	65.63436953	0.119247308	0.711661682	1	0.501006937	0.120025034	0.997877178
AGXT	0	0	0	0	0	0	0	1	1	0	1	1
AGXT2	0	0	0	0	0	0	0	1	1	0	1	1
AHCTF1	43.84455627	44.07007055	44.18170113	62.44328027	31.22647797	25.03970167	0.277115233	0.38943668	1	-0.919643679	0.004781699	0.158495645
AHCTF1P1	109.5328162	110.6969532	124.2905151	103.8288934	79.85910275	68.47979017	0.051119833	0.863140996	1	-0.620812207	0.037435999	0.555390985
AHCY	111.5757525	112.6235136	133.1740244	204.8431481	180.261941	475.8491791	0.592001431	0.164219468	1	0.95683695	0.025168948	0.445181295
AHCYL1	82.42462281	74.65421787	44.02447088	52.01869258	42.2827429	48.08760889	-0.710372168	0.017717084	0.409069317	-0.087549852	0.770222454	1
AHCYL2	25.92957629	21.27243842	23.50592285	16.2623568	18.67612319	18.87462361	-0.244402003	0.488052839	1	-0.085594289	0.808933802	1
AHCYP2	0	0	0	0	0	0.094847355	0	1	1	2.419815081	0.338877894	1
AHCYP3	0	0	0	0	0	0	0	1	1	0	1	1
AHCYP4	0	0	0	0	0	0.284542064	0	1	1	3.834177591	0.155193565	1
AHCYP5	0	0	0	0	0	0	0	1	1	0	1	1
AHCYP7	0	0	0	0	0	0	0	1	1	0	1	1
AHCYP8	0	0	0	0	0	0	0	1	1	0	1	1
AHDC1	71.34562203	80.67471931	47.3263062	87.56653661	63.79763681	68.57463753	-0.173891578	0.607436063	1	-0.025868012	0.939131915	1
AHI1	31.42978944	28.81813356	29.32344221	14.49017689	17.25673783	9.8641249	-0.455893367	0.267713354	1	-0.691563397	0.096756612	0.901908789
AHNAK	3633.833681	3964.540335	5629.786444	7579.300727	3853.780667	2969.006748	0.797753439	0.001709314	0.09014807	-0.953063999	0.000186017	0.015351351
AHNAK2	2047.100761	2288.111641	3167.56068	1950.544603	769.3068663	871.3626486	0.239548946	0.411352963	1	-1.641381672	4.04E-08	1.65E-05
AHR	68.67408993	70.64055024	35.69126746	56.70975704	97.19054507	73.60154733	-0.594003769	0.070773603	0.847769658	0.888323182	0.007064932	0.204974518
AHRR	15.32202235	16.05467051	18.78901525	15.32414391	32.04822739	17.73645535	0.122128884	0.750341036	1	0.545969468	0.153298311	1
AHSA1	62.70242993	60.36556111	79.16543246	82.14575101	81.87612405	69.33341637	0.390221411	0.185218807	1	-0.092798698	0.752142575	1
AHSA2P	92.24643201	86.85576745	73.34791309	44.30449769	87.18014304	27.22119083	-0.605371876	0.179274397	1	-0.039849442	0.929398553	1
AHSG	0.078574474	0	0	0.312737631	0	0.379389419	1.687643346	0.428012798	1	0.278272326	0.888626282	1
AHSP	0	0	0	0	0	0	0	1	1	0	1	1
AICDA	0.235723421	0.240820058	0.550305886	0.312737631	0.149408985	0.569084129	0.853527426	0.393559429	1	-0.329802997	0.733037093	1
AIDA	13.59338393	16.29549057	18.47455474	20.53643775	12.69976377	16.02920296	0.383350049	0.288968637	1	-0.44213768	0.222680366	1
AIDAP1	0	0	0.078615127	0.104245877	0	0	3.273172229	0.205622203	1	-3.273172229	0.212256782	1
AIDAP2	0.157148947	0.240820058	0.628921013	0.104245877	0.522931449	0.379389419	0.913142468	0.386277689	1	0.239283239	0.805890548	1
AIDAP3	0	0	0	0	0	0	0	1	1	0	1	1
AIF1	0	0	0	0	0	0	0	1	1	0	1	1
AIF1L	14.3005542	14.77029687	4.874137848	12.30101348	2.315839275	3.129962709	-0.766585246	0.116446582	1	-1.651082099	0.001481935	0.069992124
AIFM1	43.05881153	43.74897714	35.92711284	35.2351064	28.31300275	46.3803565	-0.286538184	0.390397593	1	0.067993247	0.838767287	1
AIFM1P1	0	0	0	0	0	0	0	1	1	0	1	1
AIFM2	72.13136677	80.19307919	70.75361392	95.2807315	80.68085217	103.2887694	0.123609614	0.687138489	1	0.148264522	0.628864253	1
AIFM3	0.314297894	0.561913468	0.471690759	0.521229385	1.195271884	0.379389419	0.173592617	0.838595209	1	0.690657958	0.39093074	1
AIG1	26.55817208	28.73786021	25.94299177	23.97655169	26.37068594	42.3967676	-0.146983788	0.672428865	1	0.459735924	0.186075521	1
AIG1P1	0	0	0	0	0	0	0	1	1	0	1	1
AIM2	0	0	0	0	0	0	0	1	1	0	1	1
AIMP1	33.15842786	27.29293987	37.26357	30.75253369	37.80047333	36.99046838	0.171011338	0.594814312	1	0.135987313	0.671756171	1
AIMP1P1	0.314297894	0.160546705	0.23584538	0	0.298817971	0.569084129	-0.830692231	0.494999024	1	1.650274691	0.155127349	1
AIMP1P2	0.078574474	0	0	0	0	0	-2.249230259	0.359467395	1	0	1	1
AIMP2	52.48774837	54.66615308	53.45828607	55.14606889	55.6548471	94.18342333	0.01929949	0.952774347	1	0.463364372	0.15523314	1
AIP	22.23657603	28.09567339	22.24808082	29.18884554	23.83073319	35.75745276	0.029842178	0.933850187	1	0.212113338	0.554970881	1
AIPL1	0	0	0.078615127	0	0	0	2.299562277	0.334228986	1	-2.299562277	0.342004061	1
AIRE	0	0	0	0	0	0	0	1	1	0	1	1
AIRN	0	0	0	0	0	0	0	1	1	0	1	1
AJAP1	0	0	0	0	0	0	0	1	1	0	1	1
AJM1	17.67925656	19.66697137	12.49980513	21.05766714	14.19385362	18.77977625	-0.158115748	0.681192923	1	-0.023094106	0.952304796	1
AJUBA	80.61740992	80.3536259	68.31654499	211.8276219	216.2695065	206.5775388	0.798544493	0.068465169	0.834326153	0.59469081	0.173007253	1
AK1	11.0004263	9.632802305	12.10672949	5.525031476	6.275177391	5.216604515	-0.219345779	0.638718277	1	-0.621843554	0.191062236	1
AK2	187.4001195	193.8601464	165.8779171	235.6999277	109.5167864	192.8246723	0.074643476	0.835538199	1	-0.40964406	0.25562098	1
AK2P2	2.750106576	2.247653871	1.808147911	3.231622184	1.867612319	3.793894192	3.43E-05	0.999991838	1	0.168650983	0.779429752	1
AK3	112.4400717	116.2358145	97.01106619	110.5006295	115.3437368	136.5801909	-0.140357041	0.642650237	1	0.27981095	0.355189393	1
AK3P2	0	0	0	0	0	0	0	1	1	0	1	1
AK3P3	0.471446842	0.240820058	0.23584538	0.312737631	0.224113478	0	-0.380480348	0.721549869	1	-1.10016639	0.36492898	1
AK3P4	0	0	0	0	0	0	0	1	1	0	1	1
AK3P5	0.157148947	0	0	0	0	0	-3.087698696	0.239580244	1	0	1	1
AK4	94.3679428	93.83954912	124.2119	97.05291141	153.9659596	137.2441224	0.233876404	0.447082469	1	0.395928897	0.197851947	1
AK4P1	0.550021315	0.32109341	0.864766392	1.459442277	1.195271884	2.181489161	1.372850085	0.057380753	0.767767418	0.540384454	0.396947754	1
AK4P2	0	0	0	0	0	0	0	1	1	0	1	1
AK4P3	0	0	0.078615127	0.104245877	0	0.094847355	3.272565064	0.194055137	1	-0.861249987	0.729389569	1
AK4P4	0	0	0	0	0	0.094847355	0	1	1	2.419815081	0.338877894	1
AK4P5	0	0	0	0	0	0	0	1	1	0	1	1
AK4P6	0	0	0	0	0	0	0	1	1	0	1	1
AK5	11.47187315	10.51580918	7.861512657	8.965145414	5.079905507	11.761072	-0.38693985	0.404452445	1	-0.003984939	0.993185205	1
AK6	17.99355445	13.64646993	20.59716316	16.2623568	11.95271884	14.60649264	0.221782	0.548283619	1	-0.47592998	0.200651945	1
AK6P1	0	0	0	0	0	0	0	1	1	0	1	1
AK6P2	0	0	0.078615127	0.104245877	0.074704493	0	3.27258931	0.194487556	1	-1.032701316	0.680356963	1
AK7	4.243021574	3.210934102	3.065989936	0.833967015	1.792907826	1.991794451	-0.906267913	0.15705296	1	-0.069786788	0.915113523	1
AK8	0.392872368	0.481640115	0.23584538	0.312737631	0.298817971	0.18969471	-0.669651869	0.468056929	1	-0.119793248	0.904869719	1
AK9	2.907255523	2.970114044	0.786151266	0.625475261	1.718203333	1.802099741	-2.0291837	0.00070506	0.04874345	1.291894196	0.036517122	0.547981321
AKAIN1	0	0	0	0	0	0	0	1	1	0	1	1
AKAP1	80.38168649	76.66105168	88.52063252	59.21165809	68.13049739	57.57234437	-0.087123299	0.781367877	1	-0.233568716	0.457800652	1
AKAP10	59.55945099	56.91380695	50.54952639	60.46260861	55.28132463	38.98226283	-0.069914345	0.822508856	1	-0.234127783	0.453687489	1
AKAP11	94.68224069	99.77977721	91.1149317	57.54372406	77.69267246	56.81356553	-0.386328104	0.234758979	1	-0.144753239	0.656442581	1
AKAP12	430.6666898	450.6546012	1300.058348	720.755993	1586.424608	1606.998733	1.197286556	0.000207486	0.019703704	0.660052497	0.038828648	0.56505416
AKAP13	157.777543	160.5467051	177.9846466	176.9052531	187.7323903	155.3599672	0.156872824	0.615905028	1	-0.048608172	0.876438608	1
AKAP14	0	0.160546705	0	0	0	0	-3.10874627	0.237422635	1	0	1	1
AKAP17A	0	0	0	0	0	0	0	1	1	0	1	1
AKAP17BP	0	0	0	0	0	0	0	1	1	0	1	1
AKAP3	0.314297894	0.240820058	0.393075633	0.208491754	3.735224637	5.690841289	0.151183349	0.866055926	1	3.878575815	6.47E-08	2.38E-05
AKAP4	0	0	0	0	0	0	0	1	1	0	1	1
AKAP5	14.06483077	16.93767739	2.672914304	10.11185006	1.64349884	1.612405032	-1.287730737	0.021494889	0.454321732	-1.954728304	0.001196315	0.060038186
AKAP6	1.10004263	0.883006878	2.75152943	0.521229385	1.419385362	2.56087858	0.744408081	0.320943589	1	0.24435571	0.736606119	1
AKAP7	2.907255523	4.334761037	5.581673987	2.918884554	4.781087536	5.026909805	0.241016901	0.647857254	1	0.195382574	0.708887469	1
AKAP8	43.68740732	39.5747628	44.65339189	52.95690547	30.40472855	21.81489161	0.228636767	0.476035422	1	-0.899720708	0.005617915	0.176346014
AKAP8L	38.34434312	40.9394098	31.21020525	45.1384647	29.58297913	45.81127237	-0.055931233	0.871209441	1	-0.018052993	0.958320775	1
AKAP8P1	0	0	0	0	0	0	0	1	1	0	1	1
AKAP9	55.39500389	58.3587273	14.85825892	26.47845274	23.83073319	15.83950825	-1.463712921	9.76E-05	0.011328166	-0.05336194	0.88619338	1
AKIP1	22.86517182	23.03845218	22.64115645	19.80671661	17.77966927	21.43550219	-0.111800675	0.739695388	1	-0.116537777	0.730156797	1
AKIRIN1	102.6182625	112.5432403	206.6791678	155.4306025	203.2709248	192.9195197	0.751256069	0.019306851	0.429385289	0.129503642	0.684710067	1
AKIRIN1P1	0	0	0	0	0	0	0	1	1	0	1	1
AKIRIN1P2	4.085872627	4.495307742	7.547052151	6.254752615	7.096926811	7.30324632	0.687011475	0.129303842	1	0.058231449	0.89571122	1
AKIRIN2	53.2734931	55.1477932	57.54627265	65.67490245	72.01513101	78.15422036	0.184102735	0.531866922	1	0.285579827	0.331432054	1
AKIRIN2P1	0.078574474	0.240820058	0.078615127	0.104245877	0.149408985	0.094847355	-0.753544318	0.589502723	1	0.419473015	0.770914762	1
AKNA	13.27908604	15.33221034	10.84888747	13.03073461	13.14799072	11.85591935	-0.262579034	0.482263575	1	0.06928405	0.853467971	1
AKNAD1	0.550021315	0.401366763	1.965378164	1.042458769	0.82174942	0.853626193	1.658091739	0.014288465	0.357459821	-0.858064699	0.177728171	1
AKR1A1	41.72304548	40.29722298	38.67864227	45.45120233	58.64302681	91.33800268	0.035909884	0.911261426	1	0.833776927	0.009831726	0.250568469
AKR1B1	703.5558366	689.0664582	796.5284624	948.3247423	527.8619458	867.0945177	0.325258591	0.304814046	1	-0.322948091	0.308282562	1
AKR1B10	942.8151087	976.364787	246.5370369	1039.435639	548.7044992	1389.039511	-0.577751736	0.280284925	1	0.591592194	0.269008096	1
AKR1B10P1	1076.391714	1126.55623	295.9859516	1058.929618	624.3801504	1616.388621	-0.701348126	0.168503204	1	0.725859949	0.154259009	1
AKR1B10P2	0	0	0	0	0	0	0	1	1	0	1	1
AKR1B15	5.814511047	5.619134678	9.040739556	3.752851569	10.68274246	13.8477138	0.171928893	0.726093943	1	0.926517874	0.056921827	0.693936955
AKR1B1P1	1.650063946	1.846287109	1.336457152	2.7103928	2.017021304	3.604199483	0.193171732	0.755416164	1	0.480240862	0.430205281	1
AKR1B1P2	40.62300285	39.4142161	43.55278012	52.22718433	30.47943304	52.54543457	0.258355073	0.448547854	1	-0.207171161	0.543520158	1
AKR1B1P3	18.70072472	18.38259773	20.9902388	22.62135529	13.29739971	24.28092283	0.233343114	0.534613131	1	-0.21755774	0.563130377	1
AKR1B1P4	0	0	0	0	0	0	0	1	1	0	1	1
AKR1B1P5	0	0	0	0	0	0	0	1	1	0	1	1
AKR1B1P6	0	0	0	0	0	0	0	1	1	0	1	1
AKR1B1P7	0.392872368	1.043553583	0.314460506	1.250950523	0.224113478	1.233015613	0.088433532	0.921911086	1	-0.101132214	0.911196117	1
AKR1B1P8	0	0	0	0	0	0	0	1	1	0	1	1
AKR1C1	78.65304808	77.38351185	117.5296142	60.46260861	57.89598188	99.96911197	0.190899965	0.608702408	1	-0.174830196	0.639282666	1
AKR1C2	178.7569274	171.1427876	105.1870394	120.1954961	263.5574504	437.341153	-0.634716934	0.062813797	0.803326043	1.636748487	2.56E-06	0.000511591
AKR1C3	85.80332517	85.17002705	60.53364746	45.34695646	62.90118289	106.7032742	-0.690302564	0.039960027	0.639995226	0.677877851	0.043739671	0.603846591
AKR1C4	0.078574474	0	0.078615127	0	0.149408985	0	0.062377693	0.97670288	1	0.751043389	0.7538736	1
AKR1C5P	0	0.160546705	0.314460506	0.104245877	0.373522464	0	1.315595905	0.415293761	1	-0.134349615	0.929297096	1
AKR1C6P	0	0	0	0	0	0	0	1	1	0	1	1
AKR1C7P	1.335766051	1.204100288	0.707536139	0.938212892	1.120567391	1.422710322	-0.634604244	0.304276244	1	0.62819084	0.312416387	1
AKR1C8P	0.157148947	0.080273353	0.314460506	0.208491754	0	0.094847355	1.089180081	0.388507996	1	-2.367471647	0.106113022	0.943673716
AKR1D1	0	0	0.078615127	0	0	0	2.299562277	0.334228986	1	-2.299562277	0.342004061	1
AKR1D1P1	0	0	0	0	0	0	0	1	1	0	1	1
AKR1E2	5.264489731	3.77284757	4.245216835	1.563688154	3.959338116	3.888741547	-0.618508298	0.276676838	1	0.415374884	0.467318938	1
AKR7A2	34.72991733	29.9419605	34.43342544	32.10773009	24.80189159	40.31012579	0.041386128	0.904219667	1	-0.033524658	0.922422915	1
AKR7A2P1	4.007298154	4.575581095	4.638292468	2.918884554	3.660520145	4.742367741	-0.174392702	0.731492925	1	0.140457424	0.783080984	1
AKR7A2P2	0.157148947	0.080273353	0.157230253	0	0.298817971	0.284542064	-0.414882585	0.772089903	1	1.639438647	0.208890929	1
AKR7A3	0.392872368	0.160546705	0.550305886	0	0.298817971	0.284542064	0.06961254	0.95135102	1	0.002831838	0.999096531	1
AKR7L	0.235723421	0.722460173	0.707536139	1.146704646	0.672340435	0.379389419	0.92338489	0.232678008	1	-0.765377679	0.318892536	1
AKT1	162.099139	159.3426048	173.267739	126.3460028	87.62836999	80.71509894	-0.101052696	0.751206698	1	-0.831868645	0.009691259	0.248350281
AKT1S1	102.3825391	108.609846	164.2269994	92.15335519	151.7995293	215.5880375	0.281724184	0.434669409	1	0.518111012	0.15108936	1
AKT2	194.7861201	205.0181424	164.8559204	200.7775589	137.1574487	144.2628267	-0.129094992	0.68089203	1	-0.377492294	0.230220426	1
AKT3	95.70370885	100.6627841	111.6334797	66.71736122	104.8851078	99.68456991	-0.137766516	0.669055235	1	0.196882648	0.541400882	1
AKT3-IT1	0.157148947	0	0.393075633	0.312737631	0.149408985	0.094847355	2.028124465	0.109647443	1	-1.440936048	0.231879853	1
AKTIP	19.72219287	15.65330375	13.67903202	10.42458769	6.200472898	6.070230708	-0.550405333	0.155158231	1	-0.975315022	0.014904236	0.326477021
ALAD	30.80119365	34.27672154	22.32669595	23.14258467	23.75602869	39.64619431	-0.517283208	0.141925417	1	0.477739841	0.17539148	1
ALAS1	45.49462022	40.29722298	53.37967094	47.01489049	35.55933855	36.42138425	0.227204805	0.454515691	1	-0.48051373	0.115286116	0.980412521
ALAS2	0	0	0	0	0	0.094847355	0	1	1	2.419815081	0.338877894	1
ALB	0.157148947	0	0	0.312737631	0.747044927	0.094847355	0.814977122	0.625471905	1	1.479434435	0.326052793	1
ALCAM	304.0832128	315.9559156	553.6077213	205.3643775	271.8496491	210.371433	0.291952639	0.479675592	1	-0.654508549	0.11437319	0.978297846
ALDH16A1	17.44353314	16.37576392	11.32057823	14.07319338	10.98156043	10.52805638	-0.415491854	0.259357888	1	-0.236472451	0.525468649	1
ALDH18A1	79.83166518	81.8788196	94.49538214	101.9524676	109.8156043	130.7945023	0.280533416	0.341630947	1	0.292440038	0.320793908	1
ALDH1A1	171.213778	162.7140856	85.92633335	149.2800957	151.5754158	268.8922509	-0.50618451	0.183369735	1	0.838341885	0.02819563	0.47471434
ALDH1A2	0.707170262	0.481640115	0.314460506	0.416983508	1.269976377	1.327862967	-0.705685026	0.361051982	1	1.81690413	0.011151796	0.272213994
ALDH1A3	14.14340525	17.2587708	15.0941043	10.73732532	10.01040203	7.208398966	-0.278275186	0.481752704	1	-0.584252351	0.14625185	1
ALDH1B1	82.50319728	100.9838775	115.1711604	94.96799387	78.66383086	130.0357234	0.195994807	0.552461343	1	-0.010896642	0.973638277	1
ALDH1L1	2.671532102	1.364646993	0.550305886	0.521229385	1.344680869	1.802099741	-1.890912106	0.005061494	0.188302535	1.525347112	0.026412267	0.456755527
ALDH1L1-AS1	0	0	0	0	0	0	0	1	1	0	1	1
ALDH1L1-AS2	0	0	0	0	0	0	0	1	1	0	1	1
ALDH1L2	0.392872368	0.481640115	2.279838671	0.104245877	4.556974058	3.699046838	1.464228051	0.103211246	1	1.745929182	0.034227443	0.52967165
ALDH2	22.55087392	21.51325848	14.46518329	22.20437178	9.188652608	11.19198787	-0.26810832	0.469209996	1	-0.84552447	0.025565994	0.448822916
ALDH3A1	484.2544808	506.845948	396.8491589	251.0240716	302.4784911	641.9268974	-0.613121763	0.111814788	1	0.543343019	0.158508967	1
ALDH3A2	447.2459037	461.090137	199.4465761	210.3681796	162.6316807	168.0695127	-1.148266409	0.000198793	0.01908793	-0.309404507	0.31136485	1
ALDH3B1	149.7629467	158.3793246	202.1981055	88.92173301	184.5948016	321.3428381	-0.081371437	0.843620369	1	0.796508256	0.054835723	0.682558105
ALDH3B2	0.078574474	0	0	0.104245877	0	0.094847355	0.263014636	0.919277273	1	-0.101643506	0.968351884	1
ALDH4A1	18.54357577	17.90095762	13.52180177	10.32034181	15.16501203	19.25401303	-0.60865617	0.098289341	0.994822329	0.524619073	0.154879091	1
ALDH5A1	27.50106576	26.81129975	28.22283044	14.69866864	20.31962203	17.35706593	-0.335551355	0.375107847	1	-0.190950955	0.615442475	1
ALDH6A1	18.07212893	21.51325848	18.55316987	11.15430883	23.53191522	27.97996967	-0.409219084	0.269970679	1	0.788304923	0.03376164	0.5244759
ALDH7A1	21.68655471	21.75407854	8.804894176	17.40906144	11.72860536	21.6251969	-0.733421389	0.088401804	0.947484393	0.349495716	0.417316389	1
ALDH7A1P1	73.15283492	69.75754336	42.37355322	55.87579002	54.01134826	101.6763644	-0.541380537	0.121789076	1	0.663916349	0.058116083	0.701988436
ALDH7A1P2	0	0	0	0	0	0	0	1	1	0	1	1
ALDH7A1P3	0	0	0	0	0	0	0	1	1	0	1	1
ALDH7A1P4	0	0	0	0	0	0	0	1	1	0	1	1
ALDH8A1	0.392872368	0.883006878	1.257842025	2.084917538	1.494089855	0.474236774	1.365288941	0.06070607	0.790815411	-0.716907667	0.305266864	1
ALDH9A1	41.40874759	47.60209806	37.42080025	54.31210187	26.52009493	34.90382657	0.042079691	0.898982994	1	-0.578275107	0.083390755	0.837994847
ALDOA	1197.003531	1250.739106	1203.283127	2356.790785	1593.820353	2750.288747	0.540394953	0.124740095	1	0.287178376	0.413582001	1
ALDOAP1	0.078574474	0	0	0.312737631	0.224113478	0.284542064	1.644791767	0.339306301	1	0.751455009	0.607983039	1
ALDOAP2	22.23657603	22.71735877	24.13484386	39.19644972	29.65768362	58.04658114	0.492378392	0.208383349	1	0.47001004	0.227358134	1
ALDOB	0.078574474	0	0	0	0	0.094847355	-2.249579813	0.35047974	1	2.415728504	0.330328557	1
ALDOC	21.1365334	24.08200576	7.625667278	23.76805994	9.113948115	14.13225587	-0.531574971	0.268258645	1	-0.430073558	0.374131214	1
ALG1	16.50063946	15.8941238	16.35194633	16.99207794	13.59621768	19.91794451	0.041290837	0.910240781	1	0.00512296	0.988854458	1
ALG10	10.76470288	9.552528953	5.817519366	5.837769107	7.470449275	7.967177804	-0.800759736	0.060076573	0.785932541	0.404188068	0.345546411	1
ALG10B	22.70802287	20.30915819	21.3046993	11.25855471	26.37068594	15.7446609	-0.397150704	0.328770749	1	0.368759681	0.364753088	1
ALG11	10.84327736	10.03416907	10.0627362	13.44771812	10.75744696	9.769277546	0.168025603	0.666125555	1	-0.191579945	0.623471805	1
ALG12	13.04336262	11.96072953	20.51854804	14.38593101	23.75602869	40.12043109	0.483487349	0.207904192	1	0.867110221	0.022761186	0.420033449
ALG13	53.50921652	48.40483158	42.13770784	60.25411686	48.18439782	39.07711018	0.005411138	0.986440072	1	-0.228612682	0.473724371	1
ALG13-AS1	0	0	0	0	0	0	0	1	1	0	1	1
ALG14	8.171745255	6.823234966	6.918131138	3.752851569	8.516312173	8.725956643	-0.480851046	0.305819506	1	0.681716068	0.146479473	1
ALG14-AS1	0.157148947	0	0	0.104245877	0	0	-0.574899599	0.815661634	1	-2.513121262	0.299531831	1
ALG1L	0.314297894	0.080273353	0.23584538	0.625475261	0.298817971	0.379389419	1.040908459	0.322255233	1	-0.304849193	0.760144076	1
ALG1L10P	0	0	0	0	0	0	0	1	1	0	1	1
ALG1L11P	0	0	0	0	0	0	0	1	1	0	1	1
ALG1L12P	0	0	0	0	0	0	0	1	1	0	1	1
ALG1L13P	0	0.080273353	0	0	0	0	-2.265883625	0.357468322	1	0	1	1
ALG1L14P	0	0	0	0	0	0	0	1	1	0	1	1
ALG1L15P	9.8218092	10.03416907	9.512430315	9.79911243	10.01040203	16.02920296	-0.040407413	0.920383488	1	0.427817228	0.288582613	1
ALG1L2	0.078574474	0	0	0	0	0.094847355	-2.249579813	0.35047974	1	2.415728504	0.330328557	1
ALG1L3P	0	0	0	0	0	0	0	1	1	0	1	1
ALG1L5P	0	0	0	0	0.149408985	0	0	1	1	3.056752512	0.242680737	1
ALG1L6P	0	0	0	0	0	0.094847355	0	1	1	2.419815081	0.338877894	1
ALG1L7P	0	0	0	0	0	0	0	1	1	0	1	1
ALG1L8P	0	0	0.078615127	0	0	0	2.299562277	0.334228986	1	-2.299562277	0.342004061	1
ALG1L9P	0	0	0	0	0	0	0	1	1	0	1	1
ALG2	43.29453495	48.08373817	123.4257487	63.27724729	69.62458724	78.72330449	1.031784196	0.003240647	0.138833711	-0.333034254	0.336595107	1
ALG3	21.68655471	17.09822409	21.85500519	32.10773009	33.91583971	42.20707289	0.473921873	0.178604399	1	0.497692506	0.154742597	1
ALG3P1	1.021468157	1.043553583	0.471690759	1.146704646	2.16643029	2.37118387	-0.389360175	0.554957028	1	1.515405927	0.015750621	0.337030973
ALG5	4.164447101	3.692574217	5.97474962	4.37832683	7.096926811	9.958972255	0.401922263	0.400253447	1	0.711226464	0.128684234	1
ALG6	8.957489991	9.391982248	6.289210126	6.358998492	7.321040289	7.49294103	-0.536203304	0.208333511	1	0.227594494	0.59567358	1
ALG8	17.36495867	14.36893011	8.883509303	15.32414391	10.38392449	11.19198787	-0.395583648	0.323074434	1	-0.161309124	0.689409164	1
ALG9	11.94331999	10.43553583	11.94949924	7.505703138	19.94609956	20.01279187	-0.19609131	0.614975797	1	1.031756809	0.007985063	0.221067487
ALG9-IT1	0	0	0	0	0	0	0	1	1	0	1	1
ALK	0	0	0	0.104245877	0	0	2.523228244	0.308932889	1	-2.523228244	0.316482561	1
ALKAL1	0	0	0	0	0	0	0	1	1	0	1	1
ALKAL2	0	0	0	0	0	0	0	1	1	0	1	1
ALKBH1	17.12923525	22.47653871	21.38331443	20.43219187	19.19905464	26.08302257	0.078764458	0.82275334	1	0.112855505	0.748050689	1
ALKBH2	19.01502261	20.54997825	30.26682373	25.95722335	41.53569797	54.72692373	0.5077495	0.124558277	1	0.773776358	0.018351147	0.370476299
ALKBH3	5.107340784	9.070888838	11.39919335	9.79911243	11.72860536	15.83950825	0.581599656	0.176456043	1	0.375372718	0.375769653	1
ALKBH3-AS1	0	0	0	0.104245877	0.149408985	0	2.513215138	0.291910834	1	0.547092901	0.823213728	1
ALKBH4	17.67925656	20.22888484	13.20734126	19.59822486	10.98156043	13.37347703	-0.211629383	0.570909162	1	-0.427845425	0.257296249	1
ALKBH5	134.9123712	147.7029687	109.5894864	170.233517	134.9163139	121.4046142	-0.014856429	0.964336659	1	-0.125901137	0.704918866	1
ALKBH6	14.53627762	9.873622363	6.131979873	10.73732532	5.304018985	1.896947096	-0.537155268	0.304978053	1	-1.208391039	0.02588321	0.451608643
ALKBH7	25.45812945	27.13239316	15.01548918	33.67141824	27.71536681	53.96814489	-0.114503762	0.789213828	1	0.74823898	0.081404549	0.829039396
ALKBH8	11.62902209	15.01111693	11.94949924	9.694866553	8.366903188	7.208398966	-0.29684322	0.450129586	1	-0.47476017	0.234769173	1
ALLC	0	0	0	0	0	0	0	1	1	0	1	1
ALMS1	55.08070599	57.63626713	55.97397012	31.1695172	41.53569797	28.07481702	-0.369204956	0.302437526	1	-0.324652448	0.36623076	1
ALMS1-IT1	5.578787626	5.37831462	6.760900885	1.980671661	0.82174942	0.474236774	-0.312869686	0.608903616	1	-2.72681519	0.000105456	0.009967561
ALMS1P1	0	0	0.078615127	0	0.747044927	0.663931484	2.368956085	0.239043692	1	3.724704296	0.007777238	0.218209972
ALOX12	0	0	0	0	0.074704493	0.094847355	0	1	1	3.177511101	0.230520027	1
ALOX12-AS1	4.557319469	5.37831462	5.26721348	2.814638677	5.677541449	4.078436257	-0.286624174	0.576888114	1	0.264368075	0.607498034	1
ALOX12B	0.550021315	1.043553583	0.864766392	0.625475261	1.045862898	1.233015613	-0.077160202	0.909418635	1	0.584306675	0.374626257	1
ALOX12P1	0	0	0.078615127	0	0.149408985	0	2.308217872	0.315640372	1	0.751933499	0.762655374	1
ALOX12P2	0.078574474	0	0	0	0	0	-2.249230259	0.359467395	1	0	1	1
ALOX15	0.157148947	0	0.078615127	0	0.522931449	0	-0.752500545	0.706477264	1	2.390594607	0.214216034	1
ALOX15B	0	0	0.078615127	0	0	0	2.299562277	0.334228986	1	-2.299562277	0.342004061	1
ALOX15P2	0	0	0	0	0	0	0	1	1	0	1	1
ALOX5	0.157148947	0.240820058	0	0	0.373522464	0	-4.317500141	0.054257793	0.744085794	4.278183165	0.056204653	0.689942394
ALOX5AP	0.078574474	0.080273353	0.864766392	0.312737631	0.149408985	0.474236774	2.767458266	0.01849159	0.419105755	-0.967557227	0.333794071	1
ALOXE3	0.86431921	1.846287109	12.42119	8.965145414	3.735224637	2.276336515	2.974417441	1.91E-07	8.45E-05	-1.821412302	0.000646643	0.03829224
ALOXE3P1	0	0	0	0	0	0	0	1	1	0	1	1
ALPG	0	0	0.078615127	0	0.074704493	0	2.303861991	0.324583374	1	-0.067843836	0.978613185	1
ALPI	0	0	0	0	0.074704493	0	0	1	1	2.232376628	0.360997559	1
ALPK1	13.82910735	17.49959085	10.45581183	4.482572707	12.99858174	9.958972255	-1.057665885	0.01978528	0.43474434	0.611327794	0.177944477	1
ALPK2	87.61053807	91.3510752	33.64727417	58.37769107	17.25673783	13.08893496	-0.961316444	0.005050844	0.188137725	-1.595740625	6.48E-06	0.001123611
ALPK3	0.942893683	0.963280231	5.26721348	2.397655169	15.83735246	7.587788385	2.007221807	0.001205964	0.071380793	1.600764133	0.004299994	0.1467091
ALPL	0	0	0	0.104245877	0.149408985	0	2.513215138	0.291910834	1	0.547092901	0.823213728	1
ALPP	0	0	0.157230253	0.312737631	0	0	4.536416361	0.069164177	0.838780216	-4.536416361	0.072917567	0.787390568
ALS2	61.6023873	57.95736054	53.8513617	82.97971802	56.02836956	47.51852476	0.193434708	0.543218355	1	-0.400384668	0.209435721	1
ALS2CL	6.600255783	7.224601729	13.36457152	6.046260861	7.171631304	3.509352128	0.49456013	0.341342005	1	-0.859251482	0.101818352	0.923279227
ALX1	3.771574733	2.408200576	1.415072278	0.833967015	1.942316811	2.37118387	-1.43028827	0.017709777	0.409069317	0.909059233	0.138249402	1
ALX3	0	0	0	0	0	0	0	1	1	0	1	1
ALX4	12.41476683	10.67635589	0.864766392	5.316539723	5.15461	5.501146579	-1.919841001	0.002732281	0.125307929	0.805140952	0.204660016	1
ALYREF	42.90166259	40.61831639	42.21632297	105.0798439	32.57115884	55.67539727	0.817046568	0.0493647	0.709978464	-0.738704709	0.075314296	0.798956376
AMACR	3.378702365	3.130660749	2.122608417	1.3551964	1.942316811	1.991794451	-0.88626044	0.108272387	1	0.162106534	0.77525217	1
AMBN	0	0.080273353	0	0	0	0	-2.265883625	0.357468322	1	0	1	1
AMBP	11.0004263	11.31854271	0.393075633	6.671736122	2.913475217	6.070230708	-1.671877206	0.038095302	0.625517778	0.357228723	0.653935997	1
AMBRA1	40.7801518	44.71225737	39.22894816	38.67522033	49.00614724	71.79944759	-0.13396537	0.674144342	1	0.631763515	0.047649277	0.633490915
AMD1	243.7380171	233.2743625	396.0630077	250.0858587	280.2912568	208.1899438	0.438054522	0.197947887	1	-0.403623432	0.235416374	1
AMD1P1	0	0	0	0	0	0	0	1	1	0	1	1
AMD1P2	0	0	0	0	0	0	0	1	1	0	1	1
AMD1P3	0.235723421	0	0.078615127	0.208491754	0	0	0.234963675	0.906344549	1	-3.850725309	0.105448382	0.93974595
AMD1P4	0	0	0	0	0	0	0	1	1	0	1	1
AMDHD1	3.300127891	3.050387397	0.943381519	3.440113938	3.212293188	2.75057329	-0.556572633	0.383911149	1	0.46789382	0.465680379	1
AMDHD2	26.95104445	24.32282582	17.05948247	13.34347224	18.5267142	17.73645535	-0.751127675	0.030065932	0.55365247	0.251913521	0.468203856	1
AMELX	0	0	0	0	0	0	0	1	1	0	1	1
AMELY	0	0	0	0	0	0	0	1	1	0	1	1
AMER1	31.82266181	32.43043443	38.36418177	69.21926227	58.19479985	54.82177108	0.741663987	0.03083486	0.561318792	0.072973511	0.830242836	1
AMER2	0	0	0	0	0	0	0	1	1	0	1	1
AMER3	0.157148947	0	0	0	0.074704493	0	-3.088003727	0.228681784	1	2.239719219	0.34333133	1
AMFR	91.53926175	97.45184999	126.727584	111.3345965	122.8888906	186.6595943	0.333187869	0.311794878	1	0.378230917	0.250407714	1
AMH	16.57921393	15.25193698	13.99349253	23.97655169	28.23829826	11.47652993	0.251577407	0.574847832	1	0.070644322	0.874480994	1
AMHR2	0.550021315	0.561913468	0.864766392	0.312737631	0.149408985	0.284542064	0.121877842	0.880705775	1	-1.472677208	0.11248588	0.970494644
AMIGO1	1.885787366	2.649020634	1.493687405	1.042458769	1.64349884	2.466031225	-0.81930621	0.167053792	1	0.669674968	0.26345765	1
AMIGO2	296.2257655	295.1651173	316.5044996	376.7445992	382.1134804	324.6624955	0.229152972	0.458275439	1	0.028052481	0.927605775	1
AMIGO3	0	0	0	0	0	0	0	1	1	0	1	1
AMMECR1	54.84498257	58.03763389	64.46440379	63.58998492	58.64302681	46.94944063	0.181962275	0.541082409	1	-0.277533871	0.35192436	1
AMMECR1-IT1	0	0	0.078615127	0	0	0.094847355	2.304027412	0.324229302	1	0.111700735	0.970351982	1
AMMECR1L	66.94545151	68.55344307	117.5296142	138.3342787	56.77541449	49.41547186	0.916708549	0.001889056	0.09675931	-1.267809853	2.06E-05	0.002768232
AMMECR1LP1	0	0	0	0	0	0	0	1	1	0	1	1
AMN	0.078574474	0.160546705	0.864766392	0.312737631	0.672340435	0.379389419	2.244341025	0.030623454	0.559238474	-0.177606015	0.837130816	1
AMN1	9.507511306	9.391982248	10.14135133	3.648605692	23.30780174	21.34065483	-0.442142069	0.334489825	1	1.681776947	0.000270983	0.020337865
AMOT	8.957489991	7.786515197	1.415072278	3.440113938	6.125768405	5.690841289	-1.803953641	0.000649465	0.046057944	1.302534613	0.013900854	0.312581782
AMOTL1	111.3400291	113.5065205	88.91370815	84.23066854	42.58156087	43.72463057	-0.376776932	0.189589439	1	-1.00451865	0.000572762	0.034821616
AMOTL2	233.759059	239.535684	90.64324094	994.7141575	193.7834542	179.4511953	1.197189685	0.075522309	0.876734774	-1.539814114	0.023451282	0.427164999
AMPD1	0	0.160546705	0.078615127	0	0	0	-0.800106918	0.749385547	1	-2.308330301	0.323415792	1
AMPD2	45.73034364	43.10679032	32.93973803	44.82572707	33.46761275	29.11813793	-0.193488327	0.543270734	1	-0.311060268	0.330884751	1
AMPD3	38.26576864	33.55426136	49.13445411	64.21546018	19.72198609	16.59828709	0.657242736	0.041310731	0.652301943	-1.639172626	7.71E-07	0.000186654
AMPH	2.042936314	1.766013756	0.786151266	3.335868061	0.82174942	1.896947096	0.090990672	0.899901008	1	-0.590088464	0.424758947	1
AMT	0.157148947	0.080273353	0	0.104245877	0	0	-1.114353091	0.641200613	1	-2.507835971	0.292182837	1
AMTN	0	0	0	0	0	0	0	1	1	0	1	1
AMY1A	0	0	0	0	0	0	0	1	1	0	1	1
AMY1B	0	0	0	0	0	0	0	1	1	0	1	1
AMY1C	0	0	0	0	0	0	0	1	1	0	1	1
AMY2A	0	0	0	0	0	0	0	1	1	0	1	1
AMY2B	0.942893683	0.802733525	1.257842025	1.3551964	1.344680869	0.663931484	0.572905209	0.362798005	1	-0.349365533	0.574463529	1
AMYP1	0	0	0	0	0	0	0	1	1	0	1	1
AMZ1	0.078574474	0.240820058	0.078615127	1.772179908	0.747044927	0.18969471	2.430870003	0.04869431	0.706124146	-0.90849811	0.417818475	1
AMZ2	67.73119624	63.41594851	80.97358037	61.19232975	92.85768449	158.3002352	0.117039034	0.724966046	1	0.819674097	0.014097235	0.314927643
AMZ2P1	7.464574992	7.866788549	9.040739556	8.235424276	8.96453913	11.85591935	0.173315033	0.677069339	1	0.265339868	0.521292168	1
AMZ2P2	0.078574474	0	0	0	0.074704493	0.094847355	-2.249925206	0.342488916	1	3.177095784	0.219496136	1
AMZ2P3	0	0	0	0	0	0	0	1	1	0	1	1
ANAPC1	17.36495867	12.84373641	14.70102867	18.76425784	10.53333348	10.05381961	0.145436373	0.697835349	1	-0.69790118	0.066156957	0.749712742
ANAPC10	5.185915258	4.976947858	4.559677341	4.169835076	4.855792029	4.362978321	-0.217178304	0.644568668	1	0.078339192	0.868592364	1
ANAPC10P1	4.164447101	3.532027512	4.638292468	3.231622184	2.017021304	3.035115354	0.038082046	0.941913021	1	-0.651579464	0.224630998	1
ANAPC11	60.4237702	62.45266828	40.95848094	74.32731024	38.54751826	43.53493586	-0.093665044	0.781446156	1	-0.488657424	0.150061219	1
ANAPC13	55.47357836	58.43900065	62.26318025	60.0456251	54.6089842	70.56643198	0.10272253	0.731961096	1	0.032604293	0.913411408	1
ANAPC15	10.68612841	10.9974493	10.92750259	12.92648874	13.07328623	16.31374503	0.135660326	0.721257621	1	0.300965459	0.426433713	1
ANAPC15P1	0.550021315	0.963280231	0.550305886	1.3551964	1.344680869	2.845420644	0.297764835	0.683958225	1	1.148060959	0.095509448	0.896857731
ANAPC15P2	0	0	0	0	0	0	0	1	1	0	1	1
ANAPC16	158.7204367	156.6133108	151.0982733	135.8323776	203.1962203	275.057329	-0.136031445	0.672534193	1	0.736709454	0.022655267	0.418703163
ANAPC1P1	0	0	0	0	0	0	0	1	1	0	1	1
ANAPC1P2	0	0	0.078615127	0	0	0.094847355	2.304027412	0.324229302	1	0.111700735	0.970351982	1
ANAPC1P3	0	0	0	0	0	0.094847355	0	1	1	2.419815081	0.338877894	1
ANAPC1P4	0.157148947	0.240820058	0.157230253	0.729721138	0.522931449	0.474236774	1.058445311	0.307539988	1	0.227724924	0.80853519	1
ANAPC1P5	0	0	0	0	0	0	0	1	1	0	1	1
ANAPC1P6	0	0	0	0	0	0	0	1	1	0	1	1
ANAPC2	60.03089783	54.26478632	41.19432632	55.56305239	40.48983507	31.29962709	-0.241462787	0.4482567	1	-0.428281956	0.181139683	1
ANAPC4	14.3005542	13.00428311	9.433815189	16.47084855	7.545153768	6.449620127	-0.080717525	0.843925886	1	-0.880677852	0.035881636	0.542773673
ANAPC5	102.9325604	102.910438	77.27866942	103.0991723	66.26288507	62.97864359	-0.19119252	0.519815075	1	-0.480061455	0.10779201	0.950518118
ANAPC7	61.68096178	57.47572042	58.09657854	31.1695172	48.93144275	42.01737818	-0.414433681	0.229681452	1	0.025190585	0.941836238	1
ANG	2.907255523	2.729293987	7.153976518	2.814638677	5.304018985	5.026909805	0.831280368	0.133840282	1	0.040812825	0.939971213	1
ANGEL1	46.04464153	38.37066252	44.49616164	30.12705843	45.86855855	36.89562102	-0.176096613	0.595874321	1	0.148274544	0.655386605	1
ANGEL2	42.50879022	38.69175593	46.06846417	25.33174809	54.23546174	36.80077367	-0.183177361	0.613877707	1	0.349035311	0.336487111	1
ANGPT1	0	0	0	0.104245877	0	0.18969471	2.512795991	0.291286096	1	0.776275902	0.756794089	1
ANGPT2	0	0	0	0.104245877	0	0	2.523228244	0.308932889	1	-2.523228244	0.316482561	1
ANGPT4	0.235723421	0.160546705	0.078615127	0	0.224113478	0.379389419	-1.938556018	0.180332147	1	2.498101039	0.073402161	0.789938365
ANGPTL1	0	0	0.078615127	0	0	0	2.299562277	0.334228986	1	-2.299562277	0.342004061	1
ANGPTL2	0	0	0	0	0	0	0	1	1	0	1	1
ANGPTL3	0	0	0	0	0.074704493	0	0	1	1	2.232376628	0.360997559	1
ANGPTL4	32.4512576	32.43043443	978.3652502	154.5966355	515.162182	468.8304748	4.125859007	1.28E-10	1.80E-07	-0.203521891	0.718385508	1
ANGPTL5	0	0	0	0	0	0	0	1	1	0	1	1
ANGPTL6	0.392872368	0.32109341	0.078615127	0.104245877	0.82174942	0.853626193	-1.872935342	0.088091537	0.944996141	3.077475193	0.002043066	0.088287595
ANGPTL7	0	0	0	0	0	0	0	1	1	0	1	1
ANGPTL8	0	0	0	0.104245877	0	0.094847355	2.518108389	0.299692299	1	-0.102557682	0.969209384	1
ANHX	0	0	0	0	0	0	0	1	1	0	1	1
ANK1	4.321596048	3.692574217	2.830144557	2.918884554	3.585815652	3.224810064	-0.478708946	0.345474697	1	0.246226525	0.630552093	1
ANK2	4.007298154	4.575581095	9.119354683	1.667934031	7.096926811	4.552673031	0.34069423	0.599134254	1	0.101924547	0.874338071	1
ANK2-AS1	0	0	0	0	0	0	0	1	1	0	1	1
ANK3	1.96436184	1.204100288	0.314460506	0.312737631	0.074704493	0.379389419	-2.29937279	0.002934073	0.130820343	-0.529555136	0.584439211	1
ANK3-DT	0	0	0	0	0	0	0	1	1	0	1	1
ANKAR	2.357234208	2.729293987	2.75152943	1.876425784	2.764066232	2.845420644	-0.12552946	0.818387974	1	0.265879147	0.626152421	1
ANKDD1A	3.06440447	1.525193698	0.943381519	3.335868061	2.465248261	2.086641806	-0.122617541	0.857627604	1	0.112314287	0.869788608	1
ANKDD1B	0.157148947	0.080273353	0.864766392	0.416983508	3.959338116	1.043320903	2.3574399	0.020913288	0.448406931	1.933557317	0.013417997	0.306292693
ANKEF1	24.59381024	23.84118571	28.6945212	23.14258467	32.34704536	28.64390115	0.09930374	0.765674946	1	0.233645509	0.482268848	1
ANKFN1	0	0	0.157230253	0.104245877	0.224113478	0.18969471	3.767861416	0.067715997	0.829348987	0.608931417	0.683984215	1
ANKFY1	139.0768183	136.0633326	95.98906955	94.65525624	77.61796797	51.69180837	-0.529207163	0.088671157	0.949101904	-0.559043203	0.073248057	0.789262819
ANKH	20.27221419	21.19216507	20.91162367	11.77978409	19.12435014	24.37577019	-0.338242585	0.371476572	1	0.406189518	0.28357058	1
ANKHD1	6.914553677	4.7361278	4.481062215	13.551964	4.332860579	3.224810064	0.621976299	0.264211874	1	-1.241714549	0.029052672	0.483481214
ANKHD1-EIF4EBP3	2.042936314	2.006833814	1.179226899	1.772179908	2.539952753	1.233015613	-0.466810255	0.444171617	1	0.380109722	0.535197996	1
ANKIB1	104.8969223	107.5662924	83.33203417	86.10709433	85.98487115	67.15192721	-0.326491044	0.270036346	1	-0.145289986	0.623968994	1
ANKK1	0	0	0.314460506	0.208491754	1.494089855	0.569084129	4.715610075	0.008659186	0.264818753	1.933419566	0.051320525	0.658895434
ANKLE1	1.650063946	1.525193698	2.75152943	1.042458769	2.838770724	1.043320903	0.273880664	0.689019704	1	0.029327834	0.965522915	1
ANKLE2	161.9419901	163.6773658	199.0535005	437.7284372	171.9697423	171.3891701	0.967247625	0.01085903	0.302711736	-0.890718793	0.018834893	0.37565458
ANKMY1	24.1223634	20.4697049	14.46518329	12.82224286	19.94609956	18.96947096	-0.706841083	0.043054569	0.666442416	0.510746455	0.144379956	1
ANKMY2	26.71532102	28.01540004	20.51854804	25.43599397	18.00378275	18.21069212	-0.253599409	0.449285023	1	-0.34196519	0.311703228	1
ANKRA2	16.9720863	17.82068426	10.77027234	8.652407784	15.31442101	10.52805638	-0.837547488	0.030825101	0.561318792	0.411736622	0.289658358	1
ANKRD1	0.314297894	0.240820058	8.804894176	11.88402997	3.585815652	4.173283612	5.163883954	1.95E-15	6.57E-12	-1.412331899	0.004091098	0.142229134
ANKRD10	72.9171115	70.48000353	43.15970449	54.20785599	39.96690362	29.49752735	-0.559329568	0.072881251	0.86158543	-0.484794321	0.122290904	1
ANKRD10-IT1	6.835979203	8.910342132	4.795522721	8.131178399	4.482269565	3.319657418	-0.290636427	0.544466009	1	-0.71575111	0.146003706	1
ANKRD11	423.3592638	439.5768785	603.3710965	445.2341403	594.4983533	458.7766552	0.281253888	0.369132149	1	0.006372947	0.983749229	1
ANKRD11P1	0	0	0	0	0	0	0	1	1	0	1	1
ANKRD11P2	18.30785235	17.09822409	36.0843431	23.35107643	47.58676188	31.58416915	0.749065769	0.03982263	0.638809469	0.412599013	0.25159277	1
ANKRD12	34.96564075	34.75836165	6.682285759	16.67934031	18.45200971	10.05381961	-1.583591015	0.000498857	0.038246991	0.296925478	0.509362135	1
ANKRD13A	30.87976813	34.35699489	40.72263557	45.65969409	16.88321536	19.25401303	0.404472885	0.203792835	1	-1.257292322	0.000112066	0.010413392
ANKRD13B	14.3005542	16.05467051	15.95887069	20.84917538	28.16359377	28.83359586	0.275651667	0.425583515	1	0.63280065	0.065421879	0.745962963
ANKRD13C	33.47272575	31.14606079	32.5466624	29.29309141	32.12293188	27.97996967	-0.062785789	0.843785603	1	-0.04104591	0.897670819	1
ANKRD13D	36.6157047	37.32710893	19.10347576	52.53992196	22.85957478	16.40859238	-0.048302583	0.910055755	1	-0.863030785	0.046174393	0.622644089
ANKRD16	5.735936573	4.254487685	5.73890424	5.316539723	3.884633623	3.888741547	0.146695088	0.755109835	1	-0.508194883	0.286839045	1
ANKRD17	107.8041778	112.8643337	126.098663	94.86374799	98.31111246	82.42235133	0.002450939	0.993605314	1	-0.290118904	0.343720252	1
ANKRD18A	8.957489991	12.12127623	7.468437025	7.505703138	10.30922	5.12175716	-0.492615821	0.285013732	1	0.049448565	0.914984788	1
ANKRD18B	9.036064464	8.910342132	2.279838671	9.486374799	4.781087536	6.734162192	-0.619799468	0.289553209	1	-0.021991129	0.97022643	1
ANKRD18CP	0.628595789	0.240820058	0.314460506	0.312737631	0.597635942	0.379389419	-0.460945174	0.61431784	1	0.639651171	0.480687805	1
ANKRD18DP	0.86431921	0.722460173	0.628921013	1.459442277	0	0	0.367185091	0.639340751	1	-6.626121149	1.11E-05	0.001695717
ANKRD18EP	0	0	0.078615127	0	0	0	2.299562277	0.334228986	1	-2.299562277	0.342004061	1
ANKRD19P	0.157148947	0.160546705	0.393075633	0.104245877	0.298817971	0.094847355	0.668783026	0.574653252	1	-0.33235067	0.775437821	1
ANKRD2	1.414340525	1.284373641	0.786151266	1.459442277	0.597635942	1.422710322	-0.285918898	0.660563829	1	-0.155056416	0.817735788	1
ANKRD20A10P	0	0	0	0	0	0	0	1	1	0	1	1
ANKRD20A11P	1.021468157	1.444920346	0.314460506	0.833967015	1.64349884	0.853626193	-1.13696976	0.111794178	1	1.172719794	0.101144701	0.919513864
ANKRD20A17P	0	0	0	0	0	0	0	1	1	0	1	1
ANKRD20A18P	0.078574474	0.240820058	0	0	0.298817971	0	-4.016487972	0.076854983	0.884060521	3.97924792	0.079163565	0.818423016
ANKRD20A19P	0	0	0	0.208491754	0	0	3.409587608	0.193073415	1	-3.409587608	0.199469039	1
ANKRD20A2P	0	0	0	0	0	0	0	1	1	0	1	1
ANKRD20A4P	0.235723421	0.160546705	0.078615127	0.208491754	0.074704493	0	-0.491332858	0.706459589	1	-1.530659143	0.336255894	1
ANKRD20A5P	6.521681309	7.625968492	5.031368101	3.648605692	7.694562753	3.319657418	-0.698379124	0.180242248	1	0.345887989	0.508575914	1
ANKRD20A6P	0	0	0	0	0	0	0	1	1	0	1	1
ANKRD20A7P	0	0	0	0	0.074704493	0.18969471	0	1	1	3.751595127	0.162155413	1
ANKRD20A8P	0.078574474	0	0	0	0	0.094847355	-2.249579813	0.35047974	1	2.415728504	0.330328557	1
ANKRD20A9P	0.157148947	0	0	0	0	0	-3.087698696	0.239580244	1	0	1	1
ANKRD22	3.378702365	2.006833814	1.493687405	0.833967015	0.597635942	0.663931484	-1.182560151	0.052908383	0.734741484	-0.89833387	0.190389493	1
ANKRD23	1.807212893	1.926560461	3.144605063	1.3551964	2.539952753	0.379389419	0.279457588	0.711881434	1	-0.608035981	0.426490007	1
ANKRD24	1.10004263	1.123826936	2.201223544	0.938212892	1.867612319	1.612405032	0.518169849	0.407786659	1	0.126445714	0.83528751	1
ANKRD26	8.957489991	10.67635589	2.043993291	2.501901046	4.332860579	3.509352128	-2.111773835	1.92E-05	0.003315394	0.793656095	0.112381861	0.970201732
ANKRD26P1	0	0	0.471690759	0	0	0.379389419	4.588216502	0.05415811	0.74377878	-0.371136411	0.84660035	1
ANKRD26P2	0	0	0	0	0	0	0	1	1	0	1	1
ANKRD26P3	0	0	0	0	0	0	0	1	1	0	1	1
ANKRD26P4	0.078574474	0.080273353	0.078615127	0.416983508	0	0.094847355	1.474743468	0.339895272	1	-2.211137716	0.185566516	1
ANKRD27	39.36581127	34.6780883	56.2098155	33.67141824	73.50922087	72.74792114	0.2815089	0.392081488	1	0.700323406	0.033072018	0.519053101
ANKRD28	109.9256886	113.1854271	71.22530468	104.3501228	71.86572202	61.74562798	-0.346494799	0.262695924	1	-0.392774733	0.205673689	1
ANKRD29	87.61053807	88.22041445	45.28231291	27.83364914	56.02836956	41.16375199	-1.263446466	0.000172084	0.017234594	0.409171675	0.219652997	1
ANKRD30A	0.078574474	0.080273353	0	0.104245877	0	0	-0.585139173	0.812658871	1	-2.513101811	0.299503107	1
ANKRD30B	0.078574474	0.080273353	0	0	0	0	-3.098244436	0.238498564	1	0	1	1
ANKRD30BL	0	0	0	0	0	0	0	1	1	0	1	1
ANKRD30BP1	0	0	0	0	0	0	0	1	1	0	1	1
ANKRD30BP2	0	0	0	0	0	0	0	1	1	0	1	1
ANKRD30BP3	0	0	0.078615127	0	0	0	2.299562277	0.334228986	1	-2.299562277	0.342004061	1
ANKRD31	0.550021315	0.561913468	0.786151266	0.208491754	0.82174942	0.474236774	-0.100996936	0.901229866	1	0.337344849	0.67341525	1
ANKRD33	0	0	0.078615127	0	0	0	2.299562277	0.334228986	1	-2.299562277	0.342004061	1
ANKRD33B	57.90938704	67.91125625	35.29819183	214.9549982	168.8321536	158.2053878	0.991196046	0.077701055	0.890544183	0.38677327	0.487216152	1
ANKRD33B-AS1	0	0	0	0	0	0	0	1	1	0	1	1
ANKRD34A	2.750106576	3.692574217	3.22322019	0.729721138	0.747044927	0.284542064	-0.67898883	0.336977071	1	-1.907050441	0.015882945	0.3392624
ANKRD34B	0.157148947	0	0.393075633	0.104245877	0.074704493	0	1.568832619	0.315824804	1	-2.382739448	0.158297396	1
ANKRD34C	0	0	0	0	0	0	0	1	1	0	1	1
ANKRD34C-AS1	0	0	0	0.104245877	0	0	2.523228244	0.308932889	1	-2.523228244	0.316482561	1
ANKRD35	0.078574474	0.240820058	0.078615127	0	0.074704493	0.094847355	-1.656425213	0.319112195	1	0.811752056	0.646498244	1
ANKRD36	5.107340784	4.7361278	1.650917658	4.586818584	3.511111159	1.991794451	-0.672402925	0.2588671	1	-0.156117319	0.79659946	1
ANKRD36B	1.571489472	0.963280231	2.279838671	1.667934031	2.465248261	2.276336515	0.642535259	0.27416326	1	0.25577194	0.650470822	1
ANKRD36BP1	0	0	0	0	0	0	0	1	1	0	1	1
ANKRD36BP2	0	0.080273353	0.078615127	0	0.224113478	0.18969471	0.096975561	0.955900179	1	2.019089261	0.221932472	1
ANKRD36C	2.82868105	2.408200576	5.26721348	3.02313043	4.034042608	2.655725935	0.668786999	0.222945751	1	-0.310921147	0.56674619	1
ANKRD36P1	0	0	0	0	0	0	0	1	1	0	1	1
ANKRD37	2.514383155	2.970114044	2.437068924	8.44391603	8.217494202	8.441414578	0.97387056	0.096863987	0.990064721	0.625358256	0.271478469	1
ANKRD39	8.800341043	9.4722556	5.50305886	10.8415712	3.212293188	4.647520386	-0.167214134	0.72833665	1	-1.053154517	0.034545468	0.532116246
ANKRD40	109.6899651	108.5295726	109.5894864	158.9749623	66.11347608	56.52902347	0.298914281	0.336394183	1	-1.129735386	0.000340949	0.02406617
ANKRD40CL	0	0	0	0	0	0	0	1	1	0	1	1
ANKRD42	21.45083129	25.60719946	24.99961025	20.22370012	16.95791985	12.23530877	-0.055844796	0.874413528	1	-0.629911038	0.078261274	0.814200924
ANKRD44	3.92872368	3.291207454	5.896134493	1.563688154	5.453427971	3.129962709	0.061522847	0.921882109	1	0.19205039	0.758896892	1
ANKRD44-AS1	0	0	0	0	0	0	0	1	1	0	1	1
ANKRD44-IT1	0	0	0	0	0	0	0	1	1	0	1	1
ANKRD45	0	0	0.078615127	0	0.074704493	0.094847355	2.308394794	0.315293055	1	0.868700951	0.729541466	1
ANKRD46	16.73636288	16.45603727	17.84563373	19.38973311	5.15461	4.362978321	0.165070066	0.651167735	1	-1.961723411	4.98E-07	0.000129348
ANKRD49	11.39329867	11.157996	17.60978835	15.21989803	22.33664333	14.60649264	0.542565871	0.150396849	1	0.171456602	0.645796083	1
ANKRD49P1	0.707170262	0.32109341	0.23584538	2.814638677	0	0.094847355	1.523752215	0.125278236	1	-4.823129434	0.00028117	0.020869396
ANKRD49P2	0	0	0	0	0.074704493	0	0	1	1	2.232376628	0.360997559	1
ANKRD49P3	0	0.080273353	0.078615127	0	0.224113478	0	0.06269971	0.973935112	1	1.263852004	0.553720455	1
ANKRD49P4	0	0	0	0	0	0	0	1	1	0	1	1
ANKRD50	56.33789757	54.18451297	60.29780208	43.67902243	46.61560348	41.63798876	-0.086835934	0.778575057	1	-0.237314572	0.44358305	1
ANKRD52	194.943269	210.2359103	264.2254404	202.445493	383.2340478	346.9516239	0.204060725	0.517004376	1	0.645655769	0.040910007	0.581878237
ANKRD53	0.157148947	0	0.157230253	0.416983508	0.149408985	0	1.703760949	0.262676072	1	-1.689917123	0.268361172	1
ANKRD54	17.52210761	20.79079831	18.08147911	12.92648874	24.87659609	32.43779535	-0.301763996	0.399709655	1	0.881537412	0.013962028	0.313741083
ANKRD54P1	0	0	0	0	0	0	0	1	1	0	1	1
ANKRD55	0.078574474	0.160546705	0.078615127	0.208491754	0.149408985	0.094847355	0.192293569	0.887619019	1	-0.138691077	0.91966341	1
ANKRD6	9.193213411	7.465421787	8.569048797	4.691064461	13.22269522	6.544467482	-0.322051951	0.512826369	1	0.572809121	0.243910227	1
ANKRD60	0	0	0	0	0	0	0	1	1	0	1	1
ANKRD61	0.628595789	0.32109341	0.078615127	0.208491754	0.074704493	0.379389419	-1.715123788	0.133790941	1	0.621442558	0.617194511	1
ANKRD62	0.157148947	0.080273353	0	0	0	0	-3.622095224	0.173227401	1	0	1	1
ANKRD62P1	0	0	0	0	0	0	0	1	1	0	1	1
ANKRD62P1-PARP4P3	0	0	0	0	0	0	0	1	1	0	1	1
ANKRD63	0.392872368	0.080273353	0.23584538	0.312737631	0.074704493	0.284542064	0.187498441	0.87168182	1	-0.623994225	0.606568618	1
ANKRD65	0	0.160546705	0	0.104245877	0	0	-0.595340532	0.809668132	1	-2.51308235	0.299474382	1
ANKRD66	0	0	0	0	0	0	0	1	1	0	1	1
ANKRD7	0.078574474	0.481640115	0	0	0.074704493	0	-4.788538121	0.038381748	0.626156612	2.264948202	0.300029554	1
ANKRD9	46.51608837	44.95307742	38.36418177	37.11153218	28.38770724	22.19428103	-0.277044345	0.380922482	1	-0.575934774	0.071346253	0.78102314
ANKS1A	43.92313074	43.26733702	30.10959348	30.96102544	52.81607637	42.49161496	-0.51372878	0.097835097	0.993437879	0.642842461	0.0384878	0.562639927
ANKS1B	1.021468157	1.525193698	1.729532785	0.833967015	0.896453913	2.086641806	0.032175205	0.961350236	1	0.176488063	0.790798553	1
ANKS3	13.35766051	13.64646993	13.28595639	13.03073461	23.60661971	17.54676064	-0.03694675	0.919317472	1	0.646087148	0.075315658	0.798956376
ANKS4B	0	0	0.157230253	0	0	0	3.129064102	0.219145867	1	-3.129064102	0.2260246	1
ANKS6	41.9587689	35.72164188	57.15319702	30.85677957	38.39810927	30.06661148	0.182063775	0.6108183	1	-0.36340991	0.310917419	1
ANKUB1	0	0	0.078615127	0	0	0	2.299562277	0.334228986	1	-2.299562277	0.342004061	1
ANKZF1	45.41604574	44.39116396	12.34257487	37.0072863	33.9905442	24.09122812	-0.86752098	0.049939669	0.713845743	0.239872116	0.586501808	1
ANLN	138.6839459	145.2144948	55.18781885	152.3032262	19.49787261	19.53855509	-0.453368731	0.257816969	1	-2.40845109	1.38E-08	6.67E-06
ANO1	0.157148947	0.080273353	0.314460506	0.938212892	0.522931449	0	2.273972834	0.07007747	0.844111178	-1.138527299	0.323122188	1
ANO1-AS1	0	0	0	0	0	0	0	1	1	0	1	1
ANO10	35.27993865	36.04273529	47.79799696	35.96482753	16.95791985	24.94485432	0.233025142	0.491045005	1	-1.002363546	0.003562792	0.13053933
ANO2	0	0	0.078615127	0	0	0.094847355	2.304027412	0.324229302	1	0.111700735	0.970351982	1
ANO3	0	0.080273353	0.078615127	0.104245877	0	0.094847355	1.007142187	0.673192572	1	-0.864982844	0.717661722	1
ANO3-AS1	0	0	0	0	0	0	0	1	1	0	1	1
ANO4	0	0	0.157230253	0.104245877	0	0.094847355	3.757852822	0.137152289	1	-1.350875217	0.572586618	1
ANO5	15.63632025	16.29549057	6.682285759	5.629277353	9.487470579	6.070230708	-1.370559788	0.00112941	0.068048105	0.339037955	0.422841753	1
ANO6	137.6624778	135.5816924	139.0701589	146.2569653	202.4491754	198.1361242	0.062348687	0.839861551	1	0.489550481	0.113106293	0.973261152
ANO7	7.150277098	7.947061902	3.301835316	7.505703138	2.913475217	2.75057329	-0.491788541	0.336910103	1	-0.918163941	0.084409074	0.841837413
ANO7L1	0.471446842	1.043553583	1.415072278	0.625475261	2.465248261	1.327862967	0.454357432	0.52398275	1	0.871350269	0.19400415	1
ANO8	16.9720863	17.17849744	7.311206771	10.42458769	10.08510652	5.216604515	-0.948437079	0.028049808	0.530578178	-0.20217636	0.6429638	1
ANO9	1.807212893	1.846287109	0.078615127	7.08871963	0.448226956	0	0.960071153	0.406814281	1	-3.870650034	0.003683118	0.132812828
ANOS1	0.157148947	0	0.157230253	0.104245877	0.298817971	0	0.674083044	0.693432896	1	0.220656604	0.891603227	1
ANOS2P	1.571489472	1.605467051	0.628921013	0.521229385	0.149408985	0.853626193	-1.439843837	0.044315565	0.676262521	-0.267013746	0.738476729	1
ANP32A	164.8492456	164.6406461	88.99232328	132.7050013	61.55650203	46.00096708	-0.572257447	0.076243838	0.879426636	-1.041909075	0.001426023	0.068084442
ANP32AP1	20.50793761	22.39626536	14.62241354	18.45152021	6.349881884	6.259925418	-0.377222353	0.295319291	1	-1.387384462	0.0002396	0.018677664
ANP32B	163.8277775	176.2000088	160.846549	212.4530971	117.4354626	159.7229455	0.134415553	0.683062928	1	-0.429638748	0.192926292	1
ANP32BP1	79.28164386	86.45440069	85.84771822	103.2034181	55.95366507	85.07807727	0.189501175	0.546381018	1	-0.423217032	0.179134878	1
ANP32BP2	0	0	0	0	0	0	0	1	1	0	1	1
ANP32BP3	0.078574474	0.080273353	0	0.104245877	0	0	-0.585139173	0.812658871	1	-2.513101811	0.299503107	1
ANP32C	8.407468675	7.786515197	4.323831962	8.548161907	3.137588695	2.845420644	-0.338991057	0.485475782	1	-1.092575572	0.031223765	0.501536899
ANP32D	0.078574474	0	0	0.104245877	0.074704493	0	0.263238047	0.919317191	1	-0.273280573	0.918244431	1
ANP32E	138.526797	135.1803257	63.52102227	79.64384996	33.69172623	33.29142154	-0.935555383	0.0015546	0.085476662	-1.09480828	0.000259539	0.019798239
ANPEP	236.3520166	237.3683035	721.6082468	241.4334509	33.91583971	32.15325328	1.023749482	0.017500017	0.406220658	-3.865212228	7.86E-16	3.40E-12
ANTKMT	34.17989602	38.29038916	20.9902388	32.73320535	23.38250623	39.83588902	-0.433926013	0.242355233	1	0.235152343	0.526767675	1
ANTXR1	243.6594426	252.2188737	107.466878	137.5003116	72.76217594	71.51490553	-1.017718027	0.001413301	0.08004652	-0.763239434	0.01667484	0.350911321
ANTXR2	30.32974681	29.54059374	27.82975481	10.52883357	16.95791985	18.11584477	-0.636998152	0.130957727	1	-0.134416857	0.750649922	1
ANTXRL	0.078574474	0	0.157230253	0	0	0.18969471	0.89773615	0.677251227	1	0.126151439	0.955815381	1
ANTXRLP1	0	0	0	0	0	0	0	1	1	0	1	1
ANXA1	76.53153729	67.59016284	400.2296094	99.7633042	230.1645422	194.4370774	1.794854831	0.000330593	0.028086967	-0.236129661	0.626264283	1
ANXA10	0.707170262	0.32109341	1.965378164	1.042458769	0.597635942	0.758778838	1.545076963	0.026084684	0.508428097	-1.165079872	0.085855318	0.849453692
ANXA11	176.5568422	193.9404197	153.6925725	212.1403595	177.9461017	276.954276	-0.018556292	0.956906557	1	0.314388524	0.360295285	1
ANXA13	0.078574474	0.160546705	0	0	0.224113478	0	-3.629307086	0.130175608	1	3.591485002	0.133195845	1
ANXA2	1171.545401	1162.598965	1039.370588	1706.192267	1065.734294	1511.108057	0.234137303	0.456913496	1	-0.091469132	0.771230181	1
ANXA2P1	1.10004263	0.802733525	0.943381519	2.293409292	0.896453913	1.802099741	0.736153643	0.277390334	1	-0.25433859	0.701897801	1
ANXA2P2	3774.874861	3835.862151	3360.953891	5172.471921	3440.216596	5384.010096	0.165065384	0.566341669	1	0.048349584	0.866573448	1
ANXA2P3	2.435808682	2.408200576	1.808147911	4.37832683	1.344680869	3.129962709	0.338801587	0.596853831	1	-0.465457377	0.47125852	1
ANXA2R	8.800341043	6.582414909	4.481062215	6.880227876	6.573995362	4.457825676	-0.442819775	0.354502812	1	-0.03178313	0.94752365	1
ANXA3	2.592957629	2.568747281	8.018742911	9.069391291	14.04444464	14.60649264	1.721367485	0.000104432	0.011874575	0.746219264	0.069428827	0.771187776
ANXA4	96.01800674	89.02314797	82.86034341	31.69074658	93.38061594	103.6681588	-0.689802403	0.07811877	0.892457155	0.780386259	0.046533636	0.625628336
ANXA5	122.0261575	122.2563159	224.0531107	318.7838916	225.3087501	271.8325189	1.151667404	0.000489177	0.037600088	-0.126732112	0.697252875	1
ANXA6	8.800341043	10.11444242	8.411818543	5.525031476	7.61985826	14.13225587	-0.434690186	0.343445933	1	0.632139628	0.168596028	1
ANXA7	90.28207017	89.9864282	122.4037521	53.06115135	118.0330985	132.2172126	-0.037705066	0.919037907	1	0.510782368	0.169264699	1
ANXA8	0	0	0	0	0	0	0	1	1	0	1	1
ANXA9	0.392872368	0.561913468	0	0.104245877	0.82174942	0.379389419	-3.117768785	0.012621247	0.330655894	3.467758359	0.004527177	0.152312575
AOAH	0.078574474	0.32109341	0	0	0	0.094847355	-4.322255888	0.069281258	0.838780216	2.387452274	0.291156807	1
AOAH-IT1	0	0	0	0	0	0	0	1	1	0	1	1
AOC1	0	0.080273353	0.078615127	0.104245877	0	0.094847355	1.007142187	0.673192572	1	-0.864982844	0.717661722	1
AOC2	4.321596048	4.896674505	23.42730772	10.42458769	31.82411391	16.40859238	1.878569321	9.53E-05	0.011191679	0.508308496	0.265052113	1
AOC3	2.435808682	2.568747281	15.72302531	6.984473753	25.32482304	10.05381961	2.182114045	7.63E-05	0.009455761	0.63719258	0.213824871	1
AOC4P	0.078574474	0.080273353	0.943381519	0.521229385	1.419385362	0.18969471	3.06361351	0.007484819	0.242548524	0.150610319	0.864912415	1
AOPEP	102.3825391	102.1879778	44.65339189	73.49334322	62.90118289	64.21165921	-0.793454336	0.013663723	0.347380759	0.107008128	0.738735506	1
AOX1	0.707170262	1.123826936	24.92099512	2.606146923	6.723404347	5.026909805	3.899998629	3.25E-06	0.000792905	-1.229608899	0.09550201	0.896857731
AOX2P	0	0	0.078615127	0.208491754	0.074704493	0.094847355	3.842921052	0.07884984	0.897081916	-0.669697735	0.709163772	1
AOX3P	0	0	0.393075633	0.104245877	0.149408985	0	4.652399061	0.03461568	0.597308292	-1.563356786	0.376674491	1
AOX3P-AOX2P	0	0	0	0	0	0	0	1	1	0	1	1
AP1AR	30.32974681	32.9923479	25.07822538	24.70627283	36.53049695	35.66260541	-0.346735097	0.274838735	1	0.535963864	0.091592399	0.879487403
AP1B1	64.74536625	65.10168891	51.88598354	48.37008689	37.65106435	73.22215791	-0.372829811	0.28113638	1	0.143501167	0.678412168	1
AP1B1P1	0	0	0	0	0	0	0	1	1	0	1	1
AP1B1P2	0	0	0	0	0	0	0	1	1	0	1	1
AP1G1	178.7569274	185.5117177	178.9280281	138.7512622	195.1281351	196.0494824	-0.19711291	0.53434087	1	0.299927154	0.344630177	1
AP1G2	35.1227897	34.59781495	16.03748582	14.9071604	21.29078043	12.23530877	-1.170695631	0.001528242	0.084425925	0.118433641	0.74828595	1
AP1M1	34.49419391	36.76519547	44.26031626	30.64828781	59.68888971	68.66948488	0.073862881	0.81759966	1	0.77466787	0.015643182	0.3356812
AP1M2	10.68612841	13.08455646	8.411818543	17.82604495	12.92387725	20.20248657	0.137005919	0.755490582	1	0.33942819	0.439017057	1
AP1M2P1	0	0	0	0	0	0	0	1	1	0	1	1
AP1S1	97.43234727	102.4287978	105.0298091	76.20373602	81.12907913	87.7338032	-0.140388877	0.642350944	1	-0.102875007	0.733904348	1
AP1S2	17.52210761	16.77713068	22.64115645	22.62135529	15.76264797	17.92615006	0.399905227	0.242741127	1	-0.426797097	0.213447153	1
AP1S2P1	0	0	0	0	0	0	0	1	1	0	1	1
AP1S3	17.83640551	18.54314444	20.59716316	9.382128922	11.65390087	9.200193417	-0.27362666	0.514800412	1	-0.526675751	0.215360296	1
AP2A1	64.27391941	67.42961614	68.31654499	47.8488575	65.36643116	70.09219521	-0.179851778	0.559610701	1	0.220249032	0.47512673	1
AP2A2	56.65219547	57.71654048	46.54015493	46.59790698	32.04822739	41.3534467	-0.296190562	0.333603795	1	-0.344564586	0.263281955	1
AP2B1	502.2480353	504.6785674	477.036588	574.7075194	435.5271927	741.3269252	0.062761609	0.849123854	1	0.162088362	0.623272565	1
AP2B1P1	248.6882089	270.9225648	292.7627314	318.9923834	253.3976394	444.6443994	0.235471581	0.491238478	1	0.190196368	0.578054671	1
AP2M1	162.4134369	174.193175	150.3907371	221.8352261	145.0761249	246.7928172	0.144802308	0.6865443	1	0.074185233	0.836166992	1
AP2S1	133.4980306	137.5885263	112.1051705	189.2062666	50.20141913	76.25727327	0.151958095	0.663890089	1	-1.252711921	0.000431462	0.028431402
AP3B1	48.16615232	46.95991124	43.31693474	42.94930129	31.52529594	37.74924721	-0.14097863	0.643721415	1	-0.317259308	0.30043063	1
AP3B2	0.235723421	0.481640115	0.471690759	0.833967015	2.16643029	1.612405032	0.818632561	0.289937876	1	1.554915199	0.017499173	0.359077334
AP3D1	98.13951753	92.95654225	151.1768884	104.141631	121.9177322	169.6819178	0.418448414	0.212517374	1	0.190877858	0.568644641	1
AP3M1	140.8840312	139.9164535	120.3597588	113.52376	112.8784885	103.6681588	-0.263632453	0.390712344	1	-0.111078063	0.717784806	1
AP3M2	21.05795893	19.42615132	19.41793626	13.86470163	19.49787261	16.40859238	-0.279527422	0.436560084	1	0.107589693	0.765153398	1
AP3S1	43.68740732	40.61831639	63.44240715	40.23890849	38.92104072	40.59466786	0.299920504	0.35881165	1	-0.384459156	0.240293994	1
AP3S2	34.57276838	37.7284757	37.73526076	21.16191301	37.1281329	37.84409457	-0.292765756	0.405408933	1	0.345049081	0.327072738	1
AP4B1	10.68612841	13.08455646	13.12872614	14.69866864	13.14799072	9.8641249	0.226227147	0.556207315	1	-0.270328837	0.482825047	1
AP4B1-AS1	0.078574474	0	0.078615127	0	0.074704493	0	0.05834326	0.978780304	1	-0.06853804	0.977617271	1
AP4E1	46.67323732	45.27417083	43.63139525	38.46672858	33.76643072	20.7715707	-0.162900531	0.625187704	1	-0.588108703	0.080384522	0.82431268
AP4M1	8.407468675	7.545695139	4.716907594	5.420785599	5.304018985	7.398093675	-0.655533103	0.151909016	1	0.323374581	0.482733703	1
AP4S1	16.6577884	15.97439716	18.08147911	9.277883045	17.63026029	17.8313027	-0.248457816	0.530546252	1	0.368261043	0.352734864	1
AP5B1	21.29368235	20.38943155	36.3988036	17.20056969	27.19243536	31.58416915	0.365953108	0.347947093	1	0.129086284	0.739583032	1
AP5M1	69.69555808	67.9915296	47.40492132	41.90684252	49.97730565	43.62978321	-0.623762052	0.036179166	0.608099497	0.067651205	0.820325685	1
AP5S1	23.65091655	23.11872553	21.06885392	11.77978409	29.13475217	50.3639454	-0.50533422	0.202543575	1	1.269081622	0.001488734	0.070137472
AP5Z1	30.9583426	29.13922697	38.12833639	48.26584101	56.25248304	37.84409457	0.522493532	0.115649704	1	0.125292763	0.704182307	1
APAF1	49.89479074	44.95307742	22.32669595	29.71007492	47.66146637	38.98226283	-0.867849896	0.007228625	0.23636431	0.738018827	0.022293322	0.414306485
APBA1	0.471446842	0.64218682	0.157230253	0	0.448226956	0.569084129	-2.527243708	0.01813724	0.414178161	2.390730456	0.027838424	0.471033189
APBA2	15.08629893	15.97439716	34.43342544	6.463244369	25.84775449	27.6954276	0.400962658	0.463588769	1	0.384124649	0.481116163	1
APBA3	14.3005542	14.60975016	8.569048797	12.09252172	9.562175072	9.389888126	-0.488318695	0.209771467	1	-0.120160351	0.759941941	1
APBB1	18.4650013	17.57986421	15.25133456	11.05006295	19.94609956	24.85000696	-0.45091833	0.214819448	1	0.763153488	0.035902142	0.542812383
APBB1IP	0	0	0.157230253	0	0	0.094847355	3.133246537	0.207217509	1	-0.721737891	0.768838853	1
APBB2	64.50964283	64.6200488	123.8974395	45.76393996	53.86193927	47.04428799	0.395084288	0.324246185	1	-0.750573213	0.06245563	0.731560321
APBB3	13.75053288	14.12811005	6.289210126	5.73352323	9.487470579	4.742367741	-1.210561814	0.007565497	0.243967762	0.248219685	0.585716466	1
APC	55.70930178	60.76692788	33.64727417	44.40874356	50.72435058	49.88970863	-0.578742639	0.059332406	0.781095951	0.367653945	0.230946119	1
APC2	17.28638419	20.95134501	3.22322019	29.8143208	2.315839275	1.327862967	-0.214781982	0.75254635	1	-3.161177745	2.91E-05	0.003640318
APCDD1	0	0	0	0	0	0.094847355	0	1	1	2.419815081	0.338877894	1
APCDD1L	0	0	0	0	0.149408985	0	0	1	1	3.056752512	0.242680737	1
APCDD1L-DT	0.078574474	0	0	0.208491754	0.149408985	0	1.137588277	0.606072659	1	-0.315433212	0.885366246	1
APCS	0	0	0	0	0	0	0	1	1	0	1	1
APEH	23.88663997	22.71735877	17.60978835	14.80291452	23.60661971	49.13092979	-0.522316318	0.183866498	1	1.162356379	0.003273685	0.123461211
APELA	0	0	0	0	0	0	0	1	1	0	1	1
APEX1	194.4718222	195.4656134	153.1422666	242.6844015	207.9773078	334.3369257	0.021280477	0.952486189	1	0.454380152	0.204036383	1
APEX2	33.31557681	33.71480807	33.64727417	24.28928932	24.87659609	29.02329057	-0.208336739	0.529961378	1	-0.106860501	0.748183159	1
APH1A	106.6255607	111.9010534	124.6049756	143.129589	142.9843991	179.4511953	0.292775437	0.354740931	1	0.268174432	0.39608969	1
APH1B	32.29410865	30.82496738	43.31693474	14.69866864	50.79905507	44.48340941	-0.118040897	0.78197995	1	0.712236739	0.095753646	0.897829637
API5	110.3185609	116.1555411	117.5296142	98.19961605	105.1092213	83.37082488	-0.069763507	0.817758882	1	-0.194735167	0.520652888	1
API5P1	24.43666129	23.92145906	28.77313633	15.74112741	23.38250623	19.44370774	-0.11585069	0.756074037	1	-0.058413838	0.875807665	1
API5P2	1.492914998	1.204100288	1.179226899	0.729721138	0.672340435	0.948473548	-0.473025293	0.440738586	1	-0.268954853	0.678946633	1
APIP	9.8218092	9.070888838	7.940127784	5.73352323	10.30922	8.631109288	-0.461028253	0.277600232	1	0.466191846	0.272876771	1
APLF	4.243021574	3.77284757	2.201223544	1.3551964	1.568794348	1.707252387	-1.153146949	0.037472382	0.620185867	-0.13469951	0.816348772	1
APLN	1.178617104	2.889840692	4.087986582	5.212293846	4.855792029	2.845420644	1.186994649	0.045164758	0.683881487	-0.262383853	0.647357105	1
APLNR	0	0.080273353	0.157230253	0.104245877	0.074704493	0	1.503219793	0.411041103	1	-1.492939386	0.417470319	1
APLP1	31.58693839	30.58414732	10.0627362	12.50950523	5.378723478	9.295040771	-1.463274165	0.000169725	0.017054849	-0.625079734	0.114571924	0.978302379
APLP2	215.68693	209.5937235	245.5936554	186.3916279	177.4231703	231.4275457	0.022795866	0.943992568	1	-0.079821212	0.805742295	1
APMAP	110.8685823	118.7242884	110.532868	71.72116332	78.58912637	78.72330449	-0.332171216	0.28894815	1	-0.213208871	0.496695367	1
APOA1	0.078574474	0.080273353	0	0	0.074704493	0	-3.098241167	0.227620435	1	2.239733085	0.343300838	1
APOA1-AS	0	0	0	0	0	0	0	1	1	0	1	1
APOA2	0	0	0	0.208491754	0	0	3.409587608	0.193073415	1	-3.409587608	0.199469039	1
APOA4	0	0	0	0	0	0	0	1	1	0	1	1
APOA5	0	0	0	0	0	0	0	1	1	0	1	1
APOB	0	0.080273353	0	0.104245877	0.149408985	0.284542064	0.192533665	0.92243789	1	1.965312618	0.244104061	1
APOBEC1	0	0	0	0	0	0	0	1	1	0	1	1
APOBEC2	0.078574474	0	0	0	0	0	-2.249230259	0.359467395	1	0	1	1
APOBEC3A	0	0	0	0	0	0.094847355	0	1	1	2.419815081	0.338877894	1
APOBEC3AP1	0	0	0	0	0	0	0	1	1	0	1	1
APOBEC3B	4.478744995	4.013667627	1.257842025	5.003802092	0.224113478	0.094847355	-0.454267771	0.502367504	1	-4.146462345	3.69E-06	0.00070697
APOBEC3B-AS1	0	0	0	0	0	0	0	1	1	0	1	1
APOBEC3C	127.2120728	129.2400976	54.55889784	114.1492352	107.4997651	214.924106	-0.605037053	0.145118579	1	0.934915988	0.025023187	0.444031282
APOBEC3D	0.078574474	0.160546705	0	0	0.522931449	0	-3.628830571	0.104904858	1	4.732959542	0.03393822	0.526542907
APOBEC3F	6.207383415	6.421868204	4.559677341	6.046260861	7.321040289	6.449620127	-0.256230806	0.572194098	1	0.382273765	0.399203642	1
APOBEC3G	1.178617104	0.481640115	0	0.521229385	0.074704493	0.18969471	-1.733814935	0.112292175	1	-0.869856909	0.498410279	1
APOBEC3H	0.550021315	0.64218682	0.157230253	0.312737631	1.195271884	2.466031225	-1.352286367	0.120009028	1	2.939825187	0.000225069	0.017814833
APOBEC4	0	0	0	0	0	0	0	1	1	0	1	1
APOBR	0.550021315	0.160546705	0	0.104245877	0	0.18969471	-2.673599758	0.097389727	0.991959583	0.784573632	0.659650386	1
APOC1	2.200085261	1.846287109	0.393075633	2.501901046	0.448226956	0.758778838	-0.513708036	0.494339653	1	-1.231197051	0.131209591	1
APOC1P1	0	0	0.078615127	0	0	0.094847355	2.304027412	0.324229302	1	0.111700735	0.970351982	1
APOC2	0	0	0	0	0	0	0	1	1	0	1	1
APOC3	0	0	0	0	0	0	0	1	1	0	1	1
APOC4	0	0	0	0	0	0	0	1	1	0	1	1
APOC4-APOC2	0	0	0.078615127	0	0	0	2.299562277	0.334228986	1	-2.299562277	0.342004061	1
APOD	0	0	0.078615127	0	0.074704493	0.18969471	2.312975135	0.306693255	1	1.437261669	0.551755616	1
APOE	2.592957629	2.167380519	4.795522721	8.131178399	4.258156087	1.991794451	1.431740003	0.011679184	0.316365363	-1.030085144	0.065139571	0.744665946
APOF	0	0	0	0	0	0	0	1	1	0	1	1
APOH	0.942893683	0.401366763	0.157230253	0	0.522931449	0.663931484	-2.800287514	0.009269042	0.27445074	2.613170128	0.016976378	0.354604646
APOL1	172.3923951	176.6013756	236.1598402	181.5963176	189.7494116	176.8903167	0.259686334	0.413277022	1	-0.18846946	0.55255271	1
APOL2	76.68868624	70.48000353	139.3846194	167.3146324	229.3427927	301.7094357	1.059012955	0.0011812	0.070120827	0.792057102	0.014461516	0.320173354
APOL3	2.671532102	2.729293987	1.886763038	5.003802092	1.195271884	0.569084129	0.33740774	0.592905763	1	-1.918243479	0.004994524	0.162872635
APOL4	0	0	0.078615127	0	0	0	2.299562277	0.334228986	1	-2.299562277	0.342004061	1
APOL5	0	0	0	0	0	0	0	1	1	0	1	1
APOL6	40.85872627	47.76264476	67.4517786	96.84441965	60.43593463	61.27139121	0.889592309	0.004618596	0.176827909	-0.431985123	0.165811411	1
APOLD1	3.771574733	4.816401153	6.525055506	2.293409292	1.942316811	1.233015613	0.049836883	0.933082934	1	-1.469267206	0.019075212	0.378327123
APOM	0.86431921	1.284373641	0.078615127	0.312737631	1.867612319	1.233015613	-2.488150243	0.002779644	0.126580055	3.024488306	0.000183789	0.01527165
APONP	0	0	0	0	0	0	0	1	1	0	1	1
APOO	5.578787626	3.692574217	6.839516012	4.899556215	2.539952753	3.035115354	0.343675684	0.490391998	1	-1.079196573	0.035827725	0.542365052
APOOL	61.44523836	61.5696614	47.71938183	31.27376307	45.86855855	43.91432528	-0.636917295	0.045907841	0.688184552	0.182832703	0.566505161	1
APOOP1	0	0	0	0	0	0	0	1	1	0	1	1
APOOP2	0	0	0	0	0	0	0	1	1	0	1	1
APOOP3	0	0	0	0	0	0	0	1	1	0	1	1
APOOP4	0.314297894	0.160546705	0.078615127	0.521229385	0	0.18969471	0.269715666	0.836439101	1	-1.604094235	0.269130841	1
APOOP5	1.492914998	1.123826936	2.279838671	0.833967015	0.298817971	0.663931484	0.273198559	0.6805844	1	-1.730785282	0.019379869	0.381989902
APP	347.4563223	344.6937758	588.5914527	375.9106321	281.4118242	409.4560307	0.47883937	0.159505157	1	-0.481655271	0.157115782	1
APP-DT	0	0.080273353	0.157230253	0	0.298817971	0.379389419	0.942013654	0.570212684	1	1.847982046	0.172402763	1
APPBP2	86.98194228	95.28446947	79.08681733	68.07255762	106.4539022	91.14830797	-0.3081654	0.29545671	1	0.424992452	0.149330431	1
APPL1	45.80891811	46.07690436	45.91123392	33.56717237	42.05862942	34.14504773	-0.207760034	0.514835373	1	-0.061346858	0.847792782	1
APPL2	39.6015347	37.08628888	26.17883715	22.41286354	23.00898377	17.73645535	-0.656994411	0.049484514	0.710687844	-0.253352242	0.451544296	1
APRT	112.8329441	118.1623749	109.6681016	155.1178648	125.6529568	216.536511	0.196556659	0.581038343	1	0.369964861	0.299040139	1
APTR	5.971659994	4.7361278	9.119354683	4.0655892	2.390543768	3.224810064	0.307591743	0.556166575	1	-1.241635933	0.021895549	0.410063647
APTX	41.72304548	38.04956911	37.5780305	33.56717237	32.19763637	39.64619431	-0.164493566	0.599226095	1	0.012586632	0.967985603	1
AQP1	1.96436184	1.766013756	0.550305886	0.938212892	0.971158406	0.663931484	-1.341376041	0.031457591	0.566859876	0.17671483	0.792139372	1
AQP10	0	0	0	0	0	0	0	1	1	0	1	1
AQP11	1.178617104	2.408200576	2.201223544	1.459442277	4.183451594	7.398093675	0.041074043	0.947031478	1	1.640916822	0.006469173	0.192680067
AQP12A	0	0	0	0	0	0	0	1	1	0	1	1
AQP12B	0	0	0	0	0	0	0	1	1	0	1	1
AQP2	0	0	0	0	0	0	0	1	1	0	1	1
AQP3	0.392872368	0.240820058	1.965378164	2.606146923	1.120567391	0.569084129	2.801064425	7.19E-05	0.00910533	-1.39352666	0.025668764	0.449682855
AQP4	0	0	0	0.104245877	0	0	2.523228244	0.308932889	1	-2.523228244	0.316482561	1
AQP4-AS1	0	0	0.078615127	0	0	0	2.299562277	0.334228986	1	-2.299562277	0.342004061	1
AQP5	0	0	0	0	0	0	0	1	1	0	1	1
AQP6	0	0	0.078615127	0	0.149408985	0.094847355	2.312787194	0.30703197	1	1.353624728	0.574125048	1
AQP7	0.314297894	0.080273353	0	0	0	0.094847355	-4.308520535	0.068661623	0.835789218	2.386542121	0.290274803	1
AQP7P1	0.157148947	0	0.23584538	0	0.224113478	0.094847355	0.601935282	0.718105079	1	0.347424201	0.828820689	1
AQP7P2	0	0	0	0	0	0	0	1	1	0	1	1
AQP7P3	0	0	0	0	0	0	0	1	1	0	1	1
AQP7P4	0	0	0	0	0	0	0	1	1	0	1	1
AQP7P5	0	0	0	0	0	0	0	1	1	0	1	1
AQP8	0	0	0	0.312737631	0	0.094847355	3.95234377	0.122305136	1	-1.545787038	0.521070243	1
AQP9	0	0	0	0	0	0	0	1	1	0	1	1
AQR	68.28121756	75.7780448	49.84199025	57.96070756	55.50543811	47.61337212	-0.418778001	0.160901289	1	-0.062971198	0.833270766	1
AR	82.03175044	85.97276057	11.2419631	33.35868061	41.1621755	35.4729107	-1.917711726	8.35E-06	0.001701476	0.785845933	0.061903471	0.728533997
ARAF	24.67238471	21.59353183	25.23545563	26.1657151	22.26193884	36.13684218	0.151515362	0.670718408	1	0.182321201	0.608317324	1
ARAFP1	0	0	0	0	0	0	0	1	1	0	1	1
ARAFP2	0	0	0	0	0	0	0	1	1	0	1	1
ARAFP3	0	0	0	0	0	0	0	1	1	0	1	1
ARAP1	58.85228073	59.80364765	30.89574474	35.02661464	32.64586333	24.09122812	-0.848457164	0.007674403	0.244952943	-0.214108592	0.502075366	1
ARAP1-AS1	0	0.080273353	0	0	0	0	-2.265883625	0.357468322	1	0	1	1
ARAP1-AS2	0.078574474	0	0	0	0	0.094847355	-2.249579813	0.35047974	1	2.415728504	0.330328557	1
ARAP2	4.950191837	4.174214332	3.616295822	6.567490245	9.562175072	7.208398966	0.148902856	0.762547285	1	0.729736518	0.133698894	1
ARAP3	10.68612841	11.47908941	11.2419631	5.316539723	6.723404347	5.311451869	-0.412664084	0.371623827	1	-0.464611777	0.32211876	1
ARC	2.121510787	1.364646993	10.45581183	24.3935352	3.286997681	1.612405032	3.309614783	3.32E-08	2.03E-05	-2.809891304	1.39E-06	0.000301145
ARCN1	153.6130959	162.3929922	274.8384825	195.4610192	265.8732897	320.3943646	0.573863418	0.077532655	0.888782523	0.317612134	0.32702448	1
AREG	0.392872368	0.240820058	1.100611772	0.521229385	0.896453913	0.284542064	1.351002267	0.112142251	1	-0.44042337	0.579003491	1
AREL1	115.4259017	105.1580918	76.09944252	86.94106134	56.40189203	51.2175716	-0.436429243	0.135197564	1	-0.598515322	0.04181286	0.589094741
ARF1	308.7976813	299.660425	497.5551361	527.1713995	418.6439774	590.7093258	0.751965155	0.016250555	0.387782472	-0.021890437	0.943890776	1
ARF1P1	0	0	0	0	0	0	0	1	1	0	1	1
ARF1P2	0.078574474	0.240820058	0.23584538	0.312737631	0.448226956	0.094847355	0.733560695	0.537593431	1	0.048138906	0.964905605	1
ARF1P3	0	0	0	0	0	0	0	1	1	0	1	1
ARF3	280.0394239	284.3282147	272.4800287	237.6805994	154.7130045	144.6422161	-0.145568952	0.636597142	1	-0.769088412	0.013183762	0.303680028
ARF4	143.2412654	142.1641074	260.1374538	190.7699547	237.6349914	210.8456697	0.660034524	0.040468573	0.645086835	-0.007962073	0.980180231	1
ARF4-AS1	0.078574474	0.802733525	0.314460506	0.208491754	1.045862898	0.758778838	-0.702335988	0.476307792	1	1.731703967	0.064851352	0.744184161
ARF4P1	40.38727943	48.64565164	98.8192141	65.67490245	76.12387811	83.27597752	0.886457295	0.005659763	0.201750369	-0.046485469	0.883404607	1
ARF4P2	0	0	0.078615127	0.208491754	0.074704493	0	3.857256317	0.129907853	1	-1.613442313	0.50335152	1
ARF4P3	0	0	0	0	0	0	0	1	1	0	1	1
ARF4P4	0	0	0	0	0	0	0	1	1	0	1	1
ARF5	15.16487341	16.53631062	13.67903202	28.8761079	20.02080406	27.41088554	0.420612511	0.29884076	1	0.159194219	0.692548801	1
ARF6	262.6744653	285.2914949	304.0046945	410.9372468	271.9243536	359.9457115	0.383577025	0.236995516	1	-0.178166181	0.582363033	1
ARFGAP1	168.7779693	165.1222862	155.3434901	183.9939727	118.55603	156.6878301	0.02311455	0.942570995	1	-0.302098742	0.347222137	1
ARFGAP2	49.97336521	51.21439892	43.71001038	54.41634775	42.80567435	51.69180837	-0.045220191	0.882349865	1	-0.054082634	0.859701276	1
ARFGAP3	27.42249129	28.09567339	45.36092803	31.89923834	32.57115884	42.01737818	0.478168464	0.154465404	1	-0.05322336	0.873507957	1
ARFGEF1	36.93000259	36.12300864	33.25419854	23.24683055	40.86335753	38.69772076	-0.368336322	0.261335288	1	0.491608863	0.134088602	1
ARFGEF2	57.51651468	54.34505967	64.14994328	50.5592503	51.4713955	34.52443715	0.037022043	0.907812537	1	-0.414989141	0.196099532	1
ARFGEF3	33.47272575	33.31344131	71.69699544	32.62895947	103.4657225	88.7771241	0.645373463	0.079225392	0.898308519	0.879820091	0.016466561	0.348430486
ARFIP1	38.65864101	39.09312269	24.21345898	22.72560117	27.93948029	27.5057329	-0.727321069	0.022381073	0.464292137	0.239753573	0.452139969	1
ARFIP2	73.15283492	73.77121099	106.209036	69.84473753	104.2874719	137.9080539	0.261790006	0.414557996	1	0.458892485	0.152457648	1
ARFRP1	65.05966414	55.78998002	30.10959348	27.103928	21.5895984	23.42729664	-1.077821512	0.000573964	0.042706274	-0.347017588	0.269579763	1
ARG1	0	0	0	0	0	0	0	1	1	0	1	1
ARG2	2.357234208	2.087107166	4.952752974	4.169835076	3.062884203	5.026909805	1.036446757	0.051820448	0.726134482	-0.182349311	0.724446291	1
ARGFX	0	0	0	0	0	0	0	1	1	0	1	1
ARGFXP1	0	0	0	0	0	0	0	1	1	0	1	1
ARGFXP2	0	0	0	0	0	0	0	1	1	0	1	1
ARGLU1	91.46068727	89.66533479	80.97358037	84.33491442	73.80803884	36.61107896	-0.131897948	0.703517046	1	-0.580481956	0.095769762	0.897829637
ARHGAP1	61.28808941	62.61321498	83.96095518	60.77534624	54.23546174	38.31833134	0.22504302	0.480026622	1	-0.6446902	0.04428195	0.607553581
ARHGAP10	5.578787626	5.699408031	8.569048797	6.463244369	5.453427971	9.010498707	0.417141053	0.374051991	1	-0.063517522	0.891701992	1
ARHGAP11A	94.60366622	99.94032392	59.43303569	119.5700208	21.88841638	21.72004425	-0.121273791	0.728724808	1	-2.035556223	2.75E-08	1.21E-05
ARHGAP12	69.14553677	64.94114221	32.78250778	39.09220384	43.2539013	38.50802605	-0.900436621	0.00315841	0.136275691	0.187368423	0.538321017	1
ARHGAP15	0	0.240820058	0.078615127	0	0.074704493	0	-1.312707285	0.548781419	1	-0.070910416	0.974274506	1
ARHGAP15-AS1	0	0	0	0	0	0	0	1	1	0	1	1
ARHGAP16P	0	0	0	0	0	0	0	1	1	0	1	1
ARHGAP17	30.6440447	26.49020634	19.88962702	40.86438375	20.24491754	17.26221858	0.085623024	0.824831266	1	-0.691743128	0.076580794	0.80509652
ARHGAP18	32.1369597	31.78824761	30.97435987	8.652407784	12.55035478	11.57137729	-0.68478526	0.147932435	1	-0.720044881	0.132121743	1
ARHGAP19	16.34349051	15.65330375	27.90836993	17.82604495	27.41654884	23.04790722	0.517932911	0.149483696	1	0.139853278	0.694673893	1
ARHGAP19-SLIT1	0	0	0	0	0	0	0	1	1	0	1	1
ARHGAP20	0	0.080273353	0	0	0	0	-2.265883625	0.357468322	1	0	1	1
ARHGAP21	47.69470548	59.24173418	68.00208449	88.81748713	80.60614768	76.54181533	0.551619343	0.072450508	0.859348259	0.003821555	0.990020807	1
ARHGAP22	2.671532102	2.809567339	11.08473285	1.876425784	4.482269565	5.785688643	1.248124997	0.064408828	0.811099053	-0.346731817	0.598857036	1
ARHGAP22-IT1	0	0	0	0	0	0	0	1	1	0	1	1
ARHGAP23	46.123216	46.55854448	63.04933151	54.41634775	51.84491797	42.68130966	0.34234749	0.255876781	1	-0.313240778	0.298609317	1
ARHGAP23P1	0	0	0	0	0	0	0	1	1	0	1	1
ARHGAP24	3.221553418	3.612300864	1.493687405	2.918884554	1.195271884	1.896947096	-0.644447182	0.266786659	1	-0.505686909	0.405048441	1
ARHGAP25	0.078574474	0.32109341	0	0.208491754	0.373522464	0.094847355	-0.985921414	0.506067156	1	1.243663937	0.396251788	1
ARHGAP26	142.2983717	133.7354053	33.88311955	46.0766776	60.66004811	31.86871122	-1.78841312	6.93E-07	0.00023281	0.213397194	0.544647843	1
ARHGAP26-AS1	0	0	0	0	0	0	0	1	1	0	1	1
ARHGAP26-IT1	0	0.160546705	0	0.416983508	0.224113478	0	1.229572448	0.527949069	1	-0.741236861	0.698350711	1
ARHGAP27	44.31600311	43.26733702	29.32344221	33.35868061	46.98912594	25.22939638	-0.483098482	0.172185578	1	0.206896921	0.558827462	1
ARHGAP27P1-BPTFP1-KPNA2P3	4.635893943	3.692574217	5.188598354	0.729721138	5.602836956	1.327862967	-0.476641115	0.547692308	1	0.220606363	0.78109639	1
ARHGAP27P2	0	0	0	0	0	0	0	1	1	0	1	1
ARHGAP28	1.021468157	1.685740403	1.021996645	0.104245877	2.315839275	2.276336515	-1.174893945	0.113687072	1	1.933912253	0.008103165	0.223063386
ARHGAP29	216.5512492	206.9447029	145.1235237	388.4201374	162.7063852	149.2897365	0.332848634	0.416447168	1	-0.773595109	0.06027677	0.716991439
ARHGAP29-AS1	0.235723421	0	0.157230253	0.208491754	0	0.18969471	0.574930224	0.717107383	1	-0.947821735	0.564033629	1
ARHGAP30	0.314297894	0.160546705	0	0.729721138	1.269976377	0.474236774	0.512353728	0.655102448	1	1.333160495	0.204043833	1
ARHGAP31	28.12966155	30.18278056	69.33854164	26.26996098	50.87375956	66.20345366	0.715335169	0.080719757	0.904559873	0.289596211	0.47613254	1
ARHGAP31-AS1	0.471446842	0.080273353	0.157230253	0.416983508	1.344680869	1.517557677	-0.010678425	0.990371464	1	2.333132767	0.004356022	0.148202745
ARHGAP32	9.900383674	11.31854271	10.77027234	13.23922637	12.77446826	11.28683522	0.175967835	0.647098211	1	0.006391238	0.986702494	1
ARHGAP33	14.85057551	8.749795427	5.345828607	11.77978409	8.292198695	4.742367741	-0.468921363	0.3543699	1	-0.381985604	0.455482553	1
ARHGAP35	316.5765541	329.3615655	239.2258302	210.3681796	301.8808552	351.2197549	-0.522635801	0.091086395	0.961437482	0.538472606	0.081777837	0.830661254
ARHGAP36	0	0	0	0	0	0	0	1	1	0	1	1
ARHGAP39	24.20093787	23.03845218	29.55928759	23.35107643	32.12293188	22.00458632	0.164854055	0.638059938	1	0.033117797	0.924600136	1
ARHGAP4	3.378702365	3.291207454	5.031368101	2.814638677	9.039243623	3.888741547	0.24211235	0.667930141	1	0.716588676	0.197453122	1
ARHGAP40	0	0	0.078615127	0	0	0	2.299562277	0.334228986	1	-2.299562277	0.342004061	1
ARHGAP42	9.586085779	8.589248722	4.245216835	8.44391603	4.108747101	5.311451869	-0.526145788	0.277529858	1	-0.423838971	0.390917025	1
ARHGAP42-AS1	0.314297894	0.160546705	0.078615127	0	0	0	-2.215099088	0.213104304	1	-2.347559623	0.267425584	1
ARHGAP42P1	0.157148947	0.160546705	0	0.104245877	0	0	-1.540609553	0.410813387	1	-2.470830035	0.257852706	1
ARHGAP42P2	0	0	0.078615127	0	0.074704493	0.094847355	2.308394794	0.315293055	1	0.868700951	0.729541466	1
ARHGAP42P3	0	0	0	0	0	0	0	1	1	0	1	1
ARHGAP42P4	0	0	0	0	0	0	0	1	1	0	1	1
ARHGAP42P5	0	0	0	0	0	0	0	1	1	0	1	1
ARHGAP44	0.628595789	0.722460173	0.550305886	0.729721138	0.597635942	0.663931484	-0.091584206	0.896600296	1	-0.009923696	0.989046072	1
ARHGAP45	7.464574992	7.706241844	1.179226899	6.358998492	3.959338116	3.888741547	-1.024190171	0.10722218	1	0.075346237	0.906204627	1
ARHGAP5	152.5130533	153.6431968	147.796438	184.3067104	165.1716335	130.8893496	0.117108091	0.714814628	1	-0.165247783	0.606263034	1
ARHGAP5-AS1	2.82868105	3.130660749	6.446440379	3.544359815	3.585815652	2.940267999	0.751746312	0.153809751	1	-0.617792755	0.23987765	1
ARHGAP6	0.078574474	0	0	0	0	0.094847355	-2.249579813	0.35047974	1	2.415728504	0.330328557	1
ARHGAP8	0.785744736	1.204100288	0.864766392	0.938212892	0.896453913	0.379389419	-0.143079865	0.829797525	1	-0.454651718	0.514871671	1
ARHGAP9	0	0.080273353	0.707536139	0.104245877	0	0.094847355	3.082597572	0.057661456	0.769795593	-2.981090909	0.067707045	0.760299716
ARHGDIA	340.0703217	348.7074435	444.2540803	501.9438973	433.8089894	591.2784099	0.458040702	0.139651225	1	0.115487532	0.708948674	1
ARHGDIB	1.335766051	1.043553583	1.415072278	2.189163415	0.597635942	0.569084129	0.580344986	0.323745429	1	-1.593753984	0.013027458	0.302053262
ARHGDIG	0.707170262	0.32109341	0.628921013	0	0.298817971	0.284542064	-0.609977739	0.558230224	1	-0.185834775	0.864129809	1
ARHGEF1	51.23055679	54.18451297	52.12182892	40.96862963	38.77163174	27.31603819	-0.178379109	0.580358176	1	-0.493569314	0.128650924	1
ARHGEF10	33.78702365	30.58414732	37.26357	56.91824879	31.9735229	25.03970167	0.547375077	0.10924816	1	-0.72137296	0.035512653	0.539485532
ARHGEF10L	11.0004263	10.91717595	6.996746265	6.775981999	10.83215145	7.398093675	-0.66897592	0.111805131	1	0.407055083	0.334943656	1
ARHGEF11	51.30913126	51.37494563	46.06846417	34.2968935	49.60378319	31.77386386	-0.352249321	0.29414848	1	0.018257693	0.956683545	1
ARHGEF12	198.0076735	190.0070255	126.5703538	124.9908064	126.0264793	108.3156792	-0.625142788	0.045243333	0.684728472	-0.102102752	0.743138308	1
ARHGEF15	0	0	0	0	0	0	0	1	1	0	1	1
ARHGEF16	15.55774577	14.77029687	4.559677341	9.486374799	5.304018985	9.295040771	-1.117882473	0.017795499	0.410041548	0.059083036	0.90095358	1
ARHGEF17	83.21036754	81.8788196	48.26968772	58.16919932	55.28132463	38.98226283	-0.633816343	0.041596764	0.654244765	-0.17337989	0.577617292	1
ARHGEF18	4.007298154	4.334761037	7.861512657	15.63688154	6.051063913	9.484735481	1.487074684	0.002723007	0.124977337	-0.59521057	0.217116058	1
ARHGEF19	4.79304289	4.174214332	2.75152943	2.501901046	1.419385362	1.138168258	-0.766829927	0.143750713	1	-1.027699869	0.069844741	0.773202468
ARHGEF19-AS1	0	0	0	0	0	0	0	1	1	0	1	1
ARHGEF2	63.4096002	63.89758863	111.2404041	140.7319338	106.1550842	127.4748449	0.98444208	0.001252499	0.073204002	-0.108897377	0.718013232	1
ARHGEF2-AS1	0	0	0	0	0.224113478	0	0	1	1	3.576449071	0.177330351	1
ARHGEF2-AS2	0.785744736	0.722460173	1.336457152	0.521229385	3.212293188	1.138168258	0.327233934	0.66086543	1	1.202372107	0.087291586	0.857828476
ARHGEF25	7.778872887	8.50897537	6.053364746	3.335868061	5.901654927	3.319657418	-0.784431765	0.119961618	1	-0.027907487	0.956391927	1
ARHGEF26	2.592957629	1.846287109	5.73890424	8.756653661	2.315839275	2.75057329	1.697434213	0.001339036	0.076560471	-1.511743885	0.004054674	0.141206305
ARHGEF26-AS1	0.078574474	0.080273353	0.157230253	0.521229385	0.149408985	0.094847355	1.914315958	0.142177955	1	-1.331515259	0.283835427	1
ARHGEF28	57.4379402	60.52610782	44.41754651	65.04942719	37.80047333	38.60287341	-0.1091779	0.726432467	1	-0.517394343	0.09960525	0.912576114
ARHGEF3	11.78617104	13.56619658	12.26395975	8.548161907	21.14137145	26.17786993	-0.279834378	0.458979819	1	1.178678483	0.001811911	0.080495204
ARHGEF3-AS1	0	0	0	0	0	0	0	1	1	0	1	1
ARHGEF33	0.785744736	0.481640115	0	0.312737631	0.298817971	0	-2.064189172	0.093419975	0.974420108	0.137025086	0.916094152	1
ARHGEF34P	0	0	0	0	0	0	0	1	1	0	1	1
ARHGEF35	0	0	0	0	0	0	0	1	1	0	1	1
ARHGEF35-AS1	0	0	0	0	0.074704493	0	0	1	1	2.232376628	0.360997559	1
ARHGEF37	4.085872627	3.853120922	5.031368101	2.189163415	12.92387725	6.449620127	-0.123402716	0.823313621	1	1.41186046	0.010121606	0.255647668
ARHGEF38	0	0	0.078615127	0	0	0	2.299562277	0.334228986	1	-2.299562277	0.342004061	1
ARHGEF38-IT1	0	0	0	0	0	0	0	1	1	0	1	1
ARHGEF39	12.65049025	13.16482982	7.075361392	8.860899538	1.64349884	0.853626193	-0.697781849	0.121057592	1	-2.638260083	3.22E-07	8.80E-05
ARHGEF4	30.01544892	31.94879431	23.97761361	12.1967676	21.29078043	21.24580748	-0.771353293	0.041757497	0.655213165	0.228873747	0.5460111	1
ARHGEF40	36.53713022	34.27672154	17.60978835	20.74492951	13.22269522	9.8641249	-0.885652683	0.01019087	0.291323319	-0.727419702	0.03832709	0.56190054
ARHGEF5	0.628595789	0.32109341	0.078615127	0.521229385	0.747044927	0.663931484	-0.736839673	0.432318356	1	1.299230805	0.153873383	1
ARHGEF6	8.72176657	10.67635589	4.716907594	3.961343323	4.332860579	3.604199483	-1.154948	0.012112929	0.322790894	-0.128805501	0.784496555	1
ARHGEF7	38.34434312	39.33394275	46.69738518	48.99556215	61.18297956	45.43188295	0.300636004	0.333342933	1	0.156967188	0.61237062	1
ARHGEF7-AS1	0	0	0	0	0	0	0	1	1	0	1	1
ARHGEF7-AS2	0	0	0	0	0	0	0	1	1	0	1	1
ARHGEF7-IT1	0	0	0	0	0	0	0	1	1	0	1	1
ARHGEF9	23.88663997	20.71052496	29.55928759	11.25855471	22.11252985	23.04790722	-0.123064285	0.770896269	1	0.140962233	0.73887484	1
ARHGEF9-IT1	0	0	0	0	0	0	0	1	1	0	1	1
ARID1A	168.9351182	196.8302604	184.9813928	292.3054389	154.190073	131.5532811	0.383610724	0.257374141	1	-0.739630744	0.029710954	0.489453981
ARID1B	93.66077253	94.5620093	95.75322417	74.43155612	94.42647884	82.99143546	-0.144684145	0.62707049	1	0.059653503	0.841301228	1
ARID2	72.83853703	75.13585798	45.04646753	76.20373602	64.09645478	51.50211366	-0.288794564	0.383380913	1	-0.066849172	0.840255141	1
ARID3A	29.93687444	26.97184645	16.43056145	32.00348421	67.60756594	63.73742243	-0.236527919	0.509705966	1	1.442938224	6.96E-05	0.007282317
ARID3B	7.071702624	5.699408031	5.031368101	21.6831424	8.665721159	8.441414578	1.057592125	0.06296515	0.804241528	-0.636465282	0.258583732	1
ARID3BP1	3.614425786	2.327927224	3.065989936	11.77978409	4.706383043	3.983588902	1.309032387	0.03546561	0.603993709	-0.761273796	0.21353378	1
ARID3C	0.157148947	0.160546705	0.157230253	0.625475261	0.149408985	0.18969471	1.195988538	0.295488099	1	-1.118960525	0.328909926	1
ARID4A	34.88706628	32.18961437	7.153976518	23.14258467	17.85437377	15.55496619	-1.152486818	0.012507915	0.328969051	0.147959925	0.747346588	1
ARID4B	52.56632284	57.31517372	21.61915981	62.33903439	37.20283739	27.12634348	-0.390567453	0.358664511	1	-0.380822159	0.372271927	1
ARID5A	10.29325604	9.552528953	13.36457152	11.25855471	11.28037841	13.8477138	0.312624809	0.41662812	1	0.025777797	0.946352547	1
ARID5B	48.63759916	54.58587973	13.05011101	27.5209115	23.30780174	33.10172683	-1.351226843	0.000581873	0.043241617	0.478483142	0.219341353	1
ARIH1	130.8264985	131.0863847	138.5984681	127.3884616	144.32908	133.8296176	0.022394699	0.942134825	1	0.064506202	0.834391324	1
ARIH2	60.10947231	64.86086886	75.156061	74.64004787	70.59574565	72.74792114	0.261413123	0.371226614	1	-0.063607906	0.827573126	1
ARIH2OS	0.785744736	0.561913468	0.393075633	0.312737631	1.195271884	1.043320903	-0.899163212	0.239136752	1	1.625732006	0.025511175	0.448611048
ARIH2P1	12.57191578	12.44236964	17.05948247	15.21989803	15.98676145	15.93435561	0.368648555	0.302043671	1	-0.017135121	0.961539818	1
ARL1	84.38898465	90.78916173	118.7088411	79.95658759	111.5338077	102.8145326	0.182289555	0.557663649	1	0.108943327	0.725814863	1
ARL10	0	0.32109341	0.393075633	0.104245877	0.224113478	0.094847355	0.64645247	0.638434729	1	-0.620006125	0.653300738	1
ARL11	0	0	0	0	0	0	0	1	1	0	1	1
ARL13A	0.942893683	0.64218682	6.053364746	0.938212892	1.942316811	1.043320903	2.139003904	0.009526109	0.278517814	-1.226057748	0.119969197	0.997592137
ARL13B	20.97938445	18.7839645	14.93687405	19.91096249	22.26193884	18.30553948	-0.192809527	0.586259162	1	0.222786714	0.529694877	1
ARL14	0.550021315	0.160546705	0.23584538	0.208491754	0.896453913	0.663931484	-0.649104438	0.506754629	1	1.765904721	0.051882258	0.661424988
ARL14EP	41.01587522	37.80874905	40.87986582	31.5865007	32.86997681	27.31603819	-0.120036456	0.71077192	1	-0.268214406	0.409336587	1
ARL14EPL	0.078574474	0.080273353	0	0.208491754	0.597635942	0.663931484	0.20429688	0.890271574	1	2.627105907	0.023487892	0.427528178
ARL14EPP1	2.357234208	2.729293987	4.009371455	2.918884554	2.764066232	3.414504773	0.450724461	0.394334209	1	-0.174606045	0.73966317	1
ARL15	24.67238471	22.23571865	7.468437025	6.150506738	6.499290869	3.035115354	-1.779887043	4.90E-05	0.006687605	-0.50509803	0.256561671	1
ARL16	33.31557681	27.13239316	30.97435987	38.04974507	44.22505971	56.2444814	0.190171349	0.557045039	1	0.541838781	0.093551599	0.888402404
ARL17A	0.392872368	0.401366763	0.157230253	0.416983508	0.597635942	0.094847355	-0.500360453	0.631441801	1	0.360123445	0.731725099	1
ARL17B	0.314297894	0.401366763	0.471690759	0.208491754	0.224113478	0	-0.035311601	0.972715252	1	-1.447163107	0.212473082	1
ARL2	50.36623758	46.79936453	65.9580912	55.35456064	73.35981188	118.8437356	0.320653531	0.325973693	1	0.662581997	0.042306023	0.592841708
ARL2-SNX15	0	0	0	0	0	0	0	1	1	0	1	1
ARL2BP	77.86730334	78.26651873	142.9223001	102.8906805	140.5191509	183.4347842	0.655182873	0.046614469	0.692453155	0.397491458	0.22511191	1
ARL2BPP1	0	0	0	0	0	0	0	1	1	0	1	1
ARL2BPP10	0	0	0	0	0	0	0	1	1	0	1	1
ARL2BPP2	0	0	0	0	0	0	0	1	1	0	1	1
ARL2BPP3	0	0	0	0	0	0	0	1	1	0	1	1
ARL2BPP4	0	0	0	0	0.074704493	0	0	1	1	2.232376628	0.360997559	1
ARL2BPP5	0	0	0	0	0	0	0	1	1	0	1	1
ARL2BPP6	0	0	0	0	0	0	0	1	1	0	1	1
ARL2BPP7	0	0	0	0	0	0	0	1	1	0	1	1
ARL2BPP8	0	0	0	0	0	0	0	1	1	0	1	1
ARL3	58.61655731	61.5696614	32.38943215	54.93757713	28.53711623	54.53722902	-0.462270946	0.219960866	1	-0.07201054	0.848606324	1
ARL4A	21.21510787	20.06833814	26.72914304	27.41666563	20.09550855	23.23760193	0.390917143	0.239960487	1	-0.321987102	0.333132915	1
ARL4AP1	0	0	0	0	0	0	0	1	1	0	1	1
ARL4AP2	0.550021315	0.64218682	0.707536139	0.312737631	0.747044927	1.422710322	-0.178589176	0.81579176	1	1.01277601	0.164899112	1
ARL4AP3	0	0	0	0	0	0	0	1	1	0	1	1
ARL4AP4	0	0	0	0	0	0	0	1	1	0	1	1
ARL4AP5	0.785744736	1.685740403	1.336457152	1.459442277	0.672340435	0.474236774	0.17538206	0.778594658	1	-1.252095283	0.064943268	0.744184161
ARL4C	474.3540971	499.1397061	553.9221818	347.9727371	398.5484688	496.0516657	-0.1100267	0.736600667	1	-0.011966998	0.970817408	1
ARL4D	10.84327736	15.25193698	37.18495487	16.88783206	15.98676145	14.51164529	1.053795649	0.012428893	0.327602873	-0.828286776	0.048296849	0.637898036
ARL5A	50.99483337	51.53549233	47.01184569	28.56337027	39.89219913	37.74924721	-0.437715558	0.186680404	1	0.036856097	0.911581102	1
ARL5AP1	0	0	0	0	0	0	0	1	1	0	1	1
ARL5AP2	0	0	0	0	0	0	0	1	1	0	1	1
ARL5AP3	0	0.080273353	0	0	0	0	-2.265883625	0.357468322	1	0	1	1
ARL5AP4	1.021468157	1.364646993	1.493687405	0.625475261	0.82174942	1.138168258	-0.136839799	0.831581852	1	-0.154596	0.81407486	1
ARL5AP5	1.96436184	1.525193698	3.301835316	1.3551964	1.045862898	1.233015613	0.431758947	0.480483691	1	-1.047189564	0.099499995	0.912299444
ARL5B	70.08843045	65.74387573	43.08108936	97.46989491	25.77305	15.83950825	0.047872357	0.902813612	1	-1.751943592	1.60E-05	0.002271812
ARL5C	0	0	0.078615127	0	0	0	2.299562277	0.334228986	1	-2.299562277	0.342004061	1
ARL6	13.75053288	12.44236964	6.289210126	5.003802092	13.3721042	10.9074458	-1.207859933	0.002979834	0.13195908	1.100081076	0.006893364	0.20201507
ARL6IP1	331.1914062	322.7791506	243.3924319	286.1549321	218.7347548	243.3783124	-0.30457907	0.32440596	1	-0.196455628	0.525087523	1
ARL6IP1P1	0	0	0	0	0	0	0	1	1	0	1	1
ARL6IP1P2	7.307426045	8.50897537	4.009371455	8.44391603	4.781087536	7.777483095	-0.35279077	0.485156066	1	0.016166521	0.974644032	1
ARL6IP1P3	0	0.080273353	0.157230253	0.104245877	0.149408985	0	1.504005851	0.403835879	1	-0.668446434	0.695114004	1
ARL6IP4	0.314297894	0.561913468	0.23584538	1.980671661	0.747044927	0.758778838	1.280397631	0.14919986	1	-0.512033795	0.547765761	1
ARL6IP5	140.3340099	142.7260208	179.9500247	127.3884616	80.83026115	83.7502143	0.119131887	0.70947541	1	-0.901431377	0.005247474	0.168434426
ARL6IP6	28.2868105	29.46032038	28.45867582	24.49778107	33.69172623	30.82539031	-0.123835107	0.699942633	1	0.284136755	0.376469547	1
ARL8A	25.14383155	23.76091235	36.32018848	40.55164612	39.81749464	38.31833134	0.651664187	0.038996206	0.631751071	0.024236345	0.938244964	1
ARL8B	108.1184757	103.5526248	141.1927673	133.3304766	148.4378271	176.9851641	0.375148502	0.229575896	1	0.245119671	0.431545037	1
ARL9	0	0	0.314460506	0.208491754	0.672340435	0.094847355	4.709158533	0.016717412	0.39502722	0.553612273	0.668245252	1
ARLNC1	0.157148947	0.160546705	0.471690759	1.146704646	0.373522464	0.474236774	2.244178148	0.018029264	0.41253996	-0.895108407	0.287629602	1
ARMC1	51.70200363	45.8360843	35.29819183	37.84125332	27.8647758	30.16145883	-0.41563213	0.175506514	1	-0.33388172	0.279626465	1
ARMC10	27.18676787	25.60719946	27.90836993	29.50158317	30.70354652	38.69772076	0.12050311	0.710859706	1	0.272958806	0.400093479	1
ARMC10P1	14.14340525	20.87107166	19.73239677	23.0383388	14.94089855	24.37577019	0.287754399	0.452124623	1	-0.122997925	0.747692469	1
ARMC12	0.86431921	0.481640115	3.459065569	0.833967015	1.195271884	1.043320903	1.678188372	0.024661858	0.493963854	-0.951497897	0.184948218	1
ARMC2	1.571489472	1.926560461	1.100611772	1.772179908	1.494089855	1.233015613	-0.29914321	0.607383509	1	-0.051322872	0.931497459	1
ARMC2-AS1	0	0	0	0	0	0	0	1	1	0	1	1
ARMC3	0.078574474	0.160546705	0.393075633	0	0	0.379389419	0.730355499	0.656997746	1	-0.158200773	0.92048137	1
ARMC4	0.86431921	0.883006878	0.628921013	0.416983508	0.82174942	0.569084129	-0.705374208	0.314956369	1	0.395992272	0.583606114	1
ARMC4P1	0	0	0	0	0	0	0	1	1	0	1	1
ARMC5	13.12193709	14.69002352	26.96498841	19.28548723	26.7442084	27.6954276	0.735720041	0.035130009	0.601155441	0.232618393	0.499028134	1
ARMC6	21.76512919	21.27243842	19.10347576	14.28168514	19.42316811	38.4131787	-0.364066806	0.353714985	1	0.787974507	0.045130875	0.613967477
ARMC7	27.34391681	26.57047969	20.36131778	28.25063264	37.87517782	32.34294799	-0.151576587	0.651654289	1	0.533219062	0.112114366	0.96858358
ARMC8	34.72991733	32.26988772	47.79799696	26.79119037	26.52009493	22.19428103	0.157019548	0.659496518	1	-0.615830233	0.086266375	0.85143181
ARMC8P1	0.392872368	0.561913468	0.393075633	0.416983508	0.896453913	0.094847355	-0.233251703	0.806346823	1	0.338281285	0.720090644	1
ARMC9	9.664660253	10.43553583	10.14135133	5.73352323	9.487470579	8.820803997	-0.333086979	0.442661688	1	0.199211341	0.647136985	1
ARMCX1	1.335766051	1.525193698	1.886763038	0.312737631	1.195271884	1.612405032	-0.333215302	0.641419209	1	0.30029158	0.676480002	1
ARMCX2	0.628595789	1.043553583	2.98737481	0.416983508	1.494089855	3.319657418	1.043037538	0.204927177	1	0.463880085	0.555487782	1
ARMCX3	94.28936832	90.38779496	131.9947975	94.86374799	147.1678507	160.1971823	0.297295669	0.352197435	1	0.437498443	0.170741049	1
ARMCX3-AS1	0	0.080273353	0.23584538	0	0	0	1.389346895	0.559038048	1	-3.654177386	0.151551993	1
ARMCX4	0	0	0	0.104245877	0	0	2.523228244	0.308932889	1	-2.523228244	0.316482561	1
ARMCX5	17.36495867	15.97439716	30.34543886	17.51330732	24.35366464	24.28092283	0.524459075	0.152573916	1	0.019978583	0.956235884	1
ARMCX5-GPRASP2	4.478744995	4.013667627	7.625667278	3.752851569	6.947517826	5.406299224	0.429946768	0.396113044	1	0.111950567	0.823200029	1
ARMCX6	9.664660253	10.67635589	11.94949924	13.76045575	12.62505927	12.99408761	0.336240576	0.375872869	1	-0.003869039	0.991831184	1
ARMCX7P	0	0	0	0	0	0	0	1	1	0	1	1
ARMH1	2.435808682	3.050387397	1.021996645	0.938212892	5.453427971	2.466031225	-1.47123231	0.021544802	0.454424053	2.007964658	0.001615264	0.073815845
ARMH2	0	0	0	0	0	0	0	1	1	0	1	1
ARMH3	17.44353314	19.90779143	23.19146234	13.65620988	29.06004768	28.64390115	-0.015493696	0.966107301	1	0.642844497	0.077346121	0.808367206
ARMH4	1.257191578	0.802733525	0.707536139	0.833967015	1.120567391	0.474236774	-0.422298215	0.536950491	1	0.085694378	0.902451184	1
ARMS2	0	0	0.078615127	0	0.149408985	0	2.308217872	0.315640372	1	0.751933499	0.762655374	1
ARMT1	61.6023873	55.1477932	29.63790272	45.86818584	50.27612362	44.00917263	-0.630703258	0.052815983	0.733795234	0.322827089	0.321351562	1
ARNILA	0.235723421	0	0.707536139	0.104245877	0.074704493	0.18969471	1.728959857	0.209098265	1	-1.618921404	0.240588098	1
ARNT	32.37268312	29.46032038	32.07497164	24.70627283	40.48983507	32.34294799	-0.121354013	0.712977302	1	0.35831582	0.277251621	1
ARNT2	52.33059942	51.53549233	54.40166759	25.43599397	32.79527232	26.74695406	-0.376994964	0.311346822	1	-0.424796675	0.256353225	1
ARNTL	11.3147242	10.43553583	3.773526076	7.08871963	9.562175072	9.010498707	-1.010698206	0.024953624	0.497198486	0.78353155	0.082767677	0.835239235
ARNTL2	107.7256033	113.4262471	157.7019439	143.6508184	75.45153768	73.98093675	0.446523784	0.13018796	1	-1.011949412	0.000684765	0.039906343
ARNTL2-AS1	0	0	0	0	0	0	0	1	1	0	1	1
ARPC1A	29.7797255	25.04528599	51.41429278	30.02281255	38.99574522	52.54543457	0.572596149	0.106384977	1	0.16591436	0.637620487	1
ARPC1B	7.700298413	8.910342132	8.49043367	10.73732532	6.872813333	7.30324632	0.208280992	0.617968658	1	-0.437211276	0.298961945	1
ARPC1BP1	0	0	0	0	0	0	0	1	1	0	1	1
ARPC2	125.4834343	129.4006443	159.6673221	179.9283836	102.4198596	112.7735049	0.413809697	0.182658183	1	-0.658132303	0.03466245	0.533537125
ARPC3	50.13051416	44.79253072	53.30105582	82.45848864	49.60378319	69.42826372	0.514979135	0.119833087	1	-0.189329057	0.566208215	1
ARPC3P1	13.51480946	10.67635589	13.6004169	15.32414391	12.02742333	19.53855509	0.256419328	0.513487697	1	0.124010218	0.751084055	1
ARPC3P2	0.078574474	0.080273353	0	0	0.074704493	0.284542064	-3.098209759	0.16514524	1	4.148815773	0.065818748	0.7474884
ARPC3P3	75.9029415	83.88565341	81.20942575	110.8133672	80.83026115	112.4889628	0.26447523	0.401876893	1	0.00981198	0.975160823	1
ARPC3P4	0	0	0	0	0	0	0	1	1	0	1	1
ARPC3P5	0.550021315	0.64218682	0.550305886	1.250950523	0.149408985	0.379389419	0.557489353	0.463797172	1	-1.746706598	0.041083991	0.582708747
ARPC4	138.2910735	143.1273876	165.4062263	202.445493	136.4104038	207.9054017	0.386196077	0.248490198	1	-0.095524447	0.774947215	1
ARPC4-TTLL3	0	0	0	0	0	0	0	1	1	0	1	1
ARPC5	166.9707564	175.0761819	239.6975209	171.901451	178.5437377	171.1046281	0.267329765	0.407259896	1	-0.235582462	0.465175375	1
ARPC5L	54.84498257	49.68920522	83.88234005	102.2652053	53.93664376	56.2444814	0.831854323	0.00550146	0.198327968	-0.756122627	0.011545595	0.27869757
ARPIN	33.70844918	37.64820234	34.11896493	11.25855471	26.66950391	21.43550219	-0.648513198	0.144113529	1	0.080571451	0.855931322	1
ARPIN-AP3S2	0	0	0	0	0	0	0	1	1	0	1	1
ARPP19	327.498406	321.6553236	379.6324462	340.5712799	426.1891311	318.3077227	0.149898803	0.631804534	1	0.04792046	0.878211611	1
ARPP19P1	0.392872368	0.883006878	0.550305886	1.042458769	0.672340435	0.948473548	0.290293349	0.691950483	1	0.040464084	0.955065209	1
ARPP19P2	1.178617104	0.64218682	0.314460506	1.3551964	1.045862898	0.474236774	-0.170794372	0.826088901	1	-0.065288815	0.934805914	1
ARPP21	0	0.080273353	0	0	0.074704493	0.094847355	-2.265180959	0.340609073	1	3.177094195	0.219456612	1
ARPP21-AS1	0	0	0	0	0	0	0	1	1	0	1	1
ARR3	0	0	0	0	0	0	0	1	1	0	1	1
ARRB1	7.228851571	7.465421787	5.73890424	3.127376307	2.913475217	4.362978321	-0.717833995	0.152011043	1	-0.300191579	0.558152782	1
ARRB2	18.1507034	19.98806478	11.32057823	20.327946	8.14278971	14.89103471	-0.272808917	0.516701161	1	-0.458381203	0.281140899	1
ARRDC1	37.48002391	33.95562813	27.90836993	27.93789501	24.80189159	24.94485432	-0.355107529	0.26399302	1	-0.166819137	0.601656592	1
ARRDC1-AS1	20.74366103	19.26560461	18.08147911	7.818440768	18.97494116	18.40038683	-0.62032904	0.13498162	1	0.522252908	0.208582665	1
ARRDC2	55.78787626	50.49193875	23.50592285	71.40842568	27.41654884	31.20477973	-0.165392013	0.698611735	1	-0.693120239	0.107484419	0.94918941
ARRDC3	181.664183	167.3699401	63.44240715	165.959436	355.518681	494.2495659	-0.606325064	0.144008945	1	1.889903436	9.57E-06	0.001510986
ARRDC3-AS1	1.414340525	0.883006878	1.179226899	0.833967015	1.568794348	1.517557677	-0.174587591	0.777158159	1	0.596752895	0.323722461	1
ARRDC4	3.771574733	3.210934102	7.625667278	3.231622184	2.838770724	2.845420644	0.644675051	0.240234862	1	-0.940704975	0.09101758	0.87630677
ARRDC5	0	0	0	0	0	0.094847355	0	1	1	2.419815081	0.338877894	1
ARSA	26.00815076	25.12555935	33.01835316	15.74112741	26.22127695	29.30783264	-0.064858747	0.866497129	1	0.183361914	0.634646567	1
ARSB	27.57964023	26.97184645	35.06234645	14.59442277	10.90685594	10.43320903	-0.131801259	0.747197936	1	-1.221040888	0.003635731	0.132012738
ARSD	46.98753521	49.93002528	37.18495487	21.26615889	48.03498884	52.64028192	-0.726253384	0.03318618	0.585066182	0.780893972	0.022143431	0.412534772
ARSD-AS1	0	0	0	0	0	0	0	1	1	0	1	1
ARSDP1	0	0	0	0	0	0	0	1	1	0	1	1
ARSF	0.078574474	0	0	0	0	0	-2.249230259	0.359467395	1	0	1	1
ARSFP1	0	0	0	0	0	0	0	1	1	0	1	1
ARSG	2.357234208	2.247653871	2.830144557	0.938212892	1.269976377	2.466031225	-0.26567671	0.684384131	1	-0.046245217	0.944186104	1
ARSH	0	0	0	0	0	0	0	1	1	0	1	1
ARSI	4.871617363	6.261321498	23.58453797	5.316539723	10.60803797	9.958972255	1.380212552	0.015465125	0.375192598	-0.495489704	0.373972227	1
ARSJ	45.10174785	46.23745107	49.21306924	58.06495344	39.89219913	33.67081096	0.231373734	0.449631395	1	-0.542807278	0.077607737	0.8092824
ARSK	10.37183052	11.96072953	7.232591645	6.567490245	7.395744782	6.734162192	-0.69203396	0.095449479	0.982462122	0.033658989	0.936079793	1
ARSL	12.25761788	11.31854271	4.402447088	7.818440768	13.44680869	29.40267999	-0.95471649	0.040964523	0.649366368	1.813429854	0.000122304	0.011159039
ARSLP1	0	0	0	0	0	0.094847355	0	1	1	2.419815081	0.338877894	1
ART1	0	0	0	0	0	0.094847355	0	1	1	2.419815081	0.338877894	1
ART2BP	0	0	0	0	0	0	0	1	1	0	1	1
ART2P	0	0	0	0	0	0	0	1	1	0	1	1
ART3	0	0	0	0	0	0	0	1	1	0	1	1
ART4	0	0	0	0	0	0.379389419	0	1	1	4.22705378	0.113416442	0.974070956
ART5	0	0.080273353	0.078615127	0.416983508	0	0	2.329676766	0.251794805	1	-4.592914043	0.052036087	0.66240888
ARTN	0.628595789	1.766013756	3.694910949	1.250950523	12.4009458	2.655725935	1.054021569	0.183193905	1	1.594164749	0.037649524	0.556488741
ARV1	20.74366103	18.14177768	12.7356505	6.880227876	11.65390087	12.33015613	-0.979524157	0.015132241	0.370449027	0.282358184	0.485073109	1
ARVCF	11.23614973	8.910342132	1.336457152	2.606146923	5.677541449	3.224810064	-2.366585422	1.62E-05	0.002891823	1.196932084	0.029004401	0.483185182
ARX	0.707170262	0.722460173	1.021996645	0.312737631	2.091725797	1.612405032	-0.045640021	0.949121205	1	1.412002962	0.032519732	0.513540081
AS3MT	0	0	0.078615127	0.521229385	0.149408985	0.853626193	4.839087186	0.015753548	0.379062691	0.74418476	0.578240815	1
ASAH1	40.30870496	40.21694962	39.38617841	34.71387701	23.90543768	27.6954276	-0.119288182	0.705275741	1	-0.523401089	0.100053684	0.914681493
ASAH2	0.078574474	0	0.078615127	0	0.149408985	0	0.062377693	0.97670288	1	0.751043389	0.7538736	1
ASAH2B	1.885787366	1.846287109	3.22322019	2.189163415	3.959338116	2.37118387	0.541977539	0.345810197	1	0.224632061	0.688327286	1
ASAP1	187.5572685	174.7550885	190.1699912	140.3149503	107.6491741	68.76433224	-0.132346161	0.698984966	1	-0.905203601	0.008814829	0.234385343
ASAP1-IT2	0.157148947	0.481640115	0.23584538	0.833967015	0.224113478	0.284542064	0.686078955	0.489453503	1	-1.009996265	0.324994365	1
ASAP2	57.51651468	59.64310094	95.67460904	79.53960408	83.89314536	52.73512927	0.580959412	0.071331533	0.850854719	-0.358231578	0.26487071	1
ASAP3	10.29325604	11.23826936	3.694910949	3.544359815	5.752245942	3.888741547	-1.56877183	0.000834402	0.05516357	0.416857981	0.379513032	1
ASB1	67.73119624	60.84720123	124.9980513	86.41983196	89.34657333	82.04296191	0.718044936	0.019577946	0.43254533	-0.303335059	0.321518616	1
ASB10	0	0	0	0	0	0.18969471	0	1	1	3.292779692	0.219072265	1
ASB11	0.157148947	0	0.078615127	0	0	0	-0.779709233	0.755234582	1	-2.308297361	0.323479743	1
ASB12	0	0	0	0	0.149408985	0.18969471	0	1	1	4.096673193	0.122934975	1
ASB13	29.85829997	33.31344131	37.18495487	20.11945424	37.35224637	52.73512927	-0.137647249	0.709292092	1	0.648729315	0.079303053	0.818495181
ASB14	0	0	0.078615127	0	0.373522464	0.094847355	2.336554803	0.271618567	1	2.227081812	0.25404921	1
ASB15	0	0.080273353	0	0	0	0	-2.265883625	0.357468322	1	0	1	1
ASB15-AS1	0.078574474	0	0	0	0.373522464	0.18969471	-2.253072819	0.294174086	1	4.810906702	0.028385905	0.476845366
ASB16	0.235723421	0.160546705	0	0.208491754	0	0	-0.941024003	0.607441183	1	-3.372125463	0.137751279	1
ASB16-AS1	19.32932051	17.33904415	12.02811437	3.127376307	8.516312173	4.362978321	-1.263846776	0.021415211	0.453512893	-0.239226489	0.663624769	1
ASB17	0	0	0	0	0	0	0	1	1	0	1	1
ASB18	0	0	0	0	0	0	0	1	1	0	1	1
ASB2	1.257191578	0.722460173	2.043993291	0.938212892	1.64349884	1.991794451	0.607297448	0.346162379	1	0.256877646	0.678547916	1
ASB3	2.357234208	1.685740403	1.572302531	2.397655169	2.017021304	2.181489161	-0.038879892	0.945536728	1	0.090677401	0.873767493	1
ASB4	1.335766051	0.883006878	1.415072278	0.312737631	1.344680869	1.612405032	-0.309401036	0.660962866	1	0.715418251	0.30397179	1
ASB5	0.314297894	0.32109341	1.493687405	0.104245877	0.373522464	0.379389419	1.346833557	0.171161505	1	-1.109686531	0.254505812	1
ASB6	52.64489731	57.79681383	62.26318025	85.06463556	49.30496521	50.26909805	0.414826259	0.174141399	1	-0.564279212	0.06525024	0.744879693
ASB7	42.43021574	46.23745107	40.72263557	51.9144467	55.58014261	46.09581444	0.062156491	0.841602254	1	0.135899629	0.661950887	1
ASB8	30.72261918	33.87535477	25.78576152	27.31241975	32.12293188	44.86279883	-0.283069199	0.39047373	1	0.534916002	0.104879689	0.936611538
ASB9	11.23614973	7.947061902	3.459065569	8.652407784	2.241134782	5.026909805	-0.67127314	0.231235136	1	-0.736010293	0.200540983	1
ASB9P1	0.314297894	0.561913468	0.314460506	0.625475261	0.298817971	0.18969471	0.067838212	0.938556913	1	-0.859246387	0.363490791	1
ASCC1	44.08027969	37.8890224	27.82975481	28.04214089	20.69314449	25.89332786	-0.552883078	0.088339588	0.946985356	-0.263410288	0.419849407	1
ASCC2	19.72219287	17.90095762	24.21345898	22.41286354	17.77966927	26.55725935	0.309832272	0.378080979	1	-0.075317363	0.830002362	1
ASCC3	72.36709019	67.50988949	66.58701221	45.24271058	86.65721159	73.98093675	-0.321490521	0.306177843	1	0.521408895	0.097354341	0.904602704
ASCL1	0.078574474	0	0	0	0	0.094847355	-2.249579813	0.35047974	1	2.415728504	0.330328557	1
ASCL2	0	0.240820058	0	0	0	0	-3.637417397	0.171870953	1	0	1	1
ASCL3	0	0	0	0	0	0	0	1	1	0	1	1
ASCL4	0	0	0.078615127	0	0	0	2.299562277	0.334228986	1	-2.299562277	0.342004061	1
ASCL5	0.235723421	0.240820058	0.23584538	0	0.298817971	0	-0.86004132	0.54836458	1	0.293233732	0.842212879	1
ASF1A	43.37310943	38.45093587	30.34543886	39.40494147	34.21465768	37.84409457	-0.231723136	0.463662996	1	0.047961829	0.879648568	1
ASF1B	25.53670392	21.67380519	17.13809759	17.09632381	2.98817971	3.699046838	-0.463465623	0.198961087	1	-2.357883814	3.43E-09	2.10E-06
ASGR1	0.235723421	0.64218682	0.707536139	1.146704646	0.522931449	0.569084129	1.045588928	0.168914758	1	-0.737171431	0.323017052	1
ASGR2	0.078574474	0	0	0	0	0	-2.249230259	0.359467395	1	0	1	1
ASH1L	137.7410522	140.1572735	131.4444916	99.13782894	149.7078035	105.0908691	-0.268823048	0.415491834	1	0.144016712	0.662634259	1
ASH1L-AS1	2.514383155	2.408200576	3.773526076	1.563688154	1.195271884	0.853626193	0.131977854	0.826245346	1	-1.377813385	0.031771981	0.506847107
ASH1L-IT1	0	0	0	0	0	0.094847355	0	1	1	2.419815081	0.338877894	1
ASH2L	18.4650013	16.37576392	17.37394297	13.551964	13.44680869	18.21069212	-0.169692354	0.645695639	1	0.029381221	0.936757062	1
ASH2LP1	0	0	0	0	0	0	0	1	1	0	1	1
ASH2LP2	0	0	0	0	0	0	0	1	1	0	1	1
ASH2LP3	0	0	0	0	0.074704493	0	0	1	1	2.232376628	0.360997559	1
ASIC1	10.84327736	12.28182294	6.367825252	6.775981999	5.752245942	10.33836167	-0.814903919	0.066273031	0.822356546	0.286824838	0.520724824	1
ASIC2	0.078574474	0.160546705	0.393075633	0.208491754	0.971158406	0.474236774	1.296855117	0.240617826	1	1.22206148	0.171783709	1
ASIC3	4.950191837	4.334761037	6.682285759	1.772179908	11.05626493	2.56087858	-0.12441943	0.858450134	1	0.681535395	0.327546902	1
ASIC4	0.157148947	0.32109341	2.043993291	2.189163415	6.424586376	1.612405032	3.092950538	0.000334783	0.028195869	0.932238633	0.183381261	1
ASIC4-AS1	0	0	0	0	0.074704493	0	0	1	1	2.232376628	0.360997559	1
ASIC5	0	0	0	0	0.074704493	0.094847355	0	1	1	3.177511101	0.230520027	1
ASIP	0	0	0	0	0	0	0	1	1	0	1	1
ASL	5.421638679	5.298041268	8.175973164	5.212293846	4.034042608	5.880535998	0.325624171	0.496775421	1	-0.442863404	0.358381488	1
ASLP1	0.392872368	0.32109341	0.23584538	0.416983508	0.82174942	0.474236774	-0.160279788	0.859999447	1	1.020153201	0.232897584	1
ASMT	0	0	0	0	0	0	0	1	1	0	1	1
ASMTL	0	0	0	0	0	0	0	1	1	0	1	1
ASMTL-AS1	0	0	0	0	0	0	0	1	1	0	1	1
ASNS	30.9583426	29.05895362	73.50514335	58.37769107	46.3167855	56.05478669	1.136216976	0.00026591	0.02372479	-0.366684844	0.232223728	1
ASNSD1	42.19449232	40.61831639	69.25992651	50.03802092	64.09645478	78.62845714	0.527595644	0.090683266	0.958352918	0.257099304	0.407039017	1
ASNSP1	0	0	0	0	0	0	0	1	1	0	1	1
ASNSP3	0	0	0	0	0	0	0	1	1	0	1	1
ASNSP4	0	0	0	0	0	0	0	1	1	0	1	1
ASNSP6	0	0	0	0	0	0.18969471	0	1	1	3.292779692	0.219072265	1
ASPA	0	0	0.078615127	0	0	0	2.299562277	0.334228986	1	-2.299562277	0.342004061	1
ASPDH	0	0	0	0	0	0.094847355	0	1	1	2.419815081	0.338877894	1
ASPG	0	0	0	0	0	0	0	1	1	0	1	1
ASPH	1592.390282	1562.922174	1239.36747	1032.138427	567.0818045	458.2075711	-0.474091248	0.092699862	0.971031677	-1.1475618	5.71E-05	0.006204357
ASPHD1	7.700298413	9.070888838	7.389821898	7.192965507	12.92387725	20.01279187	-0.200890061	0.626051146	1	1.171360969	0.004337331	0.147649877
ASPHD2	4.164447101	5.37831462	1.808147911	3.127376307	1.942316811	4.078436257	-0.959821163	0.097421674	0.991959583	0.286785951	0.625516675	1
ASPM	98.61096437	99.86005057	14.38656816	33.46292649	3.361702174	1.327862967	-2.055427211	2.57E-06	0.000648386	-3.319640732	6.96E-12	9.91E-09
ASPN	0	0	0	0.104245877	0	0	2.523228244	0.308932889	1	-2.523228244	0.316482561	1
ASPRV1	0.550021315	0.481640115	1.336457152	0.416983508	1.120567391	1.991794451	0.793647857	0.288216478	1	0.766959179	0.26285863	1
ASPSCR1	26.7938955	26.32965963	13.9148774	23.0383388	18.45200971	21.81489161	-0.527279125	0.146410961	1	0.126744844	0.727742957	1
ASRGL1	7.621723939	8.027335254	1.415072278	4.37832683	2.614657246	3.604199483	-1.450284829	0.011551101	0.314468595	0.117272035	0.840438674	1
ASS1	22.23657603	21.59353183	40.40817506	18.34727434	15.09030754	31.10993238	0.425158072	0.333999655	1	-0.351567509	0.42437616	1
ASS1P1	0	0.160546705	0.471690759	0.208491754	0.224113478	0.284542064	1.992251313	0.112848605	1	-0.447288275	0.683109047	1
ASS1P10	0	0	0	0	0	0	0	1	1	0	1	1
ASS1P11	3.457276838	4.575581095	7.861512657	2.293409292	2.614657246	6.829009546	0.34756902	0.587798338	1	-0.121442782	0.849497871	1
ASS1P12	0.078574474	0.080273353	0.078615127	0.208491754	0.149408985	0.284542064	0.721196129	0.611088383	1	0.591023699	0.641439137	1
ASS1P13	0.471446842	0.481640115	1.336457152	0.729721138	0.298817971	0.663931484	1.121329831	0.126578833	1	-1.142423146	0.124301589	1
ASS1P14	0	0	0	0	0	0	0	1	1	0	1	1
ASS1P2	0.078574474	0.561913468	0.393075633	1.3551964	0.82174942	0	1.402469696	0.214276363	1	-0.999832865	0.364753226	1
ASS1P3	0	0.240820058	0.314460506	0.208491754	0.074704493	0.379389419	1.077955601	0.428838557	1	-0.257126319	0.842344842	1
ASS1P4	0	0	0.078615127	0	0	0	2.299562277	0.334228986	1	-2.299562277	0.342004061	1
ASS1P5	0	0	0	0	0	0	0	1	1	0	1	1
ASS1P6	0	0	0	0	0	0	0	1	1	0	1	1
ASS1P7	0	0	0.23584538	0	0	0	3.650464467	0.15699319	1	-3.650464467	0.162906883	1
ASS1P8	0	0	0	0	0	0	0	1	1	0	1	1
ASS1P9	0.550021315	0.240820058	0.23584538	0.416983508	0.149408985	0.663931484	-0.298426692	0.768317501	1	0.289581729	0.778045379	1
ASTE1	8.407468675	9.231435543	9.669660569	8.131178399	7.395744782	9.200193417	0.015389579	0.970380131	1	-0.105416064	0.800035632	1
ASTL	0	0	0	0	0	0	0	1	1	0	1	1
ASTN1	0	0.080273353	0	0	0	0.18969471	-2.265166649	0.340301559	1	3.289224056	0.208209734	1
ASTN2	5.185915258	5.217767915	0.943381519	1.667934031	3.660520145	3.983588902	-2.007965142	0.000329382	0.028063353	1.563100471	0.005501336	0.173869798
ASTN2-AS1	0	0	0	0	0	0	0	1	1	0	1	1
ASXL1	108.9827949	108.5295726	90.48601069	196.0864945	87.92718797	80.62025159	0.397015289	0.274368029	1	-0.764800268	0.036175881	0.545111471
ASXL2	141.5912014	144.6525813	126.1772782	140.1064586	140.6685598	99.77941726	-0.104416261	0.745426222	1	-0.146668614	0.648603751	1
ASXL3	0	0	0	0	0.074704493	0.379389419	0	1	1	4.483959945	0.09171178	0.879769899
ASZ1	0	0	0	0	0	0.094847355	0	1	1	2.419815081	0.338877894	1
ATAD1	108.9042204	111.4194133	109.2750259	97.67838667	130.5087488	126.431524	-0.090071733	0.76219431	1	0.311906191	0.294933649	1
ATAD2	31.11549155	31.4671542	20.43993291	40.34315436	6.200472898	5.026909805	-0.044883814	0.906963545	1	-2.428409874	4.92E-09	2.86E-06
ATAD2B	30.48689576	28.4167668	21.46192955	25.95722335	26.52009493	15.7446609	-0.313948899	0.386333054	1	-0.162035188	0.656099302	1
ATAD3A	12.65049025	11.71990947	20.20408753	21.47465064	15.68794348	28.64390115	0.773228412	0.045697557	0.687705217	0.086621123	0.820531324	1
ATAD3B	1.335766051	2.327927224	1.729532785	0.938212892	1.942316811	4.268130966	-0.436294328	0.511817091	1	1.185854409	0.071014002	0.779774735
ATAD3C	0	0	0	0	0	0	0	1	1	0	1	1
ATAD5	16.42206498	17.01795074	5.50305886	17.6175532	2.913475217	1.233015613	-0.538055885	0.314947129	1	-2.450985664	2.70E-05	0.003418885
ATAT1	15.08629893	16.77713068	8.175973164	7.297211384	7.918676231	7.587788385	-1.039276068	0.007624483	0.244031878	0.001839883	0.996281889	1
ATCAY	0	0	0	0	0	0.094847355	0	1	1	2.419815081	0.338877894	1
ATE1	104.7397733	111.57996	76.88559379	47.431874	50.87375956	44.76795147	-0.79761582	0.013499386	0.345287464	-0.379267628	0.240374829	1
ATE1-AS1	0.471446842	0.080273353	0.314460506	0	0.522931449	0.18969471	-0.68129869	0.59727221	1	1.059357375	0.403667056	1
ATF1	11.07900078	13.08455646	21.38331443	21.16191301	28.76122971	28.83359586	0.815853797	0.017006918	0.399062246	0.436661184	0.192733149	1
ATF1P1	0	0	0	0	0	0	0	1	1	0	1	1
ATF2	41.80161996	40.45776968	30.34543886	50.03802092	51.91962246	57.95173379	-0.035407669	0.915060534	1	0.452591755	0.17280441	1
ATF3	2.435808682	2.970114044	27.67252455	68.80227876	46.46619449	56.81356553	4.150633551	5.54E-18	4.79E-14	0.099999903	0.80661052	1
ATF4	257.2528266	244.6731786	356.0479083	379.5592378	353.2775462	477.7461262	0.551404928	0.079238912	0.898308519	0.175872164	0.574379416	1
ATF4P1	0	0	0	0	0	0	0	1	1	0	1	1
ATF4P2	0	0	0	0	0	0	0	1	1	0	1	1
ATF4P3	5.185915258	4.575581095	6.525055506	5.837769107	4.63167855	10.43320903	0.341404333	0.500176152	1	0.277145985	0.580759066	1
ATF4P4	4.79304289	4.7361278	7.232591645	6.984473753	6.872813333	9.484735481	0.57660272	0.205329352	1	0.198610296	0.657306687	1
ATF5	24.59381024	24.00173241	67.05870297	31.5865007	37.80047333	48.65669302	1.023094967	0.007049612	0.231763647	-0.192840626	0.606725441	1
ATF6	49.58049284	53.46205279	74.36990974	25.64448572	29.58297913	31.77386386	-0.040871384	0.921973519	1	-0.707061451	0.092813867	0.884172667
ATF6B	44.78744995	47.2007313	26.41468253	51.08047969	37.72576884	40.59466786	-0.249788741	0.480276179	1	0.01757249	0.960445194	1
ATF7	53.74493994	56.27162013	72.87622233	40.96862963	93.67943391	80.71509894	0.051038082	0.878597665	1	0.613736935	0.066580351	0.752959173
ATF7-NPFF	0.157148947	0.401366763	0.314460506	0.312737631	0.672340435	0.18969471	0.165181467	0.873113764	1	0.484049467	0.624572718	1
ATF7IP	41.48732206	41.50132327	44.33893139	28.77186203	44.89740014	36.99046838	-0.180753628	0.585130065	1	0.16214544	0.624537408	1
ATF7IP2	7.936021834	8.589248722	12.18534462	11.36280058	6.573995362	3.414504773	0.511038581	0.249855409	1	-1.227278354	0.007009027	0.203939428
ATG10	5.735936573	6.341594851	7.311206771	2.918884554	6.872813333	5.975383353	-0.22726847	0.658885562	1	0.317688105	0.537246286	1
ATG10-AS1	0	0	0	0	0	0	0	1	1	0	1	1
ATG10-IT1	0	0	0	0	0	0	0	1	1	0	1	1
ATG101	52.56632284	58.27845395	83.17480392	102.473697	90.01891376	176.9851641	0.743589567	0.034724844	0.598454496	0.523983611	0.134513069	1
ATG12	85.48902728	78.02569867	90.72185607	99.3463207	87.70307449	90.01013972	0.216835436	0.455095143	1	-0.096789225	0.738708696	1
ATG12P1	15.71489472	17.4193175	24.05622873	25.95722335	23.53191522	28.83359586	0.593239408	0.080561379	0.904559873	0.065750415	0.844981995	1
ATG12P2	0	0	0	0	0	0	0	1	1	0	1	1
ATG13	78.41732465	82.44073306	114.6994697	90.69391291	133.4969285	215.6828848	0.352955113	0.294356228	1	0.764768567	0.023379564	0.426360578
ATG14	29.70115102	29.21950033	23.50592285	32.5247136	37.50165536	30.6356956	-0.074512738	0.823399942	1	0.284918005	0.393243656	1
ATG16L1	37.55859838	41.58159662	40.95848094	60.77534624	38.54751826	28.35935909	0.360931569	0.27952105	1	-0.601866444	0.072546427	0.785480307
ATG16L2	23.96521445	23.27927224	7.547052151	5.003802092	4.855792029	3.414504773	-1.903683004	4.86E-06	0.001096938	-0.600816336	0.160113176	1
ATG2A	30.9583426	30.66442067	19.26070601	23.55956818	23.08368826	22.38397574	-0.526568407	0.113590103	1	0.088301241	0.79139341	1
ATG2B	73.70285624	71.28273706	34.11896493	33.56717237	26.8189129	22.19428103	-1.098646706	0.000347063	0.028838636	-0.464403789	0.132097711	1
ATG3	63.17387678	58.43900065	49.13445411	69.11501639	32.57115884	41.82768347	-0.041578015	0.894995405	1	-0.668226197	0.035548461	0.539758407
ATG3P1	0	0	0	0	0	0	0	1	1	0	1	1
ATG4A	10.21468157	12.522643	19.49655139	9.382128922	18.75082768	20.7715707	0.350242882	0.396278781	1	0.446460638	0.276009531	1
ATG4AP1	0.235723421	0.080273353	0.393075633	0.521229385	0.298817971	0.379389419	1.453922672	0.148524324	1	-0.41679714	0.649680821	1
ATG4B	46.123216	37.7284757	33.88311955	43.47053067	42.73096985	42.87100437	-0.117638326	0.708940967	1	0.147361849	0.640251584	1
ATG4C	8.800341043	8.428702017	5.188598354	3.648605692	6.200472898	5.406299224	-0.954757832	0.037227443	0.617885626	0.387401289	0.401882106	1
ATG4D	15.24344788	18.9445112	15.48717994	23.0383388	17.03262435	19.63340245	0.169447706	0.645033515	1	-0.069298386	0.850543035	1
ATG5	39.75868364	37.80874905	42.68801373	42.4280719	50.64964608	64.11681185	0.133957841	0.662277104	1	0.430409447	0.159866054	1
ATG7	24.82953366	21.11189172	30.97435987	20.95342126	17.10732884	23.90153341	0.178737937	0.621578238	1	-0.344431247	0.343272511	1
ATG9A	79.20306939	85.65166716	68.78823575	93.50855159	100.9257697	160.386877	-0.023214196	0.943711209	1	0.687248049	0.037164209	0.553410116
ATG9B	0.314297894	0	0.628921013	0.104245877	0.298817971	0.18969471	1.207239213	0.341183574	1	-0.595963317	0.625913344	1
ATIC	54.13781231	63.73704192	48.42691797	58.89892046	45.19621811	72.65307379	-0.135849559	0.678570168	1	0.134453915	0.68187785	1
ATL1	2.985829997	3.050387397	5.660289113	2.606146923	5.677541449	9.200193417	0.463905581	0.392109002	1	0.831012748	0.117052066	0.986584027
ATL2	75.27434571	72.08547058	78.85097195	89.13022476	65.29172666	48.75154037	0.188617199	0.533305458	1	-0.557496326	0.066836069	0.754863238
ATL3	139.3125417	147.542422	227.8266368	168.3570912	136.7092217	163.4219923	0.466103122	0.150111704	1	-0.401002516	0.215456063	1
ATM	59.55945099	55.22806655	44.73200702	33.04594298	43.62742377	21.34065483	-0.56033757	0.129853655	1	-0.258323455	0.48583788	1
ATMIN	141.5912014	133.0129452	141.585843	149.905571	64.46997724	70.75612669	0.086003133	0.773970548	1	-1.108104021	0.000267468	0.020199367
ATN1	157.9346919	154.2051102	125.2338966	230.9046174	161.2869998	142.1761849	0.189715995	0.590457301	1	-0.230284644	0.51374099	1
ATOH1	0	0	0	0	0	0	0	1	1	0	1	1
ATOH7	0.157148947	0	0.157230253	0.104245877	0.597635942	0	0.674465319	0.688249801	1	1.154306063	0.456551616	1
ATOH8	2.671532102	2.167380519	0.786151266	0	0.224113478	0.094847355	-2.490636413	0.001598601	0.086651057	-1.301207912	0.193007456	1
ATOX1	13.43623499	12.44236964	14.15072278	18.13878258	12.55035478	13.65801909	0.31682246	0.388244076	1	-0.299342048	0.415557366	1
ATP10A	8.72176657	7.465421787	10.0627362	6.775981999	6.200472898	6.165078063	0.061237045	0.889644803	1	-0.449241889	0.314194548	1
ATP10B	0	0	0	0	0	0	0	1	1	0	1	1
ATP10D	20.35078866	20.6302516	23.97761361	10.21609594	21.5895984	16.02920296	-0.256007386	0.541503519	1	0.133923157	0.749723598	1
ATP11A	38.1086197	40.13667627	31.052975	18.76425784	32.42174985	19.63340245	-0.648427629	0.08289542	0.914722683	0.062706584	0.866889339	1
ATP11A-AS1	0	0	0	0.104245877	0	0	2.523228244	0.308932889	1	-2.523228244	0.316482561	1
ATP11AUN	0	0	0	0	0	0	0	1	1	0	1	1
ATP11B	29.07255523	26.40993299	22.64115645	22.10012591	35.93286101	30.16145883	-0.31014562	0.344800202	1	0.56326442	0.086285957	0.851486148
ATP11C	44.63030101	48.16401153	27.12221867	21.89163415	33.61702174	21.6251969	-0.91913352	0.007600475	0.243967762	0.173121457	0.614654466	1
ATP12A	0	0.080273353	0	0.104245877	0	0	0.252713528	0.924970406	1	-2.518239312	0.307577286	1
ATP13A1	24.20093787	21.91462524	26.0216069	36.48605692	17.25673783	12.8043929	0.43689803	0.216217013	1	-1.051653644	0.003381625	0.125729123
ATP13A2	16.02919261	18.22205103	19.33932114	15.63688154	13.22269522	15.17557677	0.032063958	0.928817123	1	-0.303276547	0.401024292	1
ATP13A3	136.6410096	127.3135371	215.4840619	190.3529712	188.8529577	122.7324771	0.620671182	0.062733874	0.802791933	-0.380983882	0.2520488	1
ATP13A4	0.157148947	0.080273353	0.23584538	0	0	0.094847355	0.065344603	0.96743358	1	-1.315273716	0.473888114	1
ATP13A4-AS1	0	0	0	0	0	0	0	1	1	0	1	1
ATP13A5	0.078574474	0.080273353	0	0	0.074704493	0	-3.098241167	0.227620435	1	2.239733085	0.343300838	1
ATP13A5-AS1	0	0	0	0	0	0	0	1	1	0	1	1
ATP1A1	109.8471141	125.46725	154.4001086	159.4961917	106.6780156	157.8259984	0.415642676	0.205207597	1	-0.247355372	0.45036822	1
ATP1A1-AS1	1.178617104	1.123826936	0.628921013	0.416983508	3.137588695	3.224810064	-1.098340127	0.097793255	0.993402114	2.555778281	4.19E-05	0.004774754
ATP1A2	0	0.160546705	0.157230253	0.208491754	0.448226956	0.284542064	1.084812239	0.420065956	1	0.994310534	0.37929609	1
ATP1A3	2.278659734	2.970114044	1.257842025	4.586818584	1.269976377	2.276336515	0.138241966	0.837562098	1	-0.710714666	0.302566701	1
ATP1A4	0	0.160546705	0	0	0	0	-3.10874627	0.237422635	1	0	1	1
ATP1B1	132.7908604	130.4441979	146.9316716	169.8165335	96.06997768	77.49028888	0.266784682	0.394767185	1	-0.867265156	0.006075271	0.185890383
ATP1B1P1	0.314297894	0.561913468	0.157230253	1.042458769	0.149408985	0.18969471	0.396691739	0.689436218	1	-1.723744207	0.118855024	0.993612231
ATP1B2	0.235723421	0.240820058	0.23584538	0.416983508	0.224113478	0	0.412292399	0.709274998	1	-1.332609908	0.268773517	1
ATP1B3	103.4040073	102.5893446	140.4852312	83.60519328	54.83309768	45.3370356	0.122293565	0.706841269	1	-1.161753123	0.000440488	0.028741139
ATP1B3-AS1	0	0	0	0	0	0	0	1	1	0	1	1
ATP1B3P1	51.62342916	53.06068603	74.29129461	34.40113938	24.12955116	23.80668606	0.056119477	0.878600075	1	-1.182564968	0.00159915	0.07350742
ATP1B4	0	0	0	0	0	0	0	1	1	0	1	1
ATP23	3.693000259	4.09394098	1.493687405	1.250950523	1.419385362	0.853626193	-1.490724352	0.008952564	0.268896967	-0.259799497	0.670939626	1
ATP2A1	1.492914998	1.766013756	2.51568405	5.108047969	7.769267246	1.991794451	1.213385353	0.07935681	0.89929789	0.371686821	0.575165998	1
ATP2A1-AS1	1.571489472	1.284373641	1.650917658	1.3551964	1.344680869	1.233015613	0.080294608	0.887671208	1	-0.22464945	0.696959124	1
ATP2A2	610.9951067	640.8221734	1020.031267	529.360563	631.6264862	538.4484333	0.307808902	0.368188773	1	-0.405194239	0.236541553	1
ATP2A3	3.378702365	5.619134678	1.336457152	2.7103928	1.344680869	1.138168258	-1.165220944	0.051196734	0.722329075	-0.678517024	0.284982736	1
ATP2B1	165.7921393	168.5740403	224.5248015	152.8244556	228.5957478	184.7626472	0.174815937	0.597425896	1	0.13127397	0.691551882	1
ATP2B1-AS1	1.178617104	1.444920346	1.729532785	1.250950523	1.494089855	2.466031225	0.194172793	0.746798372	1	0.385194955	0.512418079	1
ATP2B2	0	0	0.078615127	0	0.074704493	0	2.303861991	0.324583374	1	-0.067843836	0.978613185	1
ATP2B2-IT1	0	0	0	0	0	0	0	1	1	0	1	1
ATP2B2-IT2	0	0	0	0	0	0	0	1	1	0	1	1
ATP2B3	0.078574474	0	0	0.312737631	0	0	1.702148777	0.478941623	1	-3.95247111	0.12788345	1
ATP2B4	37.24430049	37.8890224	165.4062263	17.30481557	20.09550855	17.07252387	1.282642971	0.047750671	0.700762735	-2.297300773	0.000604694	0.036435393
ATP2C1	69.77413256	68.23234966	72.64037695	72.55513033	53.93664376	50.07940334	0.073248702	0.801410284	1	-0.480860344	0.100349785	0.916557329
ATP2C2	0	0.080273353	0	0.104245877	0	0.284542064	0.232762576	0.921482624	1	1.327408669	0.552103262	1
ATP2C2-AS1	4.085872627	4.816401153	10.84888747	11.05006295	18.67612319	9.389888126	1.296652084	0.004595617	0.176171142	0.361535048	0.410916979	1
ATP4A	0	0	0	0	0	0	0	1	1	0	1	1
ATP4B	0	0	0	0	0	0	0	1	1	0	1	1
ATP5F1A	136.876733	142.1641074	88.28478714	135.4153941	98.98345289	154.6960357	-0.319473002	0.360981139	1	0.181587996	0.603537103	1
ATP5F1AP1	0	0	0	0	0	0	0	1	1	0	1	1
ATP5F1AP2	0.157148947	0.32109341	0.157230253	0.104245877	0.298817971	0.284542064	-0.791662952	0.496499026	1	1.072346798	0.34869285	1
ATP5F1AP3	13.20051157	13.56619658	9.669660569	11.88402997	10.45862898	15.83950825	-0.314533846	0.425245448	1	0.286031156	0.469319518	1
ATP5F1AP4	0	0	0	0	0	0	0	1	1	0	1	1
ATP5F1AP7	0	0	0	0	0	0	0	1	1	0	1	1
ATP5F1AP8	0	0	0	0	0	0	0	1	1	0	1	1
ATP5F1B	625.7671078	639.136433	486.942094	934.3557948	435.8260107	876.6741005	0.168066184	0.665247213	1	-0.114879251	0.767392303	1
ATP5F1BP1	0	0	0	0	0	0	0	1	1	0	1	1
ATP5F1C	30.01544892	26.32965963	20.67577829	44.92997295	18.30260072	28.5490538	0.216773778	0.592943787	1	-0.484593927	0.234135399	1
ATP5F1CP1	40.93730075	40.69858974	39.54340867	49.93377504	30.77825101	51.88150308	0.131420784	0.699487173	1	-0.115057504	0.735581265	1
ATP5F1D	57.59508915	62.77376169	45.20369778	80.47781698	46.24208101	71.32521082	0.060939896	0.863187925	1	-0.095772145	0.786682332	1
ATP5F1E	32.29410865	34.51754159	33.09696829	63.79847667	19.72198609	21.53034954	0.534286421	0.142013562	1	-1.230083213	0.000887741	0.048205748
ATP5F1EP1	0	0	0	0	0	0	0	1	1	0	1	1
ATP5F1EP2	164.0635009	154.6867504	167.686065	241.0164674	84.04255434	92.00193417	0.358278991	0.270717665	1	-1.214838569	0.000233408	0.018265636
ATP5IF1	84.46755912	76.50050497	59.43303569	70.57445867	43.02978782	71.79944759	-0.308619393	0.347069431	1	-0.179825628	0.584507787	1
ATP5MC1	58.45940836	51.69603904	32.86112291	66.09188596	30.25531956	43.34524115	-0.15660971	0.673033819	1	-0.426078566	0.253211552	1
ATP5MC1P1	0	0	0	0	0	0	0	1	1	0	1	1
ATP5MC1P2	3.221553418	5.298041268	2.672914304	7.401457261	3.062884203	5.785688643	0.231632803	0.699097036	1	-0.182538434	0.761007733	1
ATP5MC1P3	0	0	0	0	0.224113478	0	0	1	1	3.576449071	0.177330351	1
ATP5MC1P4	0	0	0	0	0	0	0	1	1	0	1	1
ATP5MC1P5	0.707170262	0.802733525	0.943381519	0.833967015	0.522931449	0.474236774	0.23866608	0.716107864	1	-0.821668495	0.238444882	1
ATP5MC1P6	0	0	0	0	0	0	0	1	1	0	1	1
ATP5MC1P7	0	0	0	0	0	0	0	1	1	0	1	1
ATP5MC1P8	0	0	0	0	0	0	0	1	1	0	1	1
ATP5MC2	123.440498	121.6944025	99.76259562	160.5386504	126.1011838	150.1433627	0.085986172	0.798011101	1	0.086199647	0.797495825	1
ATP5MC2P1	0.628595789	0.802733525	0.471690759	1.042458769	0.971158406	1.707252387	0.044215904	0.950766957	1	0.835623323	0.217939724	1
ATP5MC2P2	0	0	0	0	0	0	0	1	1	0	1	1
ATP5MC2P3	0	0	0	0	0	0	0	1	1	0	1	1
ATP5MC2P4	28.44395944	25.12555935	22.09085057	40.86438375	28.53711623	38.03378928	0.230117331	0.534228052	1	0.082256059	0.823862143	1
ATP5MC3	90.28207017	84.12647347	58.48965417	116.2341528	53.04018985	91.90708681	0.001571794	0.996670627	1	-0.269273282	0.475438944	1
ATP5MD	18.77929919	18.86423785	24.13484386	26.79119037	19.87139507	25.70363315	0.435108827	0.201325557	1	-0.16087855	0.635503878	1
ATP5MDP1	148.820053	141.1205538	207.7797795	180.6581047	161.9593403	207.431165	0.422031593	0.186327121	1	-0.072867784	0.819141563	1
ATP5ME	2.985829997	5.05722121	3.22322019	6.984473753	4.034042608	3.319657418	0.334347656	0.544568513	1	-0.460205776	0.406823283	1
ATP5MF	32.68698102	32.67125449	26.80775816	40.96862963	21.36548493	28.5490538	0.050420892	0.884256183	1	-0.440620692	0.206011193	1
ATP5MF-PTCD1	0	0	0	0.104245877	0.373522464	0.18969471	2.455779888	0.240784343	1	2.357459905	0.160724723	1
ATP5MFP1	0	0	0	0	0	0	0	1	1	0	1	1
ATP5MFP2	47.22325863	48.16401153	48.42691797	48.16159513	34.21465768	47.51852476	0.018078636	0.953902592	1	-0.242119225	0.440135821	1
ATP5MFP3	0	0	0	0	0	0	0	1	1	0	1	1
ATP5MFP4	0	0.080273353	0.23584538	0	0	0.094847355	1.400427035	0.516114734	1	-1.268221761	0.557692057	1
ATP5MFP5	0	0	0.157230253	0	0.149408985	0	3.137243537	0.197027294	1	-0.073557784	0.97469837	1
ATP5MFP6	0	0	0	0	0	0	0	1	1	0	1	1
ATP5MG	40.70157733	40.05640292	37.89249101	54.41634775	35.48463406	54.82177108	0.191516073	0.572685854	1	-0.031584801	0.925841781	1
ATP5MGL	0.078574474	0	0	0.104245877	0.074704493	0.094847355	0.257436366	0.918414857	1	0.668906027	0.779385401	1
ATP5MGP1	0	0	0	0	0	0	0	1	1	0	1	1
ATP5MGP2	20.11506524	18.62341779	16.11610095	14.17743926	14.11914913	18.49523419	-0.353331954	0.32331552	1	0.103237751	0.773758613	1
ATP5MGP3	0	0	0	0	0	0	0	1	1	0	1	1
ATP5MGP4	0	0	0	0	0	0	0	1	1	0	1	1
ATP5MGP5	0	0	0	0	0	0	0	1	1	0	1	1
ATP5MGP6	0	0	0	0	0	0	0	1	1	0	1	1
ATP5MGP7	0	0	0	0	0	0	0	1	1	0	1	1
ATP5MGP8	0	0	0	0	0	0	0	1	1	0	1	1
ATP5MPL	86.03904859	78.50733879	64.46440379	106.2265486	75.2274242	89.72559765	0.051808666	0.872215275	1	-0.048572602	0.880177946	1
ATP5PB	28.99398076	30.66442067	30.50266911	25.95722335	31.52529594	51.97635044	-0.078547582	0.821105107	1	0.562007776	0.105759142	0.941790375
ATP5PBP1	0	0.080273353	0	0	0	0	-2.265883625	0.357468322	1	0	1	1
ATP5PBP2	0	0	0	0	0	0	0	1	1	0	1	1
ATP5PBP3	0	0	0	0	0	0	0	1	1	0	1	1
ATP5PBP4	0	0	0	0	0	0	0	1	1	0	1	1
ATP5PBP5	0.550021315	0.32109341	0.786151266	0.208491754	0.522931449	0.663931484	0.23923869	0.778149189	1	0.187405051	0.822177978	1
ATP5PBP6	0.235723421	0.240820058	0.23584538	0.104245877	0.074704493	0.094847355	-0.416845917	0.718162585	1	-0.981456264	0.460728231	1
ATP5PBP7	0	0	0	0	0	0	0	1	1	0	1	1
ATP5PD	55.15928047	61.5696614	49.29168436	89.75570002	50.42553261	68.76433224	0.251060088	0.470869925	1	-0.221590555	0.524599315	1
ATP5PDP1	0	0	0	0	0	0.094847355	0	1	1	2.419815081	0.338877894	1
ATP5PDP2	0.078574474	0	0.078615127	0.104245877	0	0	1.022650479	0.681141209	1	-3.27258387	0.201061901	1
ATP5PDP3	0	0	0	0	0	0	0	1	1	0	1	1
ATP5PDP4	53.98066336	57.39544707	52.12182892	65.36216482	43.2539013	79.48208333	0.076394787	0.823685896	1	0.062469648	0.855431022	1
ATP5PF	21.1365334	18.9445112	19.96824215	22.51710941	16.06146594	18.77977625	0.083017939	0.808265138	1	-0.28622951	0.404993612	1
ATP5PFP1	0	0	0	0	0	0	0	1	1	0	1	1
ATP5PO	19.17217156	21.27243842	15.95887069	22.20437178	16.58439739	21.90973896	-0.086204538	0.810596402	1	0.013305032	0.970555212	1
ATP5POP1	14.69342656	11.07772265	12.02811437	13.551964	10.08510652	12.14046142	-0.012112411	0.974916926	1	-0.203094809	0.600130054	1
ATP6AP1	145.5199251	148.5859756	100.7059771	180.0326294	132.7498836	181.8223792	-0.067708815	0.84966725	1	0.164523936	0.645195007	1
ATP6AP1L	1.335766051	0.963280231	0.707536139	0.625475261	2.315839275	0.663931484	-0.772162735	0.294360303	1	1.166082189	0.10813304	0.951809114
ATP6AP2	57.04506783	55.95052672	59.43303569	59.10741221	49.75319217	55.86509198	0.069116056	0.813039628	1	-0.166896059	0.568503748	1
ATP6V0A1	52.56632284	51.77631239	46.61877006	46.18092347	61.55650203	52.92482398	-0.169060774	0.568931257	1	0.303269083	0.306980689	1
ATP6V0A2	31.97981076	29.29977368	36.94910949	31.79499246	38.39810927	31.01508502	0.166547445	0.605161475	1	0.014057574	0.965154557	1
ATP6V0A4	1.492914998	0.883006878	0.707536139	1.772179908	0.672340435	1.233015613	0.031437476	0.963243691	1	-0.366441621	0.598670903	1
ATP6V0B	58.14511047	60.28528776	50.54952639	101.0142547	38.69692724	52.45058721	0.354520529	0.323903567	1	-0.732972324	0.042616557	0.595304131
ATP6V0C	0.157148947	0.561913468	0.393075633	1.876425784	1.195271884	1.517557677	1.59702939	0.060658702	0.790811285	0.287828741	0.706404505	1
ATP6V0CP1	0	0	0	0	0.074704493	0	0	1	1	2.232376628	0.360997559	1
ATP6V0CP2	0	0	0	0	0	0	0	1	1	0	1	1
ATP6V0CP3	0.157148947	0.080273353	0.157230253	0.104245877	0	0	0.144887371	0.924139269	1	-3.768349644	0.07066561	0.77727375
ATP6V0CP4	0.157148947	0	0.078615127	1.667934031	0.074704493	0.18969471	3.276869387	0.02594985	0.507683798	-2.638833273	0.061661142	0.727068339
ATP6V0D1	51.07340784	46.95991124	82.15280727	54.20785599	94.87470579	166.7416498	0.476932399	0.171825596	1	0.938434245	0.007299246	0.20869711
ATP6V0D2	0.392872368	0.32109341	19.18209088	1.459442277	0	1.233015613	4.815881943	7.44E-05	0.009285442	-4.084137653	0.000472332	0.030428414
ATP6V0E1	93.81792148	97.61239669	115.6428512	131.9752802	94.35177434	133.1656862	0.371053812	0.232090462	1	-0.122387601	0.693021781	1
ATP6V0E1P1	0	0	0	0	0	0	0	1	1	0	1	1
ATP6V0E1P2	1.335766051	0.722460173	1.021996645	1.667934031	1.419385362	1.991794451	0.363773561	0.566764801	1	0.349357435	0.569455499	1
ATP6V0E1P3	0	0	0	0	0	0	0	1	1	0	1	1
ATP6V0E1P4	0	0	0	0	0	0	0	1	1	0	1	1
ATP6V0E2	41.72304548	40.37749633	26.3360674	35.96482753	20.17021304	54.82177108	-0.399099131	0.343702093	1	0.266361891	0.52762505	1
ATP6V0E2-AS1	3.457276838	2.649020634	2.279838671	1.3551964	2.689361739	1.233015613	-0.732100759	0.229038395	1	0.110507208	0.85847243	1
ATP6V1A	177.5783103	170.8216942	97.87583258	106.8520238	98.68463492	67.34162192	-0.767135235	0.018545324	0.419380837	-0.301455158	0.353835108	1
ATP6V1B1	1.414340525	0.802733525	0.550305886	1.876425784	0.597635942	0.284542064	0.095178882	0.895916339	1	-1.375944592	0.082395557	0.833629705
ATP6V1B1-AS1	0.078574474	0	0	0	0	0.094847355	-2.249579813	0.35047974	1	2.415728504	0.330328557	1
ATP6V1B2	45.25889679	45.6755376	68.47377525	45.65969409	78.88794434	81.18933572	0.329142244	0.29176621	1	0.486529931	0.118244639	0.9903629
ATP6V1C1	69.69555808	75.53722474	42.84524398	36.27756517	36.15697449	31.77386386	-0.875137029	0.003927414	0.157649069	-0.220218667	0.468677664	1
ATP6V1C2	0.314297894	0.561913468	0.314460506	0.938212892	0.224113478	0.569084129	0.467310724	0.597363159	1	-0.641501108	0.478244451	1
ATP6V1D	40.30870496	40.29722298	38.7572574	50.97623381	35.33522507	59.08990205	0.153726662	0.65358052	1	0.073122888	0.830840444	1
ATP6V1E1	61.68096178	61.4091147	61.31979873	76.72496541	47.66146637	51.59696102	0.164692274	0.580271305	1	-0.4753571	0.111976897	0.967845238
ATP6V1E1P1	30.56547023	31.78824761	34.43342544	35.96482753	25.77305	27.22119083	0.174785929	0.579561226	1	-0.409633175	0.196157461	1
ATP6V1E1P2	0	0	0	0	0	0	0	1	1	0	1	1
ATP6V1E1P3	2.82868105	3.210934102	2.75152943	3.231622184	1.792907826	2.655725935	-0.016823954	0.974942278	1	-0.430820059	0.431602521	1
ATP6V1E2	10.92185183	11.96072953	13.99349253	7.297211384	14.4179671	20.10763922	-0.097587328	0.816633172	1	0.688934934	0.100924631	0.918894153
ATP6V1F	58.53798283	53.38177944	90.87908632	41.59410489	78.06619492	129.656334	0.244608135	0.529216458	1	0.646963375	0.096561308	0.901278607
ATP6V1FNB	1.178617104	0.240820058	3.930756329	4.274080953	4.482269565	2.37118387	2.508713317	0.000366538	0.030166846	-0.251263866	0.690200838	1
ATP6V1G1	75.74579255	70.72082359	108.9605654	92.46609282	123.0382996	128.5181658	0.459973772	0.119036709	1	0.320175648	0.276251297	1
ATP6V1G1P1	0	0	0	0	0	0	0	1	1	0	1	1
ATP6V1G1P2	0.078574474	0	0	0	0	0	-2.249230259	0.359467395	1	0	1	1
ATP6V1G1P3	0	0	0	0	0.074704493	0	0	1	1	2.232376628	0.360997559	1
ATP6V1G1P4	0.078574474	0	0	0.104245877	0	0	0.268672762	0.920427115	1	-2.518257169	0.307607168	1
ATP6V1G1P5	0	0	0	0	0	0	0	1	1	0	1	1
ATP6V1G1P6	0	0	0	0	0	0	0	1	1	0	1	1
ATP6V1G1P7	0	0	0	0	0	0	0	1	1	0	1	1
ATP6V1G2	2.278659734	3.853120922	0.23584538	0.833967015	0.373522464	0.853626193	-2.553909245	0.000484388	0.037279411	0.222304524	0.782935101	1
ATP6V1G2-DDX39B	0	0	0	0	0	0	0	1	1	0	1	1
ATP6V1G3	0	0	0	0	0	0	0	1	1	0	1	1
ATP6V1H	15.63632025	12.84373641	15.01548918	11.88402997	10.15981101	14.79618735	-0.080244005	0.836104779	1	-0.113253597	0.771333518	1
ATP7A	82.58177176	86.13330728	33.41142879	21.57889652	47.81087536	40.87920992	-1.614109788	8.19E-07	0.00026269	0.687054545	0.033460678	0.521950678
ATP7B	10.21468157	13.16482982	9.355200062	4.37832683	9.78628855	8.915651352	-0.757175857	0.097673602	0.99285356	0.43630612	0.341174403	1
ATP7BP1	0	0	0	0	0	0	0	1	1	0	1	1
ATP8A1	1.335766051	2.327927224	0.23584538	0.416983508	0.448226956	0.569084129	-2.487854135	0.000691288	0.048010776	0.650302187	0.433872229	1
ATP8A2	0.078574474	0.080273353	0.157230253	0.208491754	0.373522464	0	1.092214189	0.466590804	1	0.10829478	0.935889382	1
ATP8A2P2	0	0	0	0	0	0	0	1	1	0	1	1
ATP8A2P3	0	0	0.078615127	0	0	0.094847355	2.304027412	0.324229302	1	0.111700735	0.970351982	1
ATP8B1	11.94331999	13.64646993	11.87088411	15.94961917	8.441607681	8.820803997	0.117848026	0.759729791	1	-0.685615796	0.079727102	0.821190509
ATP8B2	86.43192096	91.99326202	68.39516012	48.68282452	56.55130101	47.42367741	-0.606606883	0.050808202	0.719688362	-0.171817589	0.580412855	1
ATP8B3	22.78659734	19.02478455	5.73890424	10.00760418	7.843971739	7.872330449	-1.415379709	0.000614337	0.044990876	0.004838208	0.990708321	1
ATP8B4	0.628595789	0.481640115	0.314460506	0.208491754	0.074704493	0.284542064	-1.033242073	0.266944027	1	-0.607253362	0.574392076	1
ATP8B5P	0.078574474	0.080273353	0.23584538	0	2.913475217	1.233015613	0.652192704	0.61674636	1	3.894687157	2.25E-05	0.002989248
ATP9A	88.94630412	87.17686086	94.65261239	43.67902243	68.42931536	60.79715443	-0.346844287	0.337074189	1	-0.099567324	0.782987705	1
ATP9B	13.27908604	16.13494386	12.89288076	12.61375111	10.01040203	9.8641249	-0.205118361	0.582329455	1	-0.359693914	0.340551211	1
ATPAF1	57.67366362	55.38861326	54.63751297	45.03421883	45.3456271	47.13913534	-0.181008257	0.544817154	1	-0.108913622	0.716214721	1
ATPAF2	12.17904341	13.72674329	12.26395975	8.339670153	7.843971739	12.42500348	-0.325956594	0.431260802	1	-0.031541633	0.939670189	1
ATPSCKMT	8.328894202	7.866788549	5.031368101	6.358998492	4.258156087	3.224810064	-0.510713393	0.263669016	1	-0.596251806	0.205135081	1
ATR	49.26619495	47.2007313	44.26031626	45.1384647	41.75981145	22.19428103	-0.109833307	0.752339671	1	-0.480666075	0.169737527	1
ATRAID	48.87332258	44.3108906	45.04646753	49.2040539	52.74137188	91.62254475	0.016061211	0.961422922	1	0.614315452	0.064612773	0.743727393
ATRIP	0	0	0	0.312737631	0	0	3.956190936	0.133163422	1	-3.956190936	0.138468141	1
ATRN	99.47528358	102.2682511	91.03631657	71.92965507	91.58770811	73.98093675	-0.307304286	0.307787244	1	0.022675484	0.94003534	1
ATRNL1	3.614425786	2.729293987	6.210594999	2.293409292	2.390543768	3.414504773	0.433096254	0.46314224	1	-0.56603486	0.341233135	1
ATRX	231.7161227	236.0839298	82.31003752	104.141631	110.1891268	93.04525507	-1.327464437	4.17E-05	0.005968447	0.125048382	0.695544897	1
ATXN1	87.61053807	87.57822763	37.02772462	43.26203892	92.11063956	79.19754127	-1.126245708	0.000181053	0.017915515	1.094238146	0.000274338	0.020513311
ATXN1-AS1	1.10004263	1.605467051	0.943381519	0.416983508	1.195271884	0.663931484	-0.942474457	0.161660997	1	0.426569387	0.539544875	1
ATXN10	62.93815336	64.7805955	41.27294145	75.57826076	34.66288464	55.01146579	-0.129765055	0.7182152	1	-0.381508619	0.290642544	1
ATXN1L	106.5469862	101.1444242	123.7402092	147.40367	178.8425556	169.9664598	0.384321965	0.218964343	1	0.36365374	0.243996642	1
ATXN2	49.50191837	48.72592499	29.32344221	58.27344519	37.42695087	24.94485432	-0.167293614	0.654495132	1	-0.486400752	0.195717525	1
ATXN2-AS	0.235723421	0.481640115	0.550305886	0.104245877	0.971158406	0.474236774	-0.056539916	0.95359989	1	1.068163846	0.234998467	1
ATXN2L	96.56802806	100.1008706	89.85708967	162.8320597	85.98487115	77.96452565	0.360776556	0.281070287	1	-0.623099232	0.063554451	0.737007951
ATXN3	32.76555549	32.43043443	18.86763038	20.22370012	31.67470493	28.73874851	-0.738253488	0.024465314	0.491843065	0.628834651	0.055448645	0.686632435
ATXN3L	0	0.080273353	0	0	0	0	-2.265883625	0.357468322	1	0	1	1
ATXN7	36.3014068	36.76519547	33.25419854	52.95690547	55.28132463	34.23989509	0.236984378	0.5051617	1	0.057220569	0.871937635	1
ATXN7L1	12.33619236	11.96072953	9.826890822	6.567490245	13.14799072	13.8477138	-0.56131343	0.158193123	1	0.712744758	0.073304238	0.789492472
ATXN7L2	2.435808682	2.970114044	2.672914304	4.169835076	3.585815652	2.655725935	0.330722285	0.541619343	1	-0.118913953	0.825449864	1
ATXN7L3	134.5194988	136.7857927	149.683201	150.1140628	225.2340456	205.2496758	0.144057211	0.641958482	1	0.52201289	0.092466784	0.881891879
ATXN7L3B	81.08885676	77.86515197	151.1768884	180.6581047	183.6236432	152.893936	1.061543689	0.000890342	0.057602738	0.020586853	0.947940329	1
ATXN7L3P1	1.335766051	0.802733525	1.336457152	1.250950523	1.419385362	2.086641806	0.273505818	0.65642714	1	0.422987726	0.476982728	1
ATXN8OS	0	0	0	0	0	0	0	1	1	0	1	1
AUH	10.68612841	11.31854271	3.537680696	6.358998492	10.53333348	13.56317174	-1.16182195	0.009186122	0.273064805	1.291034753	0.003854736	0.136602643
AUNIP	7.228851571	7.304875082	7.782897531	25.95722335	3.062884203	3.035115354	1.209325153	0.022941675	0.47081809	-2.459297121	1.22E-05	0.00182858
AUP1	37.08715154	36.76519547	41.50878683	77.24619479	44.37446869	46.66489857	0.683471322	0.048946946	0.707671756	-0.381844324	0.269346718	1
AURKA	74.48860097	76.98214509	33.09696829	66.40462359	13.07328623	13.65801909	-0.608173969	0.08855704	0.948308098	-1.893687025	4.00E-07	0.000106633
AURKAIP1	87.68911254	94.722556	70.91084417	128.0139368	76.87092304	153.0836307	0.124267319	0.746627337	1	0.209265343	0.586354113	1
AURKAP1	0.078574474	0	0.157230253	0.208491754	0	0	1.940479083	0.282748221	1	-4.193552971	0.053559648	0.674002537
AURKAP2	0	0	0	0	0	0	0	1	1	0	1	1
AURKB	18.07212893	17.2587708	9.826890822	27.31241975	2.614657246	2.75057329	0.067386561	0.884126046	1	-2.78289471	5.30E-08	2.05E-05
AURKBP1	0	0	0	0	0	0	0	1	1	0	1	1
AURKC	0.471446842	0.240820058	0.23584538	1.250950523	1.269976377	0.474236774	0.990675465	0.27924642	1	0.295964579	0.727009122	1
AUTS2	0.550021315	0.561913468	1.179226899	0.521229385	1.494089855	1.233015613	0.639059995	0.359166043	1	0.644908656	0.313292842	1
AVEN	20.27221419	21.83435189	39.30756329	39.3006956	50.20141913	121.5943089	0.900331616	0.021532902	0.454419469	1.126736473	0.003848611	0.136465525
AVIL	0.392872368	0.963280231	1.179226899	1.772179908	6.79810884	3.604199483	1.100942046	0.116261467	1	1.826948713	0.004052983	0.141206305
AVL9	120.2189446	114.3895274	100.7059771	94.86374799	131.5546117	133.8296176	-0.262420879	0.379602335	1	0.440205344	0.140895889	1
AVP	0	0	0	0	0	0	0	1	1	0	1	1
AVPI1	69.69555808	76.01886486	54.08720708	182.4302846	111.9820346	209.1384174	0.697944809	0.143353787	1	0.441665333	0.352483102	1
AVPR1A	0	0.160546705	0.078615127	0.208491754	0.298817971	0.094847355	0.72605451	0.637500968	1	0.508784012	0.717674259	1
AVPR1B	0	0	0	0	0	0	0	1	1	0	1	1
AVPR2	0.550021315	0.401366763	0.078615127	0.208491754	0.298817971	0.094847355	-1.721495328	0.11153904	1	0.542100522	0.64764478	1
AWAT1	0	0	0	0	0	0	0	1	1	0	1	1
AWAT2	0	0	0	0	0.074704493	0	0	1	1	2.232376628	0.360997559	1
AXDND1	0.235723421	0.240820058	0.078615127	0	0.074704493	0.18969471	-2.195256887	0.135564916	1	1.349931033	0.39410123	1
AXIN1	43.92313074	44.3108906	62.81348613	76.72496541	68.72813333	83.7502143	0.660529268	0.029799283	0.55109086	0.128095811	0.671170508	1
AXIN2	25.61527839	29.54059374	2.122608417	12.09252172	2.764066232	1.422710322	-1.96493376	0.001421942	0.080313832	-1.737260668	0.00642052	0.19192251
AXL	172.7852675	169.0556805	255.1060857	520.8124011	314.43121	421.5964921	1.18228204	0.00167068	0.088872993	-0.075982867	0.837654283	1
AZGP1	0	0	0	0.104245877	0	0	2.523228244	0.308932889	1	-2.523228244	0.316482561	1
AZGP1P1	0	0	0	0	0	0	0	1	1	0	1	1
AZGP1P2	0	0	0	0	0	0	0	1	1	0	1	1
AZI2	63.01672783	64.86086886	54.00859196	59.42014984	84.41607681	94.84735481	-0.173312865	0.55581247	1	0.660339775	0.02508474	0.444708199
AZIN1	85.48902728	80.67471931	143.1581455	129.4733791	127.8940916	108.3156792	0.714424491	0.017435171	0.40518186	-0.206787822	0.488864013	1
AZIN2	20.19363972	20.38943155	4.952752974	3.857097446	3.884633623	3.129962709	-2.195385926	2.85E-07	0.000118982	-0.328870893	0.454873853	1
AZU1	1.728638419	1.846287109	0.550305886	1.667934031	0.971158406	0.569084129	-0.720595683	0.273582374	1	-0.464352592	0.508863891	1
AZU1P1	0	0	0	0	0	0	0	1	1	0	1	1
B2M	300.7830849	300.8645253	351.6454612	494.4381942	232.5550859	265.6674408	0.491715451	0.123311738	1	-0.763912929	0.01706809	0.35529349
B3GALNT1	0.550021315	0.240820058	1.257842025	0.833967015	1.120567391	0.474236774	1.391140173	0.067847335	0.83014178	-0.374039759	0.596073649	1
B3GALNT1P1	0	0	0	0	0	0	0	1	1	0	1	1
B3GALNT2	16.89351182	16.53631062	15.64441019	30.43979606	9.487470579	8.915651352	0.459445071	0.247708261	1	-1.319293202	0.001208058	0.06019593
B3GALNT2P1	0	0	0	0	0	0	0	1	1	0	1	1
B3GALT1	0	0	0.157230253	0	0	0	3.129064102	0.219145867	1	-3.129064102	0.2260246	1
B3GALT1-AS1	0	0	0	0	0	0	0	1	1	0	1	1
B3GALT2	0	0	0.078615127	0	0	0	2.299562277	0.334228986	1	-2.299562277	0.342004061	1
B3GALT4	2.750106576	3.210934102	1.729532785	3.02313043	5.528132463	9.389888126	-0.339155298	0.54017958	1	1.655765497	0.002460499	0.100703979
B3GALT5	15.63632025	13.00428311	12.49980513	10.73732532	18.90023667	13.18378232	-0.299809016	0.432106037	1	0.465717548	0.222165634	1
B3GALT5-AS1	0	0	0	0	0	0	0	1	1	0	1	1
B3GALT6	34.25847049	34.03590148	43.08108936	45.86818584	44.44917319	57.19295495	0.380827257	0.219339543	1	0.191897647	0.53419783	1
B3GAT1	0	0	0	0	0	0	0	1	1	0	1	1
B3GAT1-DT	0	0	0	0	0	0	0	1	1	0	1	1
B3GAT2	0.078574474	0.401366763	0.157230253	1.146704646	0.896453913	0.853626193	1.354928036	0.173644057	1	0.473494413	0.594759337	1
B3GAT3	42.90166259	45.03335078	42.37355322	27.83364914	38.99574522	46.19066179	-0.322635301	0.326029248	1	0.276286688	0.400661887	1
B3GAT3P1	23.10089524	22.1554453	28.14421531	9.590620676	24.20425565	26.36756464	-0.256968084	0.557999677	1	0.416831537	0.342260288	1
B3GLCT	12.10046893	12.522643	11.2419631	8.131178399	11.72860536	8.346567223	-0.341771368	0.396198184	1	0.050558479	0.900607157	1
B3GNT10	4.79304289	3.77284757	5.581673987	6.671736122	6.499290869	4.647520386	0.512649927	0.282696085	1	-0.129833147	0.783594833	1
B3GNT2	44.31600311	50.97357887	59.51165082	57.75221581	56.55130101	56.2444814	0.299464565	0.310569696	1	-0.05613153	0.848995064	1
B3GNT2P1	0	0	0	0	0	0	0	1	1	0	1	1
B3GNT3	6.285957888	6.341594851	7.468437025	2.501901046	3.212293188	4.268130966	-0.328153017	0.552936781	1	-0.429105298	0.445585601	1
B3GNT4	2.042936314	2.087107166	2.201223544	2.397655169	1.494089855	2.37118387	0.152161817	0.784640802	1	-0.258206492	0.646224397	1
B3GNT5	28.20823602	27.61403328	107.5454932	71.72116332	40.41513058	31.29962709	1.683639727	4.09E-07	0.00015307	-1.321332968	5.83E-05	0.006276137
B3GNT6	0.078574474	0.080273353	0.23584538	0.208491754	0.149408985	0.094847355	1.378322456	0.287962146	1	-0.793918085	0.51899163	1
B3GNT7	0.078574474	0.64218682	0.550305886	0.938212892	0.82174942	0.663931484	1.010962366	0.236591366	1	0.024107499	0.975618784	1
B3GNT8	0.078574474	0	0	0	0.074704493	0.094847355	-2.249925206	0.342488916	1	3.177095784	0.219496136	1
B3GNT9	28.67968286	29.05895362	39.70063892	18.03453671	21.29078043	23.52214399	0.00315967	0.993551612	1	-0.369060249	0.347599397	1
B3GNTL1	18.07212893	17.09822409	9.512430315	5.420785599	7.993380724	5.026909805	-1.22748394	0.004770361	0.180355417	-0.19930821	0.650485008	1
B3GNTL1P1	0	0	0	0	0	0	0	1	1	0	1	1
B3GNTL1P2	0	0	0	0	0	0	0	1	1	0	1	1
B4GALNT1	44.15885416	47.68237141	79.71573835	39.09220384	42.73096985	31.96355857	0.373001743	0.309888038	1	-0.670192707	0.069373635	0.770857809
B4GALNT2	0.078574474	0.32109341	1.965378164	0.208491754	1.568794348	0.853626193	2.425303404	0.0135779	0.346231864	0.128131831	0.87860407	1
B4GALNT2P1	0	0	0	0	0	0	0	1	1	0	1	1
B4GALNT3	2.907255523	3.291207454	2.043993291	2.501901046	2.98817971	2.75057329	-0.45099949	0.399169498	1	0.341943811	0.525260012	1
B4GALNT4	30.9583426	27.53375992	10.84888747	19.91096249	16.65910188	11.57137729	-0.931524328	0.017659795	0.408518674	-0.116468178	0.767556838	1
B4GALT1	179.1497998	185.5919911	464.3795527	223.9201436	148.6619406	164.4653132	0.916414355	0.013262604	0.341288282	-1.136597397	0.002232264	0.094363441
B4GALT1-AS1	0.471446842	0.481640115	0.786151266	1.250950523	0.373522464	1.043320903	1.062004198	0.154798571	1	-0.536317705	0.458228594	1
[truncated: 35,914 more rows]
